# Supplementary material for: The Formation of Antibiotic Resistance Genes in Bacterial Communities During Garlic Powder Processing
Source: Front Nutr. 2021 Dec 16;8:800932. doi: 10.3389/fnut.2021.800932 (PMC8717741; doi:10.3389/fnut.2021.800932)
Supplement: Supplementary file 1 [file Table_1.XLS]

## Sheet: Sheet1
	ARGs	GC_1	GC_2	GC_3	GP_1	GP_2	GP_3	GS_1	GS_2	GS_3			Figure1A	ARGs	GC	GS	GP
number	aminoglycoside	0	0	0	3	3	1	3	5	7				aminoglycoside	0	5	2.33333
	bacitracin	1	0	1	0	0	1	2	1	2				bacitracin	0.666667	1.66667	0.333333
	beta-lactam	0	0	2	0	1	3	5	2	6				beta-lactam	0.666667	4.33333	1.33333
	chloramphenicol	1	1	0	0	2	2	2	2	3				chloramphenicol	0.666667	2.33333	1.33333
	kasugamycin	0	0	0	3	1	1	2	2	2				kasugamycin	0	2	1.66667
	MLS	0	0	0	0	0	0	0	0	0				MLS	0	0	0
	multidrug	17	22	17	26	27	29	66	52	71				multidrug	18.6667	63	27.3333
	polymyxin	0	0	0	1	0	1	1	1	1				polymyxin	0	1	0.666667
	sulfonamide	0	1	0	3	1	0	2	3	3				sulfonamide	0.333333	2.66667	1.33333
	tetracycline	0	0	0	1	1	2	2	2	3				tetracycline	0	2.33333	1.33333
	unclassified	0	0	0	2	3	1	4	5	4				unclassified	0	4.33333	2
reads	ARGs	GC_1	GC_2	GC_3	GP_1	GP_2	GP_3	GS_1	GS_2	GS_3			Figure1B	ARGs	GC	GS	GP
	aminoglycoside	0	0	0	9	8	2	23	27	43				aminoglycoside	0	4.75217	4.98688
	bacitracin	4	0	8	0	0	2	11	5	33				bacitracin	7.22892	2.50383	0.524934
	beta-lactam	0	0	3	0	1	3	37	9	51				beta-lactam	1.80723	4.95657	1.04987
	chloramphenicol	4	2	0	0	3	6	13	4	39				chloramphenicol	3.61446	2.86152	2.3622
	kasugamycin	0	0	0	10	1	3	10	3	11				kasugamycin	0	1.22637	3.67454
	MLS	0	0	0	14	4	3	14	18	20				MLS	0	2.65713	5.51181
	multidrug	32	59	52	82	100	68	465	205	747				multidrug	86.1446	72.4067	65.6168
	polymyxin	0	0	0	1	0	2	8	10	4				polymyxin	0	1.12417	0.787402
	sulfonamide	0	2	0	33	5	0	3	19	17				sulfonamide	1.20482	1.99285	9.97375
	tetracycline	0	0	0	1	2	3	11	11	32				tetracycline	0	2.75933	1.5748
	unclassified	0	0	0	6	8	1	11	19	24				unclassified	0	2.75933	3.93701
