# Supplementary material for: The Formation of Antibiotic Resistance Genes in Bacterial Communities During Garlic Powder Processing
Source: Front Nutr. 2021 Dec 16;8:800932. doi: 10.3389/fnut.2021.800932 (PMC8717741; doi:10.3389/fnut.2021.800932)
Supplement: Supplementary file 2 [file Table_2.XLSX]

## Sheet: Sheet1
	gene_id	GC_1	GC_2	GC_3	GP_1	GP_2	GP_3	GS_1	GS_2	GS_3	ARG_type	ARG_subtype
	gene_72258	0	0	0	0	0	2	0	6	2	aminoglycoside	aac(6')-30-aac(6')-Ib'
	gene_66940	0	0	0	0	0	0	0	4	6	aminoglycoside	aadA
	gene_66648	0	1	0	2	0	0	0	2	0	multidrug	acrA
	gene_40596	0	0	0	2	10	1	0	0	0	multidrug	acrB
	gene_66647	0	2	0	4	0	0	0	4	0	multidrug	acrB-01
	gene_20560	0	0	0	0	8	2	1	2	2	multidrug	acrB-02
	gene_32188	0	0	2	0	0	1	1	0	0	multidrug	acrB-03
	gene_61425	0	0	0	0	0	0	4	3	0	multidrug	adeB
	gene_64824	0	0	0	2	0	0	2	1	3	multidrug	adeJ-03
	gene_54126	0	0	0	0	4	2	6	0	2	multidrug	adeJ-01
	gene_47046	0	0	0	2	0	2	2	2	0	multidrug	adeJ-02
	gene_74372	1	0	3	0	0	0	3	0	2	multidrug	amrB
	gene_35716	0	0	0	2	2	0	2	10	4	aminoglycoside	aph(3'')-I
	gene_5155	0	0	0	6	0	0	19	5	23	aminoglycoside	aph(3')-IIb-01
	gene_61718	0	0	0	0	2	0	0	0	4	aminoglycoside	aph(3')-IIb-02
	gene_35715	0	0	0	1	4	0	2	0	1	aminoglycoside	aph(6)-I
	gene_51059	0	0	0	1	0	2	8	10	4	polymyxin	arnA
	gene_14991	0	0	0	0	0	2	3	0	24	bacitracin	bacA-01
	gene_10295	4	0	8	0	0	0	8	5	9	bacitracin	bacA-02
	gene_3676	2	2	3	0	6	0	0	0	6	multidrug	bpeF-02
	gene_26942	2	2	2	4	0	2	12	4	6	multidrug	bpeF-01
	gene_61429	0	0	0	2	2	0	0	4	8	unclassified	cAMP-regulatory-01
	gene_24254	0	0	0	4	5	1	2	2	8	unclassified	cAMP-regulatory-02
	gene_6251	4	2	0	0	1	4	6	0	9	chloramphenicol	catB-01
	gene_9958	0	0	0	0	0	0	7	2	22	chloramphenicol	catB-02
	gene_3675	1	2	1	0	2	0	9	0	5	multidrug	ceoB-03
	gene_71975	0	4	0	2	0	0	6	4	6	multidrug	ceoB-01
	gene_3674	2	7	6	0	2	0	9	8	14	multidrug	ceoB-02
	gene_53196	0	0	0	0	1	0	1	3	0	unclassified	DNA-binding_protein_H-NS
	gene_47449	0	0	0	0	0	4	4	2	12	multidrug	emrB
	gene_71340	0	0	0	0	2	2	0	2	8	chloramphenicol	floR
	gene_73106	0	0	0	1	0	3	0	1	0	kasugamycin	kasugamycin-01
	gene_40972	0	0	0	4	0	0	7	2	7	kasugamycin	kasugamycin-02
	gene_40973	0	0	0	0	0	0	3	0	4	kasugamycin	kasugamycin-03
	gene_67600	0	0	0	5	1	0	0	0	0	kasugamycin	kasugamycin-04
	gene_48984	0	0	0	7	4	1	2	1	1	MLS	macA-01
	gene_48985	0	0	0	1	0	2	1	0	1	MLS	macA-02
	gene_65729	0	0	0	6	0	0	0	6	0	MLS	macB-01
	gene_36472	0	0	0	0	0	0	8	7	16	MLS	macB-02
	gene_72028	0	0	0	4	0	0	0	0	1	multidrug	mdfA-01
	gene_72029	0	0	0	9	0	2	0	0	2	multidrug	mdfA-02
	gene_55013	0	0	0	1	0	2	0	1	4	multidrug	mdtB-05
	gene_17310	0	0	4	0	0	0	6	4	8	multidrug	mdtB-01
	gene_17311	0	0	3	0	0	0	2	2	3	multidrug	mdtB-02
	gene_66430	0	0	0	0	2	0	2	0	6	multidrug	mdtB-03
	gene_55012	0	0	0	2	1	0	0	1	2	multidrug	mdtB-04
	gene_62387	0	0	0	0	2	0	8	6	2	multidrug	mdtC-02
	gene_68306	0	0	0	0	0	0	2	4	8	multidrug	mdtC-01
	gene_72102	0	0	0	0	0	4	0	5	0	multidrug	mdtE-02
	gene_68462	0	0	0	0	6	0	2	2	2	multidrug	mdtE-01
	gene_62053	0	0	0	0	0	1	0	1	1	multidrug	mdtG-01
	gene_44523	0	0	0	0	2	0	0	1	0	multidrug	mdtG-02
	gene_44524	0	0	0	5	1	1	0	3	0	multidrug	mdtG-03
	gene_74336	0	0	0	0	0	0	1	4	6	multidrug	mdtK
	gene_42525	0	0	0	0	6	0	0	0	0	multidrug	mdtL
	gene_47721	0	0	2	0	0	1	0	0	11	beta-lactam	metallo-beta-lactamase-01
	gene_47722	0	0	1	0	0	1	0	0	3	beta-lactam	metallo-beta-lactamase-02
	gene_7257	0	0	0	0	0	1	9	3	8	multidrug	mexA-02
	gene_29584	0	2	0	0	0	0	8	7	13	multidrug	mexA-01
	gene_7256	0	2	0	0	0	5	26	17	41	multidrug	mexB-02
	gene_7255	0	4	0	0	2	3	21	6	30	multidrug	mexB-01
	gene_10712	0	0	0	0	0	0	7	4	14	multidrug	mexC-02
	gene_56061	0	0	0	0	0	6	2	0	9	multidrug	mexC-01
	gene_10711	0	0	6	4	0	0	24	9	40	multidrug	mexD-02
	gene_22551	2	0	0	4	0	0	2	0	17	multidrug	mexD-01
	gene_55949	0	0	0	0	0	0	4	0	11	multidrug	mexE-02
	gene_42605	0	0	0	0	4	2	8	4	2	multidrug	mexE-01
	gene_41391	0	0	0	0	4	0	4	3	4	multidrug	mexF-01
	gene_64263	0	0	0	0	2	2	0	2	3	multidrug	mexF-02
	gene_4886	1	6	0	0	5	1	1	1	12	multidrug	mexF-03
	gene_54840	0	0	2	4	0	0	14	0	12	multidrug	mexF-04
	gene_30059	0	0	0	0	0	1	11	2	2	multidrug	mexG
	gene_19682	0	0	0	0	1	0	7	0	9	multidrug	mexH
	gene_42630	0	0	0	0	0	4	5	2	19	multidrug	mexI-02
	gene_18536	0	0	0	0	0	0	14	0	29	multidrug	mexI-01
	gene_24163	0	0	0	0	0	2	5	4	34	multidrug	mexT
	gene_9982	2	4	2	2	0	0	16	16	37	multidrug	mexW-01
	gene_9983	0	2	0	0	0	0	5	1	20	multidrug	mexW-02
	gene_66882	0	0	0	0	0	0	3	4	2	MLS	mphC
	gene_54758	1	3	0	2	0	0	2	0	0	multidrug	multidrug_ABC_transporter
	gene_47450	0	0	0	0	0	0	2	0	8	multidrug	multidrug_transporter-09
	gene_7691	0	3	0	0	1	0	7	0	2	multidrug	multidrug_transporter-01
	gene_7692	0	2	0	0	1	0	4	0	2	multidrug	multidrug_transporter-02
	gene_30060	0	2	0	0	0	1	13	2	9	multidrug	multidrug_transporter-03
	gene_30061	0	0	0	0	0	0	0	0	2	multidrug	multidrug_transporter-04
	gene_14198	0	2	0	2	0	0	11	0	21	multidrug	multidrug_transporter-05
	gene_14199	2	2	0	3	6	0	17	6	36	multidrug	multidrug_transporter-06
	gene_7686	1	2	0	0	0	0	0	2	7	multidrug	multidrug_transporter-07
	gene_62685	2	0	0	0	0	0	15	0	2	multidrug	multidrug_transporter-08
	gene_31157	0	0	2	0	0	0	2	0	6	multidrug	opcM
	gene_18537	0	0	2	0	0	0	1	0	0	multidrug	opmD-02
	gene_22143	0	0	1	0	0	0	6	0	10	multidrug	opmD-01
	gene_31158	0	0	6	0	0	0	2	4	11	multidrug	oprC
	gene_64301	0	0	0	0	0	0	6	1	6	multidrug	oprJ-03
	gene_22552	1	0	0	0	0	0	2	1	5	multidrug	oprJ-01
	gene_22553	0	2	0	0	0	0	2	3	17	multidrug	oprJ-02
	gene_7254	0	0	0	0	0	0	1	0	5	multidrug	oprM-01
	gene_31494	0	0	0	2	0	0	19	0	35	multidrug	oprM-02
	gene_31495	0	0	0	0	0	0	6	0	10	multidrug	oprM-03
	gene_58336	0	0	0	0	0	0	0	0	1	beta-lactam	OXA-211
	gene_68796	0	0	0	0	0	0	4	0	2	beta-lactam	OXA-50-01
	gene_24853	0	0	0	0	0	0	22	0	14	beta-lactam	OXA-50-02
	gene_9869	0	0	0	0	0	0	1	3	20	beta-lactam	PDC-03
	gene_12664	0	0	0	0	0	0	7	0	0	beta-lactam	PDC-01
	gene_12665	0	0	0	0	0	0	3	0	0	beta-lactam	PDC-02
	gene_63574	0	0	0	0	1	1	0	6	0	beta-lactam	PER
	gene_55050	0	0	0	4	2	2	19	15	4	multidrug	sdeY
	gene_7685	5	0	0	2	2	0	11	7	16	multidrug	smeD-02
	gene_36253	0	0	0	0	0	6	8	1	6	multidrug	smeD-01
	gene_7688	1	0	1	0	3	1	1	3	7	multidrug	smeE-6
	gene_54603	0	0	0	0	0	0	0	1	3	multidrug	smeE-01
	gene_54604	0	0	0	0	0	2	2	1	6	multidrug	smeE-02
	gene_54605	0	0	0	0	0	1	2	0	0	multidrug	smeE-03
	gene_7690	3	0	0	1	0	0	2	4	5	multidrug	smeE-04
	gene_7687	3	1	6	6	7	4	21	7	24	multidrug	smeE-05
	gene_55073	0	0	0	2	8	0	6	0	12	multidrug	smeF
	gene_52753	0	0	0	0	0	0	0	2	3	aminoglycoside	streptomycin
	gene_18462	0	2	0	23	5	0	0	14	12	sulfonamide	sul1
	gene_59863	0	0	0	8	0	0	2	2	4	sulfonamide	sul2-01
	gene_67230	0	0	0	2	0	0	1	3	1	sulfonamide	sul2-02
	gene_12538	0	0	0	0	0	0	4	0	15	tetracycline	tetR-01
	gene_18883	0	0	0	1	0	1	7	3	13	tetracycline	tetR-02
	gene_36756	0	0	0	0	2	2	0	8	4	tetracycline	tetY
	gene_60672	0	0	0	5	0	0	0	0	1	multidrug	TolC
	gene_62643	0	0	0	0	0	0	4	4	7	unclassified	transcriptional-01
	gene_66259	0	0	0	0	0	0	4	6	1	unclassified	transcriptional-02
