# Supplementary material for: The Formation of Antibiotic Resistance Genes in Bacterial Communities During Garlic Powder Processing
Source: Front Nutr. 2021 Dec 16;8:800932. doi: 10.3389/fnut.2021.800932 (PMC8717741; doi:10.3389/fnut.2021.800932)
Supplement: Supplementary file 3 [file Table_3.XLS]

## Sheet: Sheet1
reads	ARGs	GC_1	GC_2	GC_3	GP_1	GP_2	GP_3	GS_1	GS_2	GS_3
	aminoglycoside	0	0	0	9	8	2	23	27	43
	bacitracin	4	0	8	0	0	2	11	5	33
	beta-lactam	0	0	3	0	1	3	37	9	51
	chloramphenicol	4	2	0	0	3	6	13	4	39
	kasugamycin	0	0	0	10	1	3	10	3	11
	MLS	0	0	0	14	4	3	14	18	20
	multidrug	32	59	52	82	100	68	465	205	747
	polymyxin	0	0	0	1	0	2	8	10	4
	sulfonamide	0	2	0	33	5	0	3	19	17
	tetracycline	0	0	0	1	2	3	11	11	32
	unclassified	0	0	0	6	8	1	11	19	24
	Log(Reads+1,10)
Figure 3	ARGs	GC_1	GC_2	GC_3	GP_1	GP_2	GP_3	GS_1	GS_2	GS_3
	aminoglycoside	0	0	0	3.32	3.17	1.58	4.58	4.81	5.46
	bacitracin	2.32	0	3.17	0	0	1.58	3.58	2.58	5.09
	beta-lactam	0	0	2	0	1	2	5.25	3.32	5.7
	chloramphenicol	2.32	1.58	0	0	2	2.81	3.81	2.32	5.32
	kasugamycin	0	0	0	3.46	1	2	3.46	2	3.58
	MLS	0	0	0	3.91	2.32	2	3.91	4.25	4.39
	multidrug	5.04	5.91	5.73	6.38	6.66	6.11	8.86	7.69	9.55
	polymyxin	0	0	0	1	0	1.58	3.17	3.46	2.32
	sulfonamide	0	1.58	0	5.09	2.58	0	2	4.32	4.17
	tetracycline	0	0	0	1	1.58	2	3.58	3.58	5.04
	unclassified	0	0	0	2.81	3.17	1	3.58	4.32	4.64
