# Supplementary material for: The Formation of Antibiotic Resistance Genes in Bacterial Communities During Garlic Powder Processing
Source: Front Nutr. 2021 Dec 16;8:800932. doi: 10.3389/fnut.2021.800932 (PMC8717741; doi:10.3389/fnut.2021.800932)
Supplement: Supplementary file 4 [file Table_4.XLS]

## Sheet: Sheet1
	GC												GS												GP
		Source	target	cor	p value	type		node	abundance	degree	type			Source	target	cor	p value	type		node	abundance	degree	type			Source	target	cor	p value	type		label	abundance	degree	type
		bacA-02	amrB	0.981981	2.54099e-06	p		ceoB-02	45	5	multidrug			streptomycin	aadA	1	0.000122396	p		bacA-01	81	60	bacitracin			aph(3')-IIb-01	kasugamycin-04	0.981981	2.54099e-06	p		kasugamycin-04	18	30	kasugamycin
		bacA-02	mexF-03	-0.933257	0.000236834	n		bacA-02	36	4	bacitracin			streptomycin	PDC-01	-0.944911	0.000122396	n		macB-02	93	60	MLS			aph(3')-IIb-01	mexB-01	-0.944911	0.000122396	n		mdfA-02	33	30	multidrug
		bacA-02	smeE-05	0.993399	7.64397e-08	p		smeE-05	30	17	multidrug			streptomycin	PDC-02	-0.944911	0.000122396	n		mexD-01	57	60	multidrug			aph(3')-IIb-01	mdfA-02	0.977356	5.62733e-06	p		sul1	84	30	sulfonamide
		bacA-02	multidrug_ABC_transporter	-0.981981	2.54099e-06	n		mexW-01	24	2	multidrug			streptomycin	macA-01	-0.944911	0.000298908	n		tetR-02	69	58	tetracycline			aph(3')-IIb-01	sul1	0.978412	4.76603e-06	p		mexB-01	15	29	multidrug
		metallo-beta-lactamase-01	amrB	0.944911	0.000122396	p		mexF-03	21	19	multidrug			streptomycin	mdtC-01	0.928571	0.000298908	p		transcriptional-02	33	58	unclassified			aac(6')-30-aac(6')-Ib'	catB-01	0.970725	1.37351e-05	p		kasugamycin-01	12	27	kasugamycin
		metallo-beta-lactamase-01	smeE-05	0.917663	0.00048622	p		bpeF-02	21	2	multidrug			streptomycin	smeE-01	0.928571	0.000122396	p		mexW-02	78	57	multidrug			aac(6')-30-aac(6')-Ib'	kasugamycin-01	0.944911	0.000122396	p		smeE-05	51	27	multidrug
		metallo-beta-lactamase-02	amrB	0.944911	0.000122396	p		mexD-02	18	2	multidrug			streptomycin	smeE-03	-0.944911	0.000298908	n		mexB-02	252	57	multidrug			aac(6')-30-aac(6')-Ib'	smeE-05	-0.944911	0.000122396	n		cAMP-regulatory-02	30	27	unclassified
		metallo-beta-lactamase-02	smeE-05	0.917663	0.00048622	p		oprC	18	2	multidrug			streptomycin	mdtC-02	-0.928571	2.54099e-06	n		multidrug_transporter-06	177	57	multidrug			aac(6')-30-aac(6')-Ib'	cAMP-regulatory-02	-0.970725	1.37351e-05	n		acrB	39	25	multidrug
		ceoB-01	mexF-03	0.987829	6.47156e-07	p		smeD-02	15	1	multidrug			streptomycin	mdtB-04	0.981981	4.74759e-56	p		mexE-02	45	57	multidrug			aph(3')-IIb-02	aph(6)-I	0.970725	1.37351e-05	p		mexF-03	18	24	multidrug
		ceoB-01	multidrug_ABC_transporter	0.944911	0.000122396	p		ceoB-01	12	2	multidrug			streptomycin	smeE-04	1	0.000122396	p		mexI-02	78	57	multidrug			aph(3')-IIb-02	acrB-02	0.970725	1.37351e-05	p		catB-01	15	23	chloramphenicol
		opmD-01	amrB	0.944911	0.000122396	p		mdtB-01	12	2	multidrug			streptomycin	acrB-02	0.944911	0.000122396	p		smeE-02	27	56	multidrug			aph(3')-IIb-02	smeF	0.970725	1.37351e-05	p		aph(6)-I	15	22	aminoglycoside
		opmD-01	smeE-05	0.917663	0.00048622	p		mexB-01	12	2	multidrug			streptomycin	acrB-03	-0.944911	4.74759e-56	n		mexA-01	84	56	multidrug			aph(3')-IIb-02	mexF-03	0.981981	2.54099e-06	p		acrB-02	30	22	multidrug
		mexA-01	mexF-03	0.987829	6.47156e-07	p		multidrug_transporter-06	12	2	multidrug			streptomycin	mexE-01	-1	3.92754e-09	n		mdtB-03	24	56	multidrug			aph(3')-IIb-02	smeE-6	0.944911	0.000122396	p		smeF	30	22	multidrug
		mexA-01	multidrug_ABC_transporter	0.944911	0.000122396	p		amrB	12	17	multidrug			streptomycin	mdtK	0.997176	4.74759e-56	p		oprM-01	18	56	multidrug			aph(3')-IIb-02	acrB	0.99485	3.21188e-08	p		smeE-6	12	22	multidrug
		mdtB-01	amrB	0.944911	0.000122396	p		ceoB-03	12	2	multidrug			streptomycin	mexF-02	1	0.000122396	p		emrB	54	56	multidrug			aph(6)-I	macA-02	-0.960769	3.78932e-05	n		aph(3')-IIb-02	6	6	aminoglycoside
		mdtB-01	smeE-05	0.917663	0.00048622	p		multidrug_ABC_transporter	12	21	multidrug			streptomycin	opmD-02	-0.944911	0.000714243	n		ceoB-02	93	56	multidrug			aph(6)-I	mdtL	0.970725	1.37351e-05	p		macA-02	9	6	MLS
		mdtB-02	amrB	0.944911	0.000122396	p		mdtB-02	9	2	multidrug			streptomycin	multidrug_transporter-07	0.907841	0.000298908	p		mexC-02	75	56	multidrug			aph(6)-I	mdtB-03	0.970725	1.37351e-05	p		mdtL	18	6	multidrug
		mdtB-02	smeE-05	0.917663	0.00048622	p		smeE-04	9	1	multidrug			streptomycin	smeE-6	0.928571	0.000122396	p		opcM	24	56	multidrug			aph(6)-I	mdtC-02	0.970725	1.37351e-05	p		mdtB-03	6	6	multidrug
		mexW-01	mexF-03	0.987829	6.47156e-07	p		multidrug_transporter-01	9	2	multidrug			streptomycin	mexG	-0.944911	0.000122396	n		arnA	66	56	polymyxin			aph(6)-I	mdtB-05	-0.960769	3.78932e-05	n		mdtC-02	6	6	multidrug
		mexW-01	multidrug_ABC_transporter	0.944911	0.000122396	p		multidrug_transporter-07	9	4	multidrug			streptomycin	mdtG-01	0.944911	0.000122396	p		mexC-01	33	54	multidrug			aph(6)-I	multidrug_transporter-01	0.970725	1.37351e-05	p		mdtB-05	9	6	multidrug
		mexW-02	mexF-03	0.987829	6.47156e-07	p		metallo-beta-lactamase-01	6	2	beta-lactam			streptomycin	multidrug_ABC_transporter	-0.944911	2.54099e-06	n		tetR-01	57	54	tetracycline			aph(6)-I	multidrug_transporter-02	0.970725	1.37351e-05	p		multidrug_transporter-01	3	6	multidrug
		mexW-02	multidrug_ABC_transporter	0.944911	0.000122396	p		mexA-01	6	2	multidrug			streptomycin	cAMP-regulatory-01	0.981981	5.45417e-12	p		mexT	129	53	multidrug			aph(6)-I	mexH	0.970725	1.37351e-05	p		multidrug_transporter-02	3	6	multidrug
		acrB-01	mexF-03	0.987829	6.47156e-07	p		mexW-02	6	2	multidrug			aph(3')-IIb-01	bacA-02	0.999569	5.62733e-06	p		catB-02	93	52	chloramphenicol			aph(6)-I	multidrug_transporter-06	0.960769	3.78932e-05	p		mexH	3	6	multidrug
		acrB-01	multidrug_ABC_transporter	0.944911	0.000122396	p		acrB-01	6	2	multidrug			aph(3')-IIb-01	PER	-0.977356	1.04673e-07	n		oprJ-01	24	52	multidrug			aph(6)-I	mdtE-01	0.970725	1.37351e-05	p		multidrug_transporter-06	27	6	multidrug
		smeE-04	ceoB-02	-0.981981	2.54099e-06	n		multidrug_transporter-02	6	2	multidrug			aph(3')-IIb-01	catB-01	0.992778	5.62733e-06	p		multidrug_transporter-09	30	52	multidrug			aph(6)-I	adeJ-02	-0.970725	1.37351e-05	n		mdtE-01	18	6	multidrug
		acrA	mexF-03	0.987829	6.47156e-07	p		mexB-02	6	2	multidrug			aph(3')-IIb-01	kasugamycin-01	-0.977356	5.62733e-06	n		opmD-01	48	50	multidrug			aph(6)-I	mexF-01	0.970725	1.37351e-05	p		adeJ-02	12	6	multidrug
		acrA	multidrug_ABC_transporter	0.944911	0.000122396	p		multidrug_transporter-03	6	2	multidrug			aph(3')-IIb-01	kasugamycin-02	0.977356	5.45417e-12	p		oprJ-02	66	50	multidrug			aph(6)-I	mexF-03	0.907841	0.000714243	p		mexF-01	12	6	multidrug
		multidrug_transporter-01	mexF-03	0.987829	6.47156e-07	p		acrB-03	6	2	multidrug			aph(3')-IIb-01	kasugamycin-03	0.999569	5.62733e-06	p		oprM-03	48	50	multidrug			aph(6)-I	ceoB-02	0.970725	1.37351e-05	p		ceoB-02	6	6	multidrug
		multidrug_transporter-01	multidrug_ABC_transporter	0.944911	0.000122396	p		multidrug_transporter-05	6	2	multidrug			aph(3')-IIb-01	macA-02	0.977356	5.62733e-06	p		PDC-03	72	49	beta-lactam			aph(6)-I	ceoB-03	0.970725	1.37351e-05	p		ceoB-03	6	6	multidrug
		multidrug_transporter-02	mexF-03	0.987829	6.47156e-07	p		mexD-01	6	1	multidrug			aph(3')-IIb-01	macB-01	-0.977356	7.49302e-05	n		mexB-01	171	45	multidrug			aph(6)-I	bpeF-02	0.970725	1.37351e-05	p		bpeF-02	18	6	multidrug
		multidrug_transporter-02	multidrug_ABC_transporter	0.944911	0.000122396	p		oprJ-02	6	2	multidrug			aph(3')-IIb-01	mphC	-0.952217	5.62733e-06	n		smeD-02	102	43	multidrug			aph(6)-I	mdtG-02	0.970725	1.37351e-05	p		mdtG-02	6	6	multidrug
		mexB-01	mexF-03	0.987829	6.47156e-07	p		opmD-02	6	2	multidrug			aph(3')-IIb-01	ceoB-01	0.977356	3.07502e-06	p		multidrug_transporter-05	96	42	multidrug			aph(6)-I	acrB	0.990072	3.17958e-07	p		arnA	9	6	polymyxin
		mexB-01	multidrug_ABC_transporter	0.944911	0.000122396	p		mexF-04	6	2	multidrug			aph(3')-IIb-01	opmD-01	0.980966	7.49302e-05	p		mexI-01	129	42	multidrug			aph(6)-I	arnA	-0.960769	3.78932e-05	n		tetR-02	6	6	tetracycline
		mexB-02	mexF-03	0.987829	6.47156e-07	p		smeE-6	6	2	multidrug			aph(3')-IIb-01	mdtB-01	0.952217	5.62733e-06	p		multidrug_transporter-07	27	42	multidrug			aph(6)-I	tetR-02	-0.970725	1.37351e-05	n		DNA-binding_protein_H-NS	3	6	unclassified
		mexB-02	multidrug_ABC_transporter	0.944911	0.000122396	p		opcM	6	2	multidrug			aph(3')-IIb-01	acrB-01	-0.977356	5.62733e-06	n		mexD-02	219	42	multidrug			aph(6)-I	DNA-binding_protein_H-NS	0.970725	1.37351e-05	p		aph(3')-IIb-01	18	4	aminoglycoside
		multidrug_transporter-03	mexF-03	0.987829	6.47156e-07	p		sul1	6	2	sulfonamide			aph(3')-IIb-01	acrA	-0.977356	1.03317e-06	n		oprC	51	42	multidrug			aph(3'')-I	catB-01	-0.970725	1.37351e-05	n		aac(6')-30-aac(6')-Ib'	6	4	aminoglycoside
		multidrug_transporter-03	multidrug_ABC_transporter	0.944911	0.000122396	p		multidrug_transporter-08	6	1	multidrug			aph(3')-IIb-01	mexB-01	0.986082	0.000245592	p		catB-01	45	41	chloramphenicol			aph(3'')-I	kasugamycin-01	-0.944911	0.000122396	n		aph(3'')-I	12	4	aminoglycoside
		acrB-03	amrB	0.944911	0.000122396	p		metallo-beta-lactamase-02	3	2	beta-lactam			aph(3')-IIb-01	mexA-02	0.932547	7.49302e-05	p		DNA-binding_protein_H-NS	12	41	unclassified			aph(3'')-I	smeE-05	0.944911	0.000122396	p		bacA-01	6	4	bacitracin
		acrB-03	smeE-05	0.917663	0.00048622	p		opmD-01	3	2	multidrug			aph(3')-IIb-01	smeF	0.952217	3.96539e-05	p		sdeY	114	40	multidrug			aph(3'')-I	cAMP-regulatory-02	0.970725	1.37351e-05	p		PER	6	4	beta-lactam
		multidrug_transporter-05	mexF-03	0.987829	6.47156e-07	p		acrA	3	2	multidrug			aph(3')-IIb-01	multidrug_transporter-05	0.960251	5.62733e-06	p		floR	30	39	chloramphenicol			bacA-01	catB-01	0.970725	1.37351e-05	p		metallo-beta-lactamase-01	3	4	beta-lactam
		multidrug_transporter-05	multidrug_ABC_transporter	0.944911	0.000122396	p		oprJ-01	3	1	multidrug			aph(3')-IIb-01	mexF-01	0.977356	5.62733e-06	p		mphC	27	39	MLS			bacA-01	kasugamycin-01	0.944911	0.000122396	p		metallo-beta-lactamase-02	3	4	beta-lactam
		multidrug_transporter-06	amrB	-0.944911	0.000122396	n								aph(3')-IIb-01	mdtE-02	-0.977356	0.000114635	n		mdtC-01	42	39	multidrug			bacA-01	smeE-05	-0.944911	0.000122396	n		floR	12	4	chloramphenicol
		multidrug_transporter-06	smeE-05	-0.917663	0.00048622	n								aph(3')-IIb-01	mexI-01	0.945949	5.62733e-06	p		smeE-01	12	39	multidrug			bacA-01	cAMP-regulatory-02	-0.970725	1.37351e-05	n		kasugamycin-02	12	4	kasugamycin
		amrB	opmD-02	0.944911	0.000122396	p								aph(3')-IIb-01	oprJ-03	0.977356	0.000156376	p		mdtB-01	54	39	multidrug			PER	kasugamycin-04	-0.981981	2.54099e-06	n		macA-01	36	4	MLS
		amrB	mexF-04	0.944911	0.000122396	p								aph(3')-IIb-01	mexF-04	0.940849	2.27334e-05	p		mdtC-02	48	39	multidrug			PER	mexB-01	0.944911	0.000122396	p		macB-01	18	4	MLS
		amrB	multidrug_transporter-07	-0.981981	2.54099e-06	n								aph(3')-IIb-01	oprM-02	0.966149	3.07502e-06	p		mdtB-05	15	39	multidrug			PER	mdfA-02	-0.977356	5.62733e-06	n		adeJ-01	18	4	multidrug
		amrB	smeE-05	0.997176	3.92754e-09	p								aph(3')-IIb-01	oprM-03	0.980966	0.000269306	p		adeB	21	39	multidrug			PER	sul1	-0.978412	4.76603e-06	n		ceoB-01	6	4	multidrug
		amrB	bpeF-02	0.944911	0.000122396	p								aph(3')-IIb-01	smeD-02	0.930711	1.50317e-10	p		smeF	54	39	multidrug			metallo-beta-lactamase-01	catB-01	0.970725	1.37351e-05	p		smeE-02	6	4	multidrug
		amrB	mexD-02	0.944911	0.000122396	p								aph(3')-IIb-01	smeE-05	0.998889	7.49302e-05	p		oprM-02	162	39	multidrug			metallo-beta-lactamase-01	kasugamycin-01	0.944911	0.000122396	p		smeE-03	3	4	multidrug
		amrB	opcM	0.944911	0.000122396	p								aph(3')-IIb-01	adeJ-03	0.952217	0.000111625	p		smeE-6	33	39	multidrug			metallo-beta-lactamase-01	smeE-05	-0.944911	0.000122396	n		mexW-01	6	4	multidrug
		amrB	oprC	0.944911	0.000122396	p								aph(3')-IIb-01	mexD-02	0.946364	5.62733e-06	p		adeJ-03	18	39	multidrug			metallo-beta-lactamase-01	cAMP-regulatory-02	-0.970725	1.37351e-05	n		acrB-01	12	4	multidrug
		amrB	multidrug_ABC_transporter	-0.928571	0.000298908	n								aph(3')-IIb-01	mdtG-02	-0.977356	5.62733e-06	n		bacA-02	66	38	bacitracin			metallo-beta-lactamase-02	catB-01	0.970725	1.37351e-05	p		mdtB-04	9	4	multidrug
		mexD-01	ceoB-02	-0.981981	2.54099e-06	n								aph(3')-IIb-01	mdtG-03	-0.977356	5.62733e-06	n		kasugamycin-03	21	38	kasugamycin			metallo-beta-lactamase-02	kasugamycin-01	0.944911	0.000122396	p		smeE-04	3	4	multidrug
		oprJ-01	ceoB-02	-0.981981	2.54099e-06	n								aph(3')-IIb-01	sul2-02	-0.977356	0.000636692	n		aph(3')-IIb-02	12	37	aminoglycoside			metallo-beta-lactamase-02	smeE-05	-0.944911	0.000122396	n		acrA	6	4	multidrug
		oprJ-02	mexF-03	0.987829	6.47156e-07	p								aph(3')-IIb-01	tetR-02	0.910897	0.000636692	p		OXA-211	3	37	beta-lactam			metallo-beta-lactamase-02	cAMP-regulatory-02	-0.970725	1.37351e-05	n		mexB-02	15	4	multidrug
		oprJ-02	multidrug_ABC_transporter	0.944911	0.000122396	p								aph(3')-IIb-01	transcriptional-02	-0.910897	1.04673e-07	n		metallo-beta-lactamase-01	33	37	beta-lactam			floR	kasugamycin-04	-0.981981	2.54099e-06	n		mexA-02	3	4	multidrug
		opmD-02	smeE-05	0.917663	0.00048622	p								aph(3')-IIb-01	DNA-binding_protein_H-NS	-0.992778	2.54099e-06	n		metallo-beta-lactamase-02	9	37	beta-lactam			floR	mexB-01	0.944911	0.000122396	p		multidrug_transporter-03	3	4	multidrug
		mexF-03	multidrug_transporter-07	0.933257	0.000236834	p								aac(6')-30-aac(6')-Ib'	aph(6)-I	-0.981981	1.48388e-08	n		mdtB-02	21	37	multidrug			floR	mdfA-02	-0.977356	5.62733e-06	n		acrB-03	3	4	multidrug
		mexF-03	ceoB-03	0.987829	6.47156e-07	p								aac(6')-30-aac(6')-Ib'	aph(3'')-I	0.995871	2.54099e-06	p		mexW-01	207	37	multidrug			floR	sul1	-0.978412	4.76603e-06	n		sdeY	24	4	multidrug
		mexF-03	smeE-6	-0.987829	6.47156e-07	n								aac(6')-30-aac(6')-Ib'	OXA-50-01	-0.981981	1.51115e-11	n		multidrug_transporter-04	6	37	multidrug			catB-01	macA-01	-0.960769	3.78932e-05	n		mexE-01	18	4	multidrug
		mexF-03	multidrug_ABC_transporter	0.984324	1.5639e-06	p								aac(6')-30-aac(6')-Ib'	OXA-50-02	-0.999424	0.000122396	n		mdfA-01	3	37	multidrug			catB-01	smeE-02	0.970725	1.37351e-05	p		bpeF-01	18	4	multidrug
		mexF-03	sul1	0.987829	6.47156e-07	p								aac(6')-30-aac(6')-Ib'	PER	0.944911	0.000122396	p		mdfA-02	6	37	multidrug			catB-01	smeE-03	0.970725	1.37351e-05	p		emrB	12	4	multidrug
		mexF-04	smeE-05	0.917663	0.00048622	p								aac(6')-30-aac(6')-Ib'	kasugamycin-01	0.944911	0.000122396	p		adeJ-02	12	37	multidrug			catB-01	mdtB-04	-0.960769	3.78932e-05	n		mdfA-01	12	4	multidrug
		ceoB-02	smeD-02	-0.981981	2.54099e-06	n								aac(6')-30-aac(6')-Ib'	kasugamycin-02	-0.944911	0.000122396	n		TolC	3	37	multidrug			catB-01	mexB-02	0.970725	1.37351e-05	p		multidrug_transporter-05	6	4	multidrug
		ceoB-02	multidrug_transporter-08	-0.981981	2.54099e-06	n								aac(6')-30-aac(6')-Ib'	macA-02	-0.944911	0.000122396	n		mexF-03	42	37	multidrug			catB-01	mexA-02	0.970725	1.37351e-05	p		smeD-01	18	4	multidrug
		multidrug_transporter-07	smeE-05	-0.993399	7.64397e-08	n								aac(6')-30-aac(6')-Ib'	macB-01	0.944911	0.000298908	p		bpeF-02	18	37	multidrug			catB-01	multidrug_transporter-03	0.970725	1.37351e-05	p		TolC	15	4	multidrug
		multidrug_transporter-07	multidrug_ABC_transporter	0.981981	2.54099e-06	p								aac(6')-30-aac(6')-Ib'	adeJ-01	-0.928571	0.000122396	n		sul2-01	24	37	sulfonamide			catB-01	acrB-03	0.970725	1.37351e-05	p		mexD-01	12	4	multidrug
		ceoB-03	multidrug_ABC_transporter	0.944911	0.000122396	p								aac(6')-30-aac(6')-Ib'	ceoB-01	-0.944911	0.000122396	n		cAMP-regulatory-02	36	37	unclassified			catB-01	emrB	0.970725	1.37351e-05	p		mdtE-02	12	4	multidrug
		smeE-05	bpeF-02	0.917663	0.00048622	p								aac(6')-30-aac(6')-Ib'	acrB-01	0.944911	0.000122396	p		transcriptional-01	45	37	unclassified			catB-01	smeD-01	0.970725	1.37351e-05	p		mexF-02	12	4	multidrug
		smeE-05	mexD-02	0.917663	0.00048622	p								aac(6')-30-aac(6')-Ib'	acrA	0.944911	0.000714243	p		smeE-05	156	36	multidrug			catB-01	mdtE-02	0.970725	1.37351e-05	p		mexF-04	12	4	multidrug
		smeE-05	opcM	0.917663	0.00048622	p								aac(6')-30-aac(6')-Ib'	multidrug_transporter-01	-0.907841	2.54099e-06	n		aph(3')-IIb-01	141	35	aminoglycoside			catB-01	smeD-02	-0.970725	1.37351e-05	n		oprM-02	6	4	multidrug
		smeE-05	oprC	0.917663	0.00048622	p								aac(6')-30-aac(6')-Ib'	multidrug_transporter-02	-0.981981	1.5639e-06	n		mexH	48	35	multidrug			catB-01	mexC-01	0.970725	1.37351e-05	p		smeD-02	12	4	multidrug
		smeE-05	multidrug_ABC_transporter	-0.953821	6.65936e-05	n								aac(6')-30-aac(6')-Ib'	mexA-02	-0.984324	1.51115e-11	n		mexA-02	60	31	multidrug			catB-01	mexG	0.970725	1.37351e-05	p		mexC-01	18	4	multidrug
		smeE-6	multidrug_ABC_transporter	-0.944911	0.000122396	n								aac(6')-30-aac(6')-Ib'	multidrug_transporter-03	-0.999424	4.74759e-56	n		mexF-04	78	31	multidrug			catB-01	mexT	0.970725	1.37351e-05	p		adeJ-03	6	4	multidrug
		multidrug_ABC_transporter	sul1	0.944911	0.000122396	p								aac(6')-30-aac(6')-Ib'	amrB	-1	0.000122396	n		aac(6')-30-aac(6')-Ib'	24	28	aminoglycoside			catB-01	mexI-02	0.970725	1.37351e-05	p		mexG	3	4	multidrug
														aac(6')-30-aac(6')-Ib'	mexF-01	-0.944911	3.16622e-10	n		OXA-50-02	108	28	beta-lactam			catB-01	mdtG-01	0.970725	1.37351e-05	p		mexT	6	4	multidrug
														aac(6')-30-aac(6')-Ib'	smeD-01	-0.998625	0.000122396	n		multidrug_transporter-03	72	28	multidrug			catB-01	cAMP-regulatory-01	-0.970725	1.37351e-05	n		mexI-02	12	4	multidrug
														aac(6')-30-aac(6')-Ib'	mdtE-02	0.944911	0.000122396	p		amrB	15	28	multidrug			kasugamycin-01	macA-02	0.981981	2.54099e-06	p		mexD-02	12	4	multidrug
														aac(6')-30-aac(6')-Ib'	oprJ-03	-0.944911	3.74052e-06	n		smeD-01	45	28	multidrug			kasugamycin-01	smeE-02	0.944911	0.000122396	p		mdtG-01	3	4	multidrug
														aac(6')-30-aac(6')-Ib'	mexF-04	-0.979864	1.45441e-07	n		aph(3'')-I	48	27	aminoglycoside			kasugamycin-01	smeE-03	0.944911	0.000122396	p		mdtG-03	21	4	multidrug
														aac(6')-30-aac(6')-Ib'	ceoB-03	-0.992065	0.000122396	n		mdtK	33	27	multidrug			kasugamycin-01	mdtB-05	0.981981	2.54099e-06	p		multidrug_ABC_transporter	6	4	multidrug
														aac(6')-30-aac(6')-Ib'	mdtG-02	0.944911	0.000122396	p		adeJ-01	24	24	multidrug			kasugamycin-01	mexB-02	0.944911	0.000122396	p		sul2-01	24	4	sulfonamide
														aac(6')-30-aac(6')-Ib'	mdtG-03	0.944911	0.000122396	p		multidrug_transporter-01	27	23	multidrug			kasugamycin-01	mexA-02	0.944911	0.000122396	p		sul2-02	6	4	sulfonamide
														aac(6')-30-aac(6')-Ib'	sul2-02	0.944911	2.54099e-06	p		streptomycin	15	22	aminoglycoside			kasugamycin-01	multidrug_transporter-03	0.944911	0.000122396	p		cAMP-regulatory-01	12	4	unclassified
														aac(6')-30-aac(6')-Ib'	tetY	0.981981	7.64397e-08	p		aadA	30	22	aminoglycoside			kasugamycin-01	acrB-03	0.944911	0.000122396	p		tetY	12	4	tetracycline
														aph(3')-IIb-02	bacA-01	0.993399	2.1602e-08	p		smeE-04	33	22	multidrug			kasugamycin-01	emrB	0.944911	0.000122396	p
														aph(3')-IIb-02	PDC-03	0.995402	1.37351e-05	p		mexE-01	42	22	multidrug			kasugamycin-01	multidrug_transporter-06	-0.981981	2.54099e-06	n
														aph(3')-IIb-02	floR	0.970725	1.37351e-05	p		mexF-02	15	22	multidrug			kasugamycin-01	smeD-01	0.944911	0.000122396	p
														aph(3')-IIb-02	catB-02	0.970725	3.21188e-08	p		bpeF-01	66	21	multidrug			kasugamycin-01	mdtE-02	0.944911	0.000122396	p
														aph(3')-IIb-02	macB-02	0.99485	0.000122396	p		PER	18	18	beta-lactam			kasugamycin-01	smeD-02	-0.944911	0.000122396	n
														aph(3')-IIb-02	mdtC-01	0.944911	0.000122396	p		kasugamycin-01	3	18	kasugamycin			kasugamycin-01	mexC-01	0.944911	0.000122396	p
														aph(3')-IIb-02	smeE-01	0.944911	2.54099e-06	p		kasugamycin-02	48	18	kasugamycin			kasugamycin-01	smeE-05	-1	4.74759e-56	n
														aph(3')-IIb-02	smeE-02	0.981981	6.47156e-07	p		macA-02	6	18	MLS			kasugamycin-01	mexG	0.944911	0.000122396	p
														aph(3')-IIb-02	mexA-01	0.987829	3.74052e-06	p		macB-01	18	18	MLS			kasugamycin-01	mexT	0.944911	0.000122396	p
														aph(3')-IIb-02	mexW-02	0.979864	0.000122396	p		ceoB-01	48	18	multidrug			kasugamycin-01	mexI-02	0.944911	0.000122396	p
														aph(3')-IIb-02	mdtB-03	0.944911	0.000122396	p		acrB-01	12	18	multidrug			kasugamycin-01	mdtG-01	0.944911	0.000122396	p
														aph(3')-IIb-02	mdtC-02	-0.944911	1.37351e-05	n		acrA	6	18	multidrug			kasugamycin-01	arnA	0.981981	2.54099e-06	p
														aph(3')-IIb-02	mdtB-05	0.970725	2.54099e-06	p		mexF-01	33	18	multidrug			kasugamycin-01	cAMP-regulatory-01	-0.944911	0.000122396	n
														aph(3')-IIb-02	oprM-01	0.981981	0.000298908	p		mdtE-02	15	18	multidrug			kasugamycin-01	cAMP-regulatory-02	-0.995871	1.48388e-08	n
														aph(3')-IIb-02	mexB-02	0.928571	2.2424e-05	p		oprJ-03	39	18	multidrug			kasugamycin-02	kasugamycin-04	0.981981	2.54099e-06	p
														aph(3')-IIb-02	sdeY	-0.966282	1.37351e-05	n		multidrug_transporter-08	51	18	multidrug			kasugamycin-02	mexB-01	-0.944911	0.000122396	n
														aph(3')-IIb-02	adeB	-0.970725	2.54099e-06	n		mdtG-02	3	18	multidrug			kasugamycin-02	mdfA-02	0.977356	5.62733e-06	p
														aph(3')-IIb-02	emrB	0.981981	0.000252189	p		mdtG-03	9	18	multidrug			kasugamycin-02	sul1	0.978412	4.76603e-06	p
														aph(3')-IIb-02	multidrug_transporter-06	0.932024	4.8896e-08	p		sul2-02	15	18	sulfonamide			kasugamycin-04	macA-01	0.944911	0.000122396	p
														aph(3')-IIb-02	mexD-01	0.994192	1.37351e-05	p		sul1	78	18	sulfonamide			kasugamycin-04	macB-01	0.981981	2.54099e-06	p
														aph(3')-IIb-02	oprJ-01	0.970725	7.80296e-10	p		mdtB-04	9	17	multidrug			kasugamycin-04	ceoB-01	0.981981	2.54099e-06	p
														aph(3')-IIb-02	oprJ-02	0.998221	6.47156e-07	p		cAMP-regulatory-01	36	17	unclassified			kasugamycin-04	mexW-01	0.981981	2.54099e-06	p
														aph(3')-IIb-02	ceoB-02	0.987829	3.78932e-05	p		ceoB-03	42	15	multidrug			kasugamycin-04	acrB-01	0.981981	2.54099e-06	p
														aph(3')-IIb-02	multidrug_transporter-07	0.960769	5.62733e-06	p		aph(6)-I	9	14	aminoglycoside			kasugamycin-04	mdtB-04	0.944911	0.000122396	p
														aph(3')-IIb-02	mexC-01	0.977356	0.000122396	p		OXA-50-01	18	14	beta-lactam			kasugamycin-04	smeE-04	0.981981	2.54099e-06	p
														aph(3')-IIb-02	smeE-6	0.944911	1.37351e-05	p		multidrug_transporter-02	18	14	multidrug			kasugamycin-04	acrA	0.981981	2.54099e-06	p
														aph(3')-IIb-02	multidrug_transporter-09	0.970725	0.000236834	p		tetY	36	14	tetracycline			kasugamycin-04	mexB-01	-0.989743	3.56223e-07	n
														aph(3')-IIb-02	mexE-02	0.933257	5.45417e-12	p		PDC-01	21	11	beta-lactam			kasugamycin-04	sdeY	0.981981	2.54099e-06	p
														aph(3')-IIb-02	mexT	0.999569	9.92488e-07	p		PDC-02	9	11	beta-lactam			kasugamycin-04	mdfA-01	0.981981	2.54099e-06	p
														aph(3')-IIb-02	mexI-02	0.986241	5.49257e-05	p		macA-01	12	11	MLS			kasugamycin-04	mdfA-02	0.919755	0.000445273	p
														aph(3')-IIb-02	mexC-02	0.956325	0.000122396	p		smeE-03	6	11	multidrug			kasugamycin-04	multidrug_transporter-05	0.981981	2.54099e-06	p
														aph(3')-IIb-02	opcM	0.944911	5.62733e-06	p		acrB-02	15	11	multidrug			kasugamycin-04	TolC	0.981981	2.54099e-06	p
														aph(3')-IIb-02	oprC	0.977356	0.000122396	p		acrB-03	3	11	multidrug			kasugamycin-04	mexD-01	0.981981	2.54099e-06	p
														aph(3')-IIb-02	arnA	-0.944911	2.2424e-05	n		opmD-02	3	11	multidrug			kasugamycin-04	mexF-02	-0.981981	2.54099e-06	n
														aph(3')-IIb-02	tetR-01	0.966282	0.00048622	p		mexG	45	11	multidrug			kasugamycin-04	mexF-04	0.981981	2.54099e-06	p
														aph(3')-IIb-02	tetR-02	0.917663	0.00048622	p		mdtG-01	6	11	multidrug			kasugamycin-04	oprM-02	0.981981	2.54099e-06	p
														aph(3')-IIb-02	transcriptional-02	-0.917663	3.78932e-05	n		multidrug_ABC_transporter	6	11	multidrug			kasugamycin-04	adeJ-03	0.981981	2.54099e-06	p
														aph(6)-I	aph(3'')-I	-0.960769	6.47156e-07	n								kasugamycin-04	mexD-02	0.981981	2.54099e-06	p
														aph(6)-I	OXA-50-02	0.987829	2.54099e-06	p								kasugamycin-04	mdtG-03	0.981981	2.54099e-06	p
														aph(6)-I	adeJ-01	0.981981	1.37351e-05	p								kasugamycin-04	multidrug_ABC_transporter	0.981981	2.54099e-06	p
														aph(6)-I	multidrug_transporter-01	0.970725	0.000236834	p								kasugamycin-04	sul2-01	0.981981	2.54099e-06	p
														aph(6)-I	mexA-02	0.933257	6.47156e-07	p								kasugamycin-04	sul2-02	0.981981	2.54099e-06	p
														aph(6)-I	multidrug_transporter-03	0.987829	3.78932e-05	p								kasugamycin-04	sul1	0.999837	1.80933e-13	p
														aph(6)-I	bpeF-01	0.960769	2.54099e-06	p								kasugamycin-04	tetY	-0.981981	2.54099e-06	n
														aph(6)-I	amrB	0.981981	1.37351e-05	p								macA-01	mexB-01	-0.981981	2.54099e-06	n
														aph(6)-I	smeD-01	0.970725	0.000361874	p								macA-01	sul1	0.950662	8.36853e-05	p
														aph(6)-I	mexF-04	0.924473	1.28458e-09	p								macA-02	smeF	-0.960769	3.78932e-05	n
														aph(6)-I	ceoB-03	0.997949	0.000424577	p								macA-02	smeE-05	-0.981981	2.54099e-06	n
														aph(6)-I	multidrug_transporter-08	0.920864	0.000361874	p								macA-02	acrB	-0.912245	0.000604413	n
														aph(6)-I	sul1	-0.924473	3.78932e-05	n								macA-02	cAMP-regulatory-02	-0.960769	3.78932e-05	n
														aph(3'')-I	OXA-50-01	-0.960769	1.36013e-07	n								macB-01	mexB-01	-0.944911	0.000122396	n
														aph(3'')-I	OXA-50-02	-0.992215	1.37351e-05	n								macB-01	mdfA-02	0.977356	5.62733e-06	p
														aph(3'')-I	PER	0.970725	1.37351e-05	p								macB-01	sul1	0.978412	4.76603e-06	p
														aph(3'')-I	kasugamycin-01	0.970725	1.37351e-05	p								adeJ-01	acrB-02	0.960769	3.78932e-05	p
														aph(3'')-I	kasugamycin-02	-0.970725	1.37351e-05	n								adeJ-01	mdfA-02	-0.952217	7.49302e-05	n
														aph(3'')-I	macA-02	-0.970725	1.37351e-05	n								adeJ-01	mexF-03	0.944911	0.000122396	p
														aph(3'')-I	macB-01	0.970725	1.37351e-05	p								adeJ-01	smeE-6	0.981981	2.54099e-06	p
														aph(3'')-I	ceoB-01	-0.970725	1.37351e-05	n								ceoB-01	mexB-01	-0.944911	0.000122396	n
														aph(3'')-I	acrB-01	0.970725	1.37351e-05	p								ceoB-01	mdfA-02	0.977356	5.62733e-06	p
														aph(3'')-I	acrA	0.970725	3.78932e-05	p								ceoB-01	sul1	0.978412	4.76603e-06	p
														aph(3'')-I	multidrug_transporter-02	-0.960769	1.03884e-08	n								smeE-02	smeE-05	-0.944911	0.000122396	n
														aph(3'')-I	mexA-02	-0.996271	1.36013e-07	n								smeE-02	cAMP-regulatory-02	-0.970725	1.37351e-05	n
														aph(3'')-I	multidrug_transporter-03	-0.992215	1.48388e-08	n								smeE-03	smeE-05	-0.944911	0.000122396	n
														aph(3'')-I	amrB	-0.995871	1.37351e-05	n								smeE-03	cAMP-regulatory-02	-0.970725	1.37351e-05	n
														aph(3'')-I	mexF-01	-0.970725	3.62551e-11	n								mdtL	acrB-02	0.970725	1.37351e-05	p
														aph(3'')-I	smeD-01	-0.99926	1.37351e-05	n								mdtL	smeF	0.970725	1.37351e-05	p
														aph(3'')-I	mdtE-02	0.970725	1.37351e-05	p								mdtL	mexF-03	0.981981	2.54099e-06	p
														aph(3'')-I	oprJ-03	-0.970725	5.65723e-08	n								mdtL	smeE-6	0.944911	0.000122396	p
														aph(3'')-I	mexF-04	-0.993944	6.35126e-06	n								mdtL	acrB	0.99485	3.21188e-08	p
														aph(3'')-I	ceoB-03	-0.976554	0.00048622	n								mexW-01	mexB-01	-0.944911	0.000122396	n
														aph(3'')-I	smeE-05	-0.917663	1.37351e-05	n								mexW-01	mdfA-02	0.977356	5.62733e-06	p
														aph(3'')-I	mdtG-02	0.970725	1.37351e-05	p								mexW-01	sul1	0.978412	4.76603e-06	p
														aph(3'')-I	mdtG-03	0.970725	1.37351e-05	p								mdtB-03	acrB-02	0.970725	1.37351e-05	p
														aph(3'')-I	sul2-02	0.970725	3.78932e-05	p								mdtB-03	smeF	0.970725	1.37351e-05	p
														aph(3'')-I	tetY	0.960769	4.74759e-56	p								mdtB-03	mexF-03	0.981981	2.54099e-06	p
														aadA	PDC-01	-0.944911	0.000122396	n								mdtB-03	smeE-6	0.944911	0.000122396	p
														aadA	PDC-02	-0.944911	0.000122396	n								mdtB-03	acrB	0.99485	3.21188e-08	p
														aadA	macA-01	-0.944911	0.000122396	n								mdtC-02	acrB-02	0.970725	1.37351e-05	p
														aadA	mdtC-01	0.928571	0.000298908	p								mdtC-02	smeF	0.970725	1.37351e-05	p
														aadA	smeE-01	0.928571	0.000298908	p								mdtC-02	mexF-03	0.981981	2.54099e-06	p
														aadA	smeE-03	-0.944911	0.000122396	n								mdtC-02	smeE-6	0.944911	0.000122396	p
														aadA	mdtC-02	-0.928571	0.000298908	n								mdtC-02	acrB	0.99485	3.21188e-08	p
														aadA	mdtB-04	0.981981	2.54099e-06	p								acrB-01	mexB-01	-0.944911	0.000122396	n
														aadA	smeE-04	1	4.74759e-56	p								acrB-01	mdfA-02	0.977356	5.62733e-06	p
														aadA	acrB-02	0.944911	0.000122396	p								acrB-01	sul1	0.978412	4.76603e-06	p
														aadA	acrB-03	-0.944911	0.000122396	n								mdtB-04	mexB-01	-0.981981	2.54099e-06	n
														aadA	mexE-01	-1	4.74759e-56	n								mdtB-04	sul1	0.950662	8.36853e-05	p
														aadA	mdtK	0.997176	3.92754e-09	p								smeE-04	mexB-01	-0.944911	0.000122396	n
														aadA	mexF-02	1	4.74759e-56	p								smeE-04	mdfA-02	0.977356	5.62733e-06	p
														aadA	opmD-02	-0.944911	0.000122396	n								smeE-04	sul1	0.978412	4.76603e-06	p
														aadA	multidrug_transporter-07	0.907841	0.000714243	p								acrA	mexB-01	-0.944911	0.000122396	n
														aadA	smeE-6	0.928571	0.000298908	p								acrA	mdfA-02	0.977356	5.62733e-06	p
														aadA	mexG	-0.944911	0.000122396	n								acrA	sul1	0.978412	4.76603e-06	p
														aadA	mdtG-01	0.944911	0.000122396	p								mdtB-05	smeF	-0.960769	3.78932e-05	n
														aadA	multidrug_ABC_transporter	-0.944911	0.000122396	n								mdtB-05	smeE-05	-0.981981	2.54099e-06	n
														aadA	cAMP-regulatory-01	0.981981	2.54099e-06	p								mdtB-05	acrB	-0.912245	0.000604413	n
														bacA-01	OXA-211	0.993399	7.64397e-08	p								mdtB-05	cAMP-regulatory-02	-0.960769	3.78932e-05	n
														bacA-01	metallo-beta-lactamase-01	0.993399	7.64397e-08	p								multidrug_transporter-01	acrB-02	0.970725	1.37351e-05	p
														bacA-01	metallo-beta-lactamase-02	0.993399	7.64397e-08	p								multidrug_transporter-01	smeF	0.970725	1.37351e-05	p
														bacA-01	PDC-03	0.977845	5.21561e-06	p								multidrug_transporter-01	mexF-03	0.981981	2.54099e-06	p
														bacA-01	floR	0.936766	0.000196725	p								multidrug_transporter-01	smeE-6	0.944911	0.000122396	p
														bacA-01	catB-02	0.99187	1.58291e-07	p								multidrug_transporter-01	acrB	0.99485	3.21188e-08	p
														bacA-01	mphC	-0.917663	0.00048622	n								acrB-02	multidrug_transporter-02	0.970725	1.37351e-05	p
														bacA-01	macB-02	0.99991	2.28815e-14	p								acrB-02	mexE-01	0.960769	3.78932e-05	p
														bacA-01	mdtC-01	0.901127	0.000907411	p								acrB-02	mexH	0.970725	1.37351e-05	p
														bacA-01	smeE-01	0.901127	0.000907411	p								acrB-02	bpeF-01	-0.960769	3.78932e-05	n
														bacA-01	smeE-02	0.997176	3.92754e-09	p								acrB-02	mdtE-01	0.970725	1.37351e-05	p
														bacA-01	mexA-01	0.999151	5.8724e-11	p								acrB-02	adeJ-02	-0.970725	1.37351e-05	n
														bacA-01	mdtB-01	0.917663	0.00048622	p								acrB-02	mexF-01	0.970725	1.37351e-05	p
														bacA-01	mdtB-02	0.993399	7.64397e-08	p								acrB-02	mexF-03	0.998625	3.16622e-10	p
														bacA-01	mexW-01	0.993399	7.64397e-08	p								acrB-02	ceoB-02	0.970725	1.37351e-05	p
														bacA-01	mexW-02	0.996299	1.01148e-08	p								acrB-02	ceoB-03	0.970725	1.37351e-05	p
														bacA-01	mdtB-03	0.976221	6.67005e-06	p								acrB-02	bpeF-02	0.970725	1.37351e-05	p
														bacA-01	mdtC-02	-0.901127	0.000907411	n								acrB-02	smeE-6	0.995871	1.48388e-08	p
														bacA-01	mdtB-05	0.936766	0.000196725	p								acrB-02	mdtG-02	0.970725	1.37351e-05	p
														bacA-01	oprM-01	0.997176	3.92754e-09	p								acrB-02	acrB	0.94138	0.000151596	p
														bacA-01	mexB-02	0.965016	2.54799e-05	p								acrB-02	tetR-02	-0.970725	1.37351e-05	n
														bacA-01	multidrug_transporter-04	0.993399	7.64397e-08	p								acrB-02	DNA-binding_protein_H-NS	0.970725	1.37351e-05	p
														bacA-01	sdeY	-0.930369	0.000273892	n								multidrug_transporter-02	smeF	0.970725	1.37351e-05	p
														bacA-01	adeB	-0.936766	0.000196725	n								multidrug_transporter-02	mexF-03	0.981981	2.54099e-06	p
														bacA-01	emrB	0.997176	3.92754e-09	p								multidrug_transporter-02	smeE-6	0.944911	0.000122396	p
														bacA-01	smeF	0.917663	0.00048622	p								multidrug_transporter-02	acrB	0.99485	3.21188e-08	p
														bacA-01	mdfA-01	0.993399	7.64397e-08	p								mexB-01	sdeY	-0.944911	0.000122396	n
														bacA-01	mdfA-02	0.993399	7.64397e-08	p								mexB-01	mdfA-01	-0.944911	0.000122396	n
														bacA-01	multidrug_transporter-05	0.906396	0.00075313	p								mexB-01	multidrug_transporter-05	-0.944911	0.000122396	n
														bacA-01	multidrug_transporter-06	0.967442	1.98622e-05	p								mexB-01	TolC	-0.944911	0.000122396	n
														bacA-01	adeJ-02	-0.993399	7.64397e-08	n								mexB-01	mexD-01	-0.944911	0.000122396	n
														bacA-01	TolC	0.993399	7.64397e-08	p								mexB-01	mexF-02	0.944911	0.000122396	p
														bacA-01	mexD-01	0.999975	2.71984e-16	p								mexB-01	mexF-04	-0.944911	0.000122396	n
														bacA-01	oprJ-01	0.99187	1.58291e-07	p								mexB-01	oprM-02	-0.944911	0.000122396	n
														bacA-01	oprJ-02	0.984793	1.40675e-06	p								mexB-01	adeJ-03	-0.944911	0.000122396	n
														bacA-01	mexI-01	0.92539	0.000347046	p								mexB-01	mexD-02	-0.944911	0.000122396	n
														bacA-01	mexF-03	0.993399	7.64397e-08	p								mexB-01	mdtG-03	-0.944911	0.000122396	n
														bacA-01	ceoB-02	0.999151	5.8724e-11	p								mexB-01	multidrug_ABC_transporter	-0.944911	0.000122396	n
														bacA-01	smeD-02	0.941219	0.000153033	p								mexB-01	sul2-01	-0.944911	0.000122396	n
														bacA-01	multidrug_transporter-07	0.922613	0.000393315	p								mexB-01	sul2-02	-0.944911	0.000122396	n
														bacA-01	mexC-01	0.995177	2.55353e-08	p								mexB-01	sul1	-0.992159	1.39464e-07	n
														bacA-01	bpeF-02	0.993399	7.64397e-08	p								mexB-01	tetY	0.944911	0.000122396	p
														bacA-01	smeE-6	0.901127	0.000907411	p								mexB-02	smeE-05	-0.944911	0.000122396	n
														bacA-01	adeJ-03	0.917663	0.00048622	p								mexB-02	cAMP-regulatory-02	-0.970725	1.37351e-05	n
														bacA-01	multidrug_transporter-09	0.99187	1.58291e-07	p								mexA-02	smeE-05	-0.944911	0.000122396	n
														bacA-01	mexE-02	0.968301	1.81031e-05	p								mexA-02	cAMP-regulatory-02	-0.970725	1.37351e-05	n
														bacA-01	mexT	0.996337	9.7548e-09	p								multidrug_transporter-03	smeE-05	-0.944911	0.000122396	n
														bacA-01	mexI-02	0.998694	2.64711e-10	p								multidrug_transporter-03	cAMP-regulatory-02	-0.970725	1.37351e-05	n
														bacA-01	mexD-02	0.924903	0.000354873	p								acrB-03	smeE-05	-0.944911	0.000122396	n
														bacA-01	mexC-02	0.983542	1.853e-06	p								acrB-03	cAMP-regulatory-02	-0.970725	1.37351e-05	n
														bacA-01	opcM	0.976221	6.67005e-06	p								sdeY	mdfA-02	0.977356	5.62733e-06	p
														bacA-01	oprC	0.946632	0.000109718	p								sdeY	sul1	0.978412	4.76603e-06	p
														bacA-01	arnA	-0.976221	6.67005e-06	n								mexE-01	mdfA-02	-0.952217	7.49302e-05	n
														bacA-01	sul2-01	0.993399	7.64397e-08	p								mexE-01	mexF-03	0.944911	0.000122396	p
														bacA-01	tetR-01	0.98944	3.94395e-07	p								mexE-01	smeE-6	0.981981	2.54099e-06	p
														bacA-01	tetR-02	0.957186	5.12709e-05	p								mexH	smeF	0.970725	1.37351e-05	p
														bacA-01	cAMP-regulatory-02	0.993399	7.64397e-08	p								mexH	mexF-03	0.981981	2.54099e-06	p
														bacA-01	transcriptional-01	0.993399	7.64397e-08	p								mexH	smeE-6	0.944911	0.000122396	p
														bacA-01	transcriptional-02	-0.957186	5.12709e-05	n								mexH	acrB	0.99485	3.21188e-08	p
														bacA-02	PER	-0.970725	1.37351e-05	n								bpeF-01	mdfA-02	0.952217	7.49302e-05	p
														bacA-02	catB-01	0.995871	1.48388e-08	p								bpeF-01	mexF-03	-0.944911	0.000122396	n
														bacA-02	kasugamycin-01	-0.970725	1.37351e-05	n								bpeF-01	smeE-6	-0.981981	2.54099e-06	n
														bacA-02	kasugamycin-02	0.970725	1.37351e-05	p								emrB	smeE-05	-0.944911	0.000122396	n
														bacA-02	macA-02	0.970725	1.37351e-05	p								emrB	cAMP-regulatory-02	-0.970725	1.37351e-05	n
														bacA-02	macB-01	-0.970725	1.37351e-05	n								smeF	multidrug_transporter-06	0.960769	3.78932e-05	p
														bacA-02	mphC	-0.960769	3.78932e-05	n								smeF	mdtE-01	0.970725	1.37351e-05	p
														bacA-02	ceoB-01	0.970725	1.37351e-05	p								smeF	adeJ-02	-0.970725	1.37351e-05	n
														bacA-02	opmD-01	0.986241	9.92488e-07	p								smeF	mexF-01	0.970725	1.37351e-05	p
														bacA-02	mdtB-01	0.960769	3.78932e-05	p								smeF	mexF-03	0.907841	0.000714243	p
														bacA-02	acrB-01	-0.970725	1.37351e-05	n								smeF	ceoB-02	0.970725	1.37351e-05	p
														bacA-02	acrA	-0.970725	1.37351e-05	n								smeF	ceoB-03	0.970725	1.37351e-05	p
														bacA-02	mexB-01	0.990536	2.69021e-07	p								smeF	bpeF-02	0.970725	1.37351e-05	p
														bacA-02	mexB-02	0.911293	0.000627082	p								smeF	mdtG-02	0.970725	1.37351e-05	p
														bacA-02	mexA-02	0.921551	0.0004121	p								smeF	acrB	0.990072	3.17958e-07	p
														bacA-02	mexH	0.999569	5.45417e-12	p								smeF	arnA	-0.960769	3.78932e-05	n
														bacA-02	smeF	0.960769	3.78932e-05	p								smeF	tetR-02	-0.970725	1.37351e-05	n
														bacA-02	multidrug_transporter-05	0.968028	1.86483e-05	p								smeF	DNA-binding_protein_H-NS	0.970725	1.37351e-05	p
														bacA-02	multidrug_transporter-06	0.907377	0.000726579	p								mdfA-01	mdfA-02	0.977356	5.62733e-06	p
														bacA-02	mexF-01	0.970725	1.37351e-05	p								mdfA-01	sul1	0.978412	4.76603e-06	p
														bacA-02	mdtE-02	-0.970725	1.37351e-05	n								mdfA-02	multidrug_transporter-05	0.977356	5.62733e-06	p
														bacA-02	mexI-01	0.955058	6.06303e-05	p								mdfA-02	TolC	0.977356	5.62733e-06	p
														bacA-02	oprJ-03	0.970725	1.37351e-05	p								mdfA-02	mexD-01	0.977356	5.62733e-06	p
														bacA-02	mexF-04	0.930501	0.000272113	p								mdfA-02	mexF-02	-0.977356	5.62733e-06	n
														bacA-02	oprM-02	0.973303	9.97292e-06	p								mdfA-02	mexF-04	0.977356	5.62733e-06	p
														bacA-02	oprM-03	0.986241	9.92488e-07	p								mdfA-02	oprM-02	0.977356	5.62733e-06	p
														bacA-02	smeD-02	0.941043	0.000154618	p								mdfA-02	adeJ-03	0.977356	5.62733e-06	p
														bacA-02	smeE-05	0.997076	4.43797e-09	p								mdfA-02	mexD-02	0.977356	5.62733e-06	p
														bacA-02	adeJ-03	0.960769	3.78932e-05	p								mdfA-02	mdtG-03	0.977356	5.62733e-06	p
														bacA-02	mexE-02	0.905936	0.000765813	p								mdfA-02	multidrug_ABC_transporter	0.977356	5.62733e-06	p
														bacA-02	mexD-02	0.955438	5.88779e-05	p								mdfA-02	sul2-01	0.977356	5.62733e-06	p
														bacA-02	mdtG-02	-0.970725	1.37351e-05	n								mdfA-02	sul2-02	0.977356	5.62733e-06	p
														bacA-02	mdtG-03	-0.970725	1.37351e-05	n								mdfA-02	sul1	0.912525	0.000597873	p
														bacA-02	sul2-02	-0.970725	1.37351e-05	n								mdfA-02	tetY	-0.977356	5.62733e-06	n
														bacA-02	tetR-02	0.922613	0.000393315	p								multidrug_transporter-05	sul1	0.978412	4.76603e-06	p
														bacA-02	transcriptional-02	-0.922613	0.000393315	n								multidrug_transporter-06	smeE-05	0.981981	2.54099e-06	p
														bacA-02	DNA-binding_protein_H-NS	-0.995871	1.48388e-08	n								multidrug_transporter-06	acrB	0.912245	0.000604413	p
														PDC-01	adeJ-01	0.944911	0.000122396	p								multidrug_transporter-06	cAMP-regulatory-02	0.960769	3.78932e-05	p
														PDC-01	smeE-04	-0.944911	0.000122396	n								mdtE-01	mexF-03	0.981981	2.54099e-06	p
														PDC-01	multidrug_transporter-01	0.960769	3.78932e-05	p								mdtE-01	smeE-6	0.944911	0.000122396	p
														PDC-01	mexE-01	0.944911	0.000122396	p								mdtE-01	acrB	0.99485	3.21188e-08	p
														PDC-01	bpeF-01	0.970725	1.37351e-05	p								adeJ-02	mexF-03	-0.981981	2.54099e-06	n
														PDC-01	mdtK	-0.917663	0.00048622	n								adeJ-02	smeE-6	-0.944911	0.000122396	n
														PDC-01	mexF-02	-0.944911	0.000122396	n								adeJ-02	acrB	-0.99485	3.21188e-08	n
														PDC-01	multidrug_transporter-08	0.992434	1.2315e-07	p								mexF-01	mexF-03	0.981981	2.54099e-06	p
														PDC-01	sul1	-0.991241	2.0534e-07	n								mexF-01	smeE-6	0.944911	0.000122396	p
														PDC-02	adeJ-01	0.944911	0.000122396	p								mexF-01	acrB	0.99485	3.21188e-08	p
														PDC-02	smeE-04	-0.944911	0.000122396	n								smeD-01	smeE-05	-0.944911	0.000122396	n
														PDC-02	multidrug_transporter-01	0.960769	3.78932e-05	p								smeD-01	cAMP-regulatory-02	-0.970725	1.37351e-05	n
														PDC-02	mexE-01	0.944911	0.000122396	p								TolC	sul1	0.978412	4.76603e-06	p
														PDC-02	bpeF-01	0.970725	1.37351e-05	p								mexD-01	sul1	0.978412	4.76603e-06	p
														PDC-02	mdtK	-0.917663	0.00048622	n								mdtE-02	smeE-05	-0.944911	0.000122396	n
														PDC-02	mexF-02	-0.944911	0.000122396	n								mdtE-02	cAMP-regulatory-02	-0.970725	1.37351e-05	n
														PDC-02	multidrug_transporter-08	0.992434	1.2315e-07	p								mexF-02	sul1	-0.978412	4.76603e-06	n
														PDC-02	sul1	-0.991241	2.0534e-07	n								mexF-03	ceoB-02	0.981981	2.54099e-06	p
														OXA-211	PDC-03	0.995402	2.1602e-08	p								mexF-03	ceoB-03	0.981981	2.54099e-06	p
														OXA-211	floR	0.970725	1.37351e-05	p								mexF-03	bpeF-02	0.981981	2.54099e-06	p
														OXA-211	catB-02	0.970725	1.37351e-05	p								mexF-03	smeE-6	0.989743	3.56223e-07	p
														OXA-211	macB-02	0.99485	3.21188e-08	p								mexF-03	mdtG-02	0.981981	2.54099e-06	p
														OXA-211	mdtC-01	0.944911	0.000122396	p								mexF-03	acrB	0.957768	4.89019e-05	p
														OXA-211	smeE-01	0.944911	0.000122396	p								mexF-03	tetR-02	-0.981981	2.54099e-06	n
														OXA-211	smeE-02	0.981981	2.54099e-06	p								mexF-03	DNA-binding_protein_H-NS	0.981981	2.54099e-06	p
														OXA-211	mexA-01	0.987829	6.47156e-07	p								mexF-04	sul1	0.978412	4.76603e-06	p
														OXA-211	mexW-02	0.979864	3.74052e-06	p								oprM-02	sul1	0.978412	4.76603e-06	p
														OXA-211	mdtB-03	0.944911	0.000122396	p								ceoB-02	smeE-6	0.944911	0.000122396	p
														OXA-211	mdtC-02	-0.944911	0.000122396	n								ceoB-02	acrB	0.99485	3.21188e-08	p
														OXA-211	mdtB-05	0.970725	1.37351e-05	p								smeD-02	smeE-05	0.944911	0.000122396	p
														OXA-211	oprM-01	0.981981	2.54099e-06	p								smeD-02	cAMP-regulatory-02	0.970725	1.37351e-05	p
														OXA-211	mexB-02	0.928571	0.000298908	p								ceoB-03	smeE-6	0.944911	0.000122396	p
														OXA-211	sdeY	-0.966282	2.2424e-05	n								ceoB-03	acrB	0.99485	3.21188e-08	p
														OXA-211	adeB	-0.970725	1.37351e-05	n								mexC-01	smeE-05	-0.944911	0.000122396	n
														OXA-211	emrB	0.981981	2.54099e-06	p								mexC-01	cAMP-regulatory-02	-0.970725	1.37351e-05	n
														OXA-211	multidrug_transporter-06	0.932024	0.000252189	p								smeE-05	mexG	-0.944911	0.000122396	n
														OXA-211	mexD-01	0.994192	4.8896e-08	p								smeE-05	mexT	-0.944911	0.000122396	n
														OXA-211	oprJ-01	0.970725	1.37351e-05	p								smeE-05	mexI-02	-0.944911	0.000122396	n
														OXA-211	oprJ-02	0.998221	7.80296e-10	p								smeE-05	mdtG-01	-0.944911	0.000122396	n
														OXA-211	ceoB-02	0.987829	6.47156e-07	p								smeE-05	arnA	-0.981981	2.54099e-06	n
														OXA-211	multidrug_transporter-07	0.960769	3.78932e-05	p								smeE-05	cAMP-regulatory-01	0.944911	0.000122396	p
														OXA-211	mexC-01	0.977356	5.62733e-06	p								smeE-05	cAMP-regulatory-02	0.995871	1.48388e-08	p
														OXA-211	smeE-6	0.944911	0.000122396	p								bpeF-02	smeE-6	0.944911	0.000122396	p
														OXA-211	multidrug_transporter-09	0.970725	1.37351e-05	p								bpeF-02	acrB	0.99485	3.21188e-08	p
														OXA-211	mexE-02	0.933257	0.000236834	p								smeE-6	mdtG-02	0.944911	0.000122396	p
														OXA-211	mexT	0.999569	5.45417e-12	p								smeE-6	acrB	0.906867	0.000740308	p
														OXA-211	mexI-02	0.986241	9.92488e-07	p								smeE-6	tetR-02	-0.944911	0.000122396	n
														OXA-211	mexC-02	0.956325	5.49257e-05	p								smeE-6	DNA-binding_protein_H-NS	0.944911	0.000122396	p
														OXA-211	opcM	0.944911	0.000122396	p								adeJ-03	sul1	0.978412	4.76603e-06	p
														OXA-211	oprC	0.977356	5.62733e-06	p								mexG	cAMP-regulatory-02	-0.970725	1.37351e-05	n
														OXA-211	arnA	-0.944911	0.000122396	n								mexT	cAMP-regulatory-02	-0.970725	1.37351e-05	n
														OXA-211	tetR-01	0.966282	2.2424e-05	p								mexI-02	cAMP-regulatory-02	-0.970725	1.37351e-05	n
														OXA-211	tetR-02	0.917663	0.00048622	p								mexD-02	sul1	0.978412	4.76603e-06	p
														OXA-211	transcriptional-02	-0.917663	0.00048622	n								mdtG-01	cAMP-regulatory-02	-0.970725	1.37351e-05	n
														OXA-50-01	OXA-50-02	0.987829	6.47156e-07	p								mdtG-02	acrB	0.99485	3.21188e-08	p
														OXA-50-01	adeJ-01	0.981981	2.54099e-06	p								mdtG-03	sul1	0.978412	4.76603e-06	p
														OXA-50-01	multidrug_transporter-01	0.970725	1.37351e-05	p								multidrug_ABC_transporter	sul1	0.978412	4.76603e-06	p
														OXA-50-01	mexA-02	0.933257	0.000236834	p								acrB	arnA	-0.912245	0.000604413	n
														OXA-50-01	multidrug_transporter-03	0.987829	6.47156e-07	p								acrB	tetR-02	-0.99485	3.21188e-08	n
														OXA-50-01	bpeF-01	0.960769	3.78932e-05	p								acrB	DNA-binding_protein_H-NS	0.99485	3.21188e-08	p
														OXA-50-01	amrB	0.981981	2.54099e-06	p								arnA	cAMP-regulatory-02	-0.960769	3.78932e-05	n
														OXA-50-01	smeD-01	0.970725	1.37351e-05	p								sul2-01	sul1	0.978412	4.76603e-06	p
														OXA-50-01	mexF-04	0.924473	0.000361874	p								sul2-02	sul1	0.978412	4.76603e-06	p
														OXA-50-01	ceoB-03	0.997949	1.28458e-09	p								sul1	tetY	-0.978412	4.76603e-06	n
														OXA-50-01	multidrug_transporter-08	0.920864	0.000424577	p								cAMP-regulatory-01	cAMP-regulatory-02	0.970725	1.37351e-05	p
														OXA-50-01	sul1	-0.924473	0.000361874	n
														OXA-50-02	PER	-0.933257	0.000236834	n
														OXA-50-02	kasugamycin-01	-0.933257	0.000236834	n
														OXA-50-02	kasugamycin-02	0.933257	0.000236834	p
														OXA-50-02	macA-02	0.933257	0.000236834	p
														OXA-50-02	macB-01	-0.933257	0.000236834	n
														OXA-50-02	adeJ-01	0.940634	0.000158336	p
														OXA-50-02	ceoB-01	0.933257	0.000236834	p
														OXA-50-02	acrB-01	-0.933257	0.000236834	n
														OXA-50-02	acrA	-0.933257	0.000236834	n
														OXA-50-02	multidrug_transporter-01	0.921551	0.0004121	p
														OXA-50-02	multidrug_transporter-02	0.987829	6.47156e-07	p
														OXA-50-02	mexA-02	0.977771	5.27666e-06	p
														OXA-50-02	bpeF-01	0.905936	0.000765813	p
														OXA-50-02	amrB	0.999424	1.51115e-11	p
														OXA-50-02	mexF-01	0.933257	0.000236834	p
														OXA-50-02	smeD-01	0.996271	1.03884e-08	p
														OXA-50-02	mdtE-02	-0.933257	0.000236834	n
														OXA-50-02	oprJ-03	0.933257	0.000236834	p
														OXA-50-02	mexF-04	0.972522	1.10237e-05	p
														OXA-50-02	ceoB-03	0.99576	1.62692e-08	p
														OXA-50-02	mdtG-02	-0.933257	0.000236834	n
														OXA-50-02	mdtG-03	-0.933257	0.000236834	n
														OXA-50-02	sul2-02	-0.933257	0.000236834	n
														OXA-50-02	tetY	-0.987829	6.47156e-07	n
														PER	catB-01	-0.944911	0.000122396	n
														PER	kasugamycin-03	-0.970725	1.37351e-05	n
														PER	opmD-01	-0.917663	0.00048622	n
														PER	mexB-01	-0.928571	0.000298908	n
														PER	mexA-02	-0.987829	6.47156e-07	n
														PER	multidrug_transporter-03	-0.933257	0.000236834	n
														PER	mexH	-0.977356	5.62733e-06	n
														PER	amrB	-0.944911	0.000122396	n
														PER	smeD-01	-0.960769	3.78932e-05	n
														PER	mexF-04	-0.991241	2.0534e-07	n
														PER	oprM-03	-0.917663	0.00048622	n
														PER	smeE-05	-0.986241	9.92488e-07	n
														PER	DNA-binding_protein_H-NS	0.944911	0.000122396	p
														metallo-beta-lactamase-01	PDC-03	0.995402	2.1602e-08	p
														metallo-beta-lactamase-01	floR	0.970725	1.37351e-05	p
														metallo-beta-lactamase-01	catB-02	0.970725	1.37351e-05	p
														metallo-beta-lactamase-01	macB-02	0.99485	3.21188e-08	p
														metallo-beta-lactamase-01	mdtC-01	0.944911	0.000122396	p
														metallo-beta-lactamase-01	smeE-01	0.944911	0.000122396	p
														metallo-beta-lactamase-01	smeE-02	0.981981	2.54099e-06	p
														metallo-beta-lactamase-01	mexA-01	0.987829	6.47156e-07	p
														metallo-beta-lactamase-01	mexW-02	0.979864	3.74052e-06	p
														metallo-beta-lactamase-01	mdtB-03	0.944911	0.000122396	p
														metallo-beta-lactamase-01	mdtC-02	-0.944911	0.000122396	n
														metallo-beta-lactamase-01	mdtB-05	0.970725	1.37351e-05	p
														metallo-beta-lactamase-01	oprM-01	0.981981	2.54099e-06	p
														metallo-beta-lactamase-01	mexB-02	0.928571	0.000298908	p
														metallo-beta-lactamase-01	sdeY	-0.966282	2.2424e-05	n
														metallo-beta-lactamase-01	adeB	-0.970725	1.37351e-05	n
														metallo-beta-lactamase-01	emrB	0.981981	2.54099e-06	p
														metallo-beta-lactamase-01	multidrug_transporter-06	0.932024	0.000252189	p
														metallo-beta-lactamase-01	mexD-01	0.994192	4.8896e-08	p
														metallo-beta-lactamase-01	oprJ-01	0.970725	1.37351e-05	p
														metallo-beta-lactamase-01	oprJ-02	0.998221	7.80296e-10	p
														metallo-beta-lactamase-01	ceoB-02	0.987829	6.47156e-07	p
														metallo-beta-lactamase-01	multidrug_transporter-07	0.960769	3.78932e-05	p
														metallo-beta-lactamase-01	mexC-01	0.977356	5.62733e-06	p
														metallo-beta-lactamase-01	smeE-6	0.944911	0.000122396	p
														metallo-beta-lactamase-01	multidrug_transporter-09	0.970725	1.37351e-05	p
														metallo-beta-lactamase-01	mexE-02	0.933257	0.000236834	p
														metallo-beta-lactamase-01	mexT	0.999569	5.45417e-12	p
														metallo-beta-lactamase-01	mexI-02	0.986241	9.92488e-07	p
														metallo-beta-lactamase-01	mexC-02	0.956325	5.49257e-05	p
														metallo-beta-lactamase-01	opcM	0.944911	0.000122396	p
														metallo-beta-lactamase-01	oprC	0.977356	5.62733e-06	p
														metallo-beta-lactamase-01	arnA	-0.944911	0.000122396	n
														metallo-beta-lactamase-01	tetR-01	0.966282	2.2424e-05	p
														metallo-beta-lactamase-01	tetR-02	0.917663	0.00048622	p
														metallo-beta-lactamase-01	transcriptional-02	-0.917663	0.00048622	n
														metallo-beta-lactamase-02	PDC-03	0.995402	2.1602e-08	p
														metallo-beta-lactamase-02	floR	0.970725	1.37351e-05	p
														metallo-beta-lactamase-02	catB-02	0.970725	1.37351e-05	p
														metallo-beta-lactamase-02	macB-02	0.99485	3.21188e-08	p
														metallo-beta-lactamase-02	mdtC-01	0.944911	0.000122396	p
														metallo-beta-lactamase-02	smeE-01	0.944911	0.000122396	p
														metallo-beta-lactamase-02	smeE-02	0.981981	2.54099e-06	p
														metallo-beta-lactamase-02	mexA-01	0.987829	6.47156e-07	p
														metallo-beta-lactamase-02	mexW-02	0.979864	3.74052e-06	p
														metallo-beta-lactamase-02	mdtB-03	0.944911	0.000122396	p
														metallo-beta-lactamase-02	mdtC-02	-0.944911	0.000122396	n
														metallo-beta-lactamase-02	mdtB-05	0.970725	1.37351e-05	p
														metallo-beta-lactamase-02	oprM-01	0.981981	2.54099e-06	p
														metallo-beta-lactamase-02	mexB-02	0.928571	0.000298908	p
														metallo-beta-lactamase-02	sdeY	-0.966282	2.2424e-05	n
														metallo-beta-lactamase-02	adeB	-0.970725	1.37351e-05	n
														metallo-beta-lactamase-02	emrB	0.981981	2.54099e-06	p
														metallo-beta-lactamase-02	multidrug_transporter-06	0.932024	0.000252189	p
														metallo-beta-lactamase-02	mexD-01	0.994192	4.8896e-08	p
														metallo-beta-lactamase-02	oprJ-01	0.970725	1.37351e-05	p
														metallo-beta-lactamase-02	oprJ-02	0.998221	7.80296e-10	p
														metallo-beta-lactamase-02	ceoB-02	0.987829	6.47156e-07	p
														metallo-beta-lactamase-02	multidrug_transporter-07	0.960769	3.78932e-05	p
														metallo-beta-lactamase-02	mexC-01	0.977356	5.62733e-06	p
														metallo-beta-lactamase-02	smeE-6	0.944911	0.000122396	p
														metallo-beta-lactamase-02	multidrug_transporter-09	0.970725	1.37351e-05	p
														metallo-beta-lactamase-02	mexE-02	0.933257	0.000236834	p
														metallo-beta-lactamase-02	mexT	0.999569	5.45417e-12	p
														metallo-beta-lactamase-02	mexI-02	0.986241	9.92488e-07	p
														metallo-beta-lactamase-02	mexC-02	0.956325	5.49257e-05	p
														metallo-beta-lactamase-02	opcM	0.944911	0.000122396	p
														metallo-beta-lactamase-02	oprC	0.977356	5.62733e-06	p
														metallo-beta-lactamase-02	arnA	-0.944911	0.000122396	n
														metallo-beta-lactamase-02	tetR-01	0.966282	2.2424e-05	p
														metallo-beta-lactamase-02	tetR-02	0.917663	0.00048622	p
														metallo-beta-lactamase-02	transcriptional-02	-0.917663	0.00048622	n
														PDC-03	floR	0.989268	4.17171e-07	p
														PDC-03	catB-02	0.943256	0.000135535	p
														PDC-03	macB-02	0.980567	3.30509e-06	p
														PDC-03	mdtC-01	0.971919	1.18868e-05	p
														PDC-03	smeE-01	0.971919	1.18868e-05	p
														PDC-03	smeE-02	0.959364	4.27983e-05	p
														PDC-03	mexA-01	0.968389	1.79285e-05	p
														PDC-03	mdtB-02	0.995402	2.1602e-08	p
														PDC-03	mexW-01	0.995402	2.1602e-08	p
														PDC-03	mexW-02	0.956234	5.53215e-05	p
														PDC-03	mdtB-03	0.909215	0.000678619	p
														PDC-03	mdtC-02	-0.971919	1.18868e-05	n
														PDC-03	mdtB-04	0.909935	0.000660434	p
														PDC-03	mdtB-05	0.989268	4.17171e-07	p
														PDC-03	oprM-01	0.959364	4.27983e-05	p
														PDC-03	multidrug_transporter-04	0.995402	2.1602e-08	p
														PDC-03	sdeY	-0.986502	9.28409e-07	n
														PDC-03	adeB	-0.989268	4.17171e-07	n
														PDC-03	emrB	0.959364	4.27983e-05	p
														PDC-03	mdfA-01	0.995402	2.1602e-08	p
														PDC-03	mdfA-02	0.995402	2.1602e-08	p
														PDC-03	adeJ-02	-0.995402	2.1602e-08	n
														PDC-03	TolC	0.995402	2.1602e-08	p
														PDC-03	mexD-01	0.979312	4.10941e-06	p
														PDC-03	oprJ-01	0.943256	0.000135535	p
														PDC-03	oprJ-02	0.999342	2.40277e-11	p
														PDC-03	mexF-03	0.995402	2.1602e-08	p
														PDC-03	ceoB-02	0.968389	1.79285e-05	p
														PDC-03	multidrug_transporter-07	0.982917	2.11002e-06	p
														PDC-03	mexC-01	0.952594	7.29065e-05	p
														PDC-03	bpeF-02	0.995402	2.1602e-08	p
														PDC-03	smeE-6	0.971919	1.18868e-05	p
														PDC-03	multidrug_transporter-09	0.943256	0.000135535	p
														PDC-03	mexT	0.992163	1.39237e-07	p
														PDC-03	mexI-02	0.965873	2.33822e-05	p
														PDC-03	mexC-02	0.92393	0.00037087	p
														PDC-03	opcM	0.909215	0.000678619	p
														PDC-03	oprC	0.99313	8.7903e-08	p
														PDC-03	arnA	-0.909215	0.000678619	n
														PDC-03	sul2-01	0.995402	2.1602e-08	p
														PDC-03	tetR-01	0.937177	0.000192363	p
														PDC-03	cAMP-regulatory-01	0.909935	0.000660434	p
														PDC-03	cAMP-regulatory-02	0.995402	2.1602e-08	p
														PDC-03	transcriptional-01	0.995402	2.1602e-08	p
														floR	macB-02	0.94138	0.000151596	p
														floR	mdtC-01	0.995871	1.48388e-08	p
														floR	smeE-01	0.995871	1.48388e-08	p
														floR	smeE-02	0.907841	0.000714243	p
														floR	mexA-01	0.921551	0.0004121	p
														floR	mdtB-02	0.970725	1.37351e-05	p
														floR	mexW-01	0.970725	1.37351e-05	p
														floR	mexW-02	0.90322	0.000843723	p
														floR	mdtC-02	-0.995871	1.48388e-08	n
														floR	mdtB-04	0.960769	3.78932e-05	p
														floR	oprM-01	0.907841	0.000714243	p
														floR	multidrug_transporter-04	0.970725	1.37351e-05	p
														floR	sdeY	-0.999841	1.68277e-13	n
														floR	emrB	0.907841	0.000714243	p
														floR	mdtK	0.922613	0.000393315	p
														floR	mdfA-01	0.970725	1.37351e-05	p
														floR	mdfA-02	0.970725	1.37351e-05	p
														floR	adeJ-02	-0.970725	1.37351e-05	n
														floR	TolC	0.970725	1.37351e-05	p
														floR	mexD-01	0.939236	0.000171533	p
														floR	oprJ-02	0.983319	1.9421e-06	p
														floR	mexF-03	0.970725	1.37351e-05	p
														floR	ceoB-02	0.921551	0.0004121	p
														floR	multidrug_transporter-07	0.99926	3.62551e-11	p
														floR	bpeF-02	0.970725	1.37351e-05	p
														floR	smeE-6	0.995871	1.48388e-08	p
														floR	mexT	0.963259	3.01958e-05	p
														floR	mexI-02	0.917663	0.00048622	p
														floR	oprC	0.999569	5.45417e-12	p
														floR	sul2-01	0.970725	1.37351e-05	p
														floR	cAMP-regulatory-01	0.960769	3.78932e-05	p
														floR	cAMP-regulatory-02	0.970725	1.37351e-05	p
														floR	transcriptional-01	0.970725	1.37351e-05	p
														catB-01	kasugamycin-01	-0.944911	0.000122396	n
														catB-01	kasugamycin-02	0.944911	0.000122396	p
														catB-01	kasugamycin-03	0.995871	1.48388e-08	p
														catB-01	macA-02	0.944911	0.000122396	p
														catB-01	macB-01	-0.944911	0.000122396	n
														catB-01	mphC	-0.981981	2.54099e-06	n
														catB-01	ceoB-01	0.944911	0.000122396	p
														catB-01	opmD-01	0.997176	3.92754e-09	p
														catB-01	mdtB-01	0.981981	2.54099e-06	p
														catB-01	mdtB-03	0.928571	0.000298908	p
														catB-01	acrB-01	-0.944911	0.000122396	n
														catB-01	acrA	-0.944911	0.000122396	n
														catB-01	mexB-01	0.998906	1.42392e-10	p
														catB-01	mexB-02	0.944911	0.000122396	p
														catB-01	mexH	0.992778	1.04673e-07	p
														catB-01	smeF	0.981981	2.54099e-06	p
														catB-01	multidrug_transporter-05	0.986803	8.58184e-07	p
														catB-01	multidrug_transporter-06	0.941788	0.000147991	p
														catB-01	mexF-01	0.944911	0.000122396	p
														catB-01	mdtE-02	-0.944911	0.000122396	n
														catB-01	mexI-01	0.978024	5.07013e-06	p
														catB-01	oprJ-03	0.944911	0.000122396	p
														catB-01	oprM-02	0.990121	3.12497e-07	p
														catB-01	oprM-03	0.997176	3.92754e-09	p
														catB-01	smeD-02	0.967868	1.8975e-05	p
														catB-01	smeE-05	0.986021	1.04891e-06	p
														catB-01	adeJ-03	0.981981	2.54099e-06	p
														catB-01	mexE-02	0.940634	0.000158336	p
														catB-01	mexD-02	0.978291	4.85914e-06	p
														catB-01	mexC-02	0.914273	0.000558066	p
														catB-01	mdtG-02	-0.944911	0.000122396	n
														catB-01	mdtG-03	-0.944911	0.000122396	n
														catB-01	opcM	0.928571	0.000298908	p
														catB-01	arnA	-0.928571	0.000298908	n
														catB-01	sul2-02	-0.944911	0.000122396	n
														catB-01	tetR-02	0.953821	6.65936e-05	p
														catB-01	transcriptional-02	-0.953821	6.65936e-05	n
														catB-01	DNA-binding_protein_H-NS	-1	5.37128e-55	n
														catB-02	mphC	-0.960769	3.78932e-05	n
														catB-02	macB-02	0.990072	3.17958e-07	p
														catB-02	opmD-01	0.922613	0.000393315	p
														catB-02	smeE-02	0.998625	3.16622e-10	p
														catB-02	mexA-01	0.996271	1.03884e-08	p
														catB-02	mdtB-01	0.960769	3.78932e-05	p
														catB-02	mdtB-02	0.970725	1.37351e-05	p
														catB-02	mexW-01	0.970725	1.37351e-05	p
														catB-02	mexW-02	0.999137	6.20872e-11	p
														catB-02	mdtB-03	0.995871	1.48388e-08	p
														catB-02	oprM-01	0.998625	3.16622e-10	p
														catB-02	mexB-01	0.911293	0.000627082	p
														catB-02	mexB-02	0.990536	2.69021e-07	p
														catB-02	multidrug_transporter-04	0.970725	1.37351e-05	p
														catB-02	emrB	0.998625	3.16622e-10	p
														catB-02	smeF	0.960769	3.78932e-05	p
														catB-02	mdfA-01	0.970725	1.37351e-05	p
														catB-02	mdfA-02	0.970725	1.37351e-05	p
														catB-02	multidrug_transporter-05	0.952784	7.19036e-05	p
														catB-02	multidrug_transporter-06	0.991784	1.64192e-07	p
														catB-02	adeJ-02	-0.970725	1.37351e-05	n
														catB-02	TolC	0.970725	1.37351e-05	p
														catB-02	mexD-01	0.990938	2.3124e-07	p
														catB-02	oprJ-02	0.954678	6.24183e-05	p
														catB-02	mexI-01	0.966099	2.28493e-05	p
														catB-02	mexF-03	0.970725	1.37351e-05	p
														catB-02	oprM-02	0.945886	0.000115092	p
														catB-02	oprM-03	0.922613	0.000393315	p
														catB-02	ceoB-02	0.996271	1.03884e-08	p
														catB-02	smeD-02	0.976554	6.35126e-06	p
														catB-02	mexC-01	0.999569	5.45417e-12	p
														catB-02	bpeF-02	0.970725	1.37351e-05	p
														catB-02	adeJ-03	0.960769	3.78932e-05	p
														catB-02	mexE-02	0.992215	1.36013e-07	p
														catB-02	mexT	0.977356	5.62733e-06	p
														catB-02	mexI-02	0.997076	4.43797e-09	p
														catB-02	mexD-02	0.965767	2.36351e-05	p
														catB-02	mexC-02	0.998538	3.92513e-10	p
														catB-02	opcM	0.995871	1.48388e-08	p
														catB-02	arnA	-0.995871	1.48388e-08	n
														catB-02	sul2-01	0.970725	1.37351e-05	p
														catB-02	tetR-01	0.999841	1.68277e-13	p
														catB-02	tetR-02	0.986241	9.92488e-07	p
														catB-02	cAMP-regulatory-02	0.970725	1.37351e-05	p
														catB-02	transcriptional-01	0.970725	1.37351e-05	p
														catB-02	transcriptional-02	-0.986241	9.92488e-07	n
														kasugamycin-01	kasugamycin-03	-0.970725	1.37351e-05	n
														kasugamycin-01	opmD-01	-0.917663	0.00048622	n
														kasugamycin-01	mexB-01	-0.928571	0.000298908	n
														kasugamycin-01	mexA-02	-0.987829	6.47156e-07	n
														kasugamycin-01	multidrug_transporter-03	-0.933257	0.000236834	n
														kasugamycin-01	mexH	-0.977356	5.62733e-06	n
														kasugamycin-01	amrB	-0.944911	0.000122396	n
														kasugamycin-01	smeD-01	-0.960769	3.78932e-05	n
														kasugamycin-01	mexF-04	-0.991241	2.0534e-07	n
														kasugamycin-01	oprM-03	-0.917663	0.00048622	n
														kasugamycin-01	smeE-05	-0.986241	9.92488e-07	n
														kasugamycin-01	DNA-binding_protein_H-NS	0.944911	0.000122396	p
														kasugamycin-02	kasugamycin-03	0.970725	1.37351e-05	p
														kasugamycin-02	opmD-01	0.917663	0.00048622	p
														kasugamycin-02	mexB-01	0.928571	0.000298908	p
														kasugamycin-02	mexA-02	0.987829	6.47156e-07	p
														kasugamycin-02	multidrug_transporter-03	0.933257	0.000236834	p
														kasugamycin-02	mexH	0.977356	5.62733e-06	p
														kasugamycin-02	amrB	0.944911	0.000122396	p
														kasugamycin-02	smeD-01	0.960769	3.78932e-05	p
														kasugamycin-02	mexF-04	0.991241	2.0534e-07	p
														kasugamycin-02	oprM-03	0.917663	0.00048622	p
														kasugamycin-02	smeE-05	0.986241	9.92488e-07	p
														kasugamycin-02	DNA-binding_protein_H-NS	-0.944911	0.000122396	n
														kasugamycin-03	macA-02	0.970725	1.37351e-05	p
														kasugamycin-03	macB-01	-0.970725	1.37351e-05	n
														kasugamycin-03	mphC	-0.960769	3.78932e-05	n
														kasugamycin-03	ceoB-01	0.970725	1.37351e-05	p
														kasugamycin-03	opmD-01	0.986241	9.92488e-07	p
														kasugamycin-03	mdtB-01	0.960769	3.78932e-05	p
														kasugamycin-03	acrB-01	-0.970725	1.37351e-05	n
														kasugamycin-03	acrA	-0.970725	1.37351e-05	n
														kasugamycin-03	mexB-01	0.990536	2.69021e-07	p
														kasugamycin-03	mexB-02	0.911293	0.000627082	p
														kasugamycin-03	mexA-02	0.921551	0.0004121	p
														kasugamycin-03	mexH	0.999569	5.45417e-12	p
														kasugamycin-03	smeF	0.960769	3.78932e-05	p
														kasugamycin-03	multidrug_transporter-05	0.968028	1.86483e-05	p
														kasugamycin-03	multidrug_transporter-06	0.907377	0.000726579	p
														kasugamycin-03	mexF-01	0.970725	1.37351e-05	p
														kasugamycin-03	mdtE-02	-0.970725	1.37351e-05	n
														kasugamycin-03	mexI-01	0.955058	6.06303e-05	p
														kasugamycin-03	oprJ-03	0.970725	1.37351e-05	p
														kasugamycin-03	mexF-04	0.930501	0.000272113	p
														kasugamycin-03	oprM-02	0.973303	9.97292e-06	p
														kasugamycin-03	oprM-03	0.986241	9.92488e-07	p
														kasugamycin-03	smeD-02	0.941043	0.000154618	p
														kasugamycin-03	smeE-05	0.997076	4.43797e-09	p
														kasugamycin-03	adeJ-03	0.960769	3.78932e-05	p
														kasugamycin-03	mexE-02	0.905936	0.000765813	p
														kasugamycin-03	mexD-02	0.955438	5.88779e-05	p
														kasugamycin-03	mdtG-02	-0.970725	1.37351e-05	n
														kasugamycin-03	mdtG-03	-0.970725	1.37351e-05	n
														kasugamycin-03	sul2-02	-0.970725	1.37351e-05	n
														kasugamycin-03	tetR-02	0.922613	0.000393315	p
														kasugamycin-03	transcriptional-02	-0.922613	0.000393315	n
														kasugamycin-03	DNA-binding_protein_H-NS	-0.995871	1.48388e-08	n
														macA-01	adeJ-01	0.944911	0.000122396	p
														macA-01	smeE-04	-0.944911	0.000122396	n
														macA-01	multidrug_transporter-01	0.960769	3.78932e-05	p
														macA-01	mexE-01	0.944911	0.000122396	p
														macA-01	bpeF-01	0.970725	1.37351e-05	p
														macA-01	mdtK	-0.917663	0.00048622	n
														macA-01	mexF-02	-0.944911	0.000122396	n
														macA-01	multidrug_transporter-08	0.992434	1.2315e-07	p
														macA-01	sul1	-0.991241	2.0534e-07	n
														macA-02	opmD-01	0.917663	0.00048622	p
														macA-02	mexB-01	0.928571	0.000298908	p
														macA-02	mexA-02	0.987829	6.47156e-07	p
														macA-02	multidrug_transporter-03	0.933257	0.000236834	p
														macA-02	mexH	0.977356	5.62733e-06	p
														macA-02	amrB	0.944911	0.000122396	p
														macA-02	smeD-01	0.960769	3.78932e-05	p
														macA-02	mexF-04	0.991241	2.0534e-07	p
														macA-02	oprM-03	0.917663	0.00048622	p
														macA-02	smeE-05	0.986241	9.92488e-07	p
														macA-02	DNA-binding_protein_H-NS	-0.944911	0.000122396	n
														macB-01	opmD-01	-0.917663	0.00048622	n
														macB-01	mexB-01	-0.928571	0.000298908	n
														macB-01	mexA-02	-0.987829	6.47156e-07	n
														macB-01	multidrug_transporter-03	-0.933257	0.000236834	n
														macB-01	mexH	-0.977356	5.62733e-06	n
														macB-01	amrB	-0.944911	0.000122396	n
														macB-01	smeD-01	-0.960769	3.78932e-05	n
														macB-01	mexF-04	-0.991241	2.0534e-07	n
														macB-01	oprM-03	-0.917663	0.00048622	n
														macB-01	smeE-05	-0.986241	9.92488e-07	n
														macB-01	DNA-binding_protein_H-NS	0.944911	0.000122396	p
														mphC	macB-02	-0.912245	0.000604413	n
														mphC	opmD-01	-0.993399	7.64397e-08	n
														mphC	smeE-02	-0.944911	0.000122396	n
														mphC	mexA-01	-0.933257	0.000236834	n
														mphC	mexW-02	-0.948421	9.75487e-05	n
														mphC	mdtB-03	-0.981981	2.54099e-06	n
														mphC	oprM-01	-0.944911	0.000122396	n
														mphC	mexB-01	-0.989743	3.56223e-07	n
														mphC	mexB-02	-0.989743	3.56223e-07	n
														mphC	mexH	-0.952217	7.49302e-05	n
														mphC	emrB	-0.944911	0.000122396	n
														mphC	multidrug_transporter-05	-0.999622	3.44708e-12	n
														mphC	multidrug_transporter-06	-0.988355	5.54789e-07	n
														mphC	mexD-01	-0.914807	0.000546277	n
														mphC	oprJ-01	-0.960769	3.78932e-05	n
														mphC	mexI-01	-0.999802	3.60318e-13	n
														mphC	oprM-02	-0.998778	2.0993e-10	n
														mphC	oprM-03	-0.993399	7.64397e-08	n
														mphC	ceoB-02	-0.933257	0.000236834	n
														mphC	smeD-02	-0.997949	1.28458e-09	n
														mphC	mexC-01	-0.952217	7.49302e-05	n
														mphC	smeE-05	-0.936766	0.000196725	n
														mphC	multidrug_transporter-09	-0.960769	3.78932e-05	n
														mphC	mexE-02	-0.987829	6.47156e-07	n
														mphC	mexI-02	-0.936766	0.000196725	n
														mphC	mexD-02	-0.999827	2.25947e-13	n
														mphC	mexC-02	-0.974355	8.67333e-06	n
														mphC	opcM	-0.981981	2.54099e-06	n
														mphC	arnA	0.981981	2.54099e-06	p
														mphC	tetR-01	-0.965567	2.41158e-05	n
														mphC	tetR-02	-0.993399	7.64397e-08	n
														mphC	transcriptional-02	0.993399	7.64397e-08	p
														mphC	DNA-binding_protein_H-NS	0.981981	2.54099e-06	p
														macB-02	mdtC-01	0.906867	0.000740308	p
														macB-02	smeE-01	0.906867	0.000740308	p
														macB-02	smeE-02	0.996078	1.23878e-08	p
														macB-02	mexA-01	0.998508	4.22283e-10	p
														macB-02	mdtB-01	0.912245	0.000604413	p
														macB-02	mdtB-02	0.99485	3.21188e-08	p
														macB-02	mexW-01	0.99485	3.21188e-08	p
														macB-02	mexW-02	0.995056	2.78515e-08	p
														macB-02	mdtB-03	0.973223	1.00777e-05	p
														macB-02	mdtC-02	-0.906867	0.000740308	n
														macB-02	mdtB-05	0.94138	0.000151596	p
														macB-02	oprM-01	0.996078	1.23878e-08	p
														macB-02	mexB-02	0.961409	3.57943e-05	p
														macB-02	multidrug_transporter-04	0.99485	3.21188e-08	p
														macB-02	sdeY	-0.935207	0.000213897	n
														macB-02	adeB	-0.94138	0.000151596	n
														macB-02	emrB	0.996078	1.23878e-08	p
														macB-02	smeF	0.912245	0.000604413	p
														macB-02	mdfA-01	0.99485	3.21188e-08	p
														macB-02	mdfA-02	0.99485	3.21188e-08	p
														macB-02	multidrug_transporter-05	0.900643	0.000922611	p
														macB-02	multidrug_transporter-06	0.963957	2.82561e-05	p
														macB-02	adeJ-02	-0.99485	3.21188e-08	n
														macB-02	TolC	0.99485	3.21188e-08	p
														macB-02	mexD-01	0.99998	1.14413e-16	p
														macB-02	oprJ-01	0.990072	3.17958e-07	p
														macB-02	oprJ-02	0.987037	8.06345e-07	p
														macB-02	mexI-01	0.920219	0.000436533	p
														macB-02	mexF-03	0.99485	3.21188e-08	p
														macB-02	ceoB-02	0.998508	4.22283e-10	p
														macB-02	smeD-02	0.936599	0.000198516	p
														macB-02	multidrug_transporter-07	0.927708	0.000311473	p
														macB-02	mexC-01	0.99377	6.24541e-08	p
														macB-02	bpeF-02	0.99485	3.21188e-08	p
														macB-02	smeE-6	0.906867	0.000740308	p
														macB-02	adeJ-03	0.912245	0.000604413	p
														macB-02	multidrug_transporter-09	0.990072	3.17958e-07	p
														macB-02	mexE-02	0.96486	2.58773e-05	p
														macB-02	mexT	0.997396	2.96052e-09	p
														macB-02	mexI-02	0.997918	1.35295e-09	p
														macB-02	mexD-02	0.919715	0.000446023	p
														macB-02	mexC-02	0.981028	3.04028e-06	p
														macB-02	opcM	0.973223	1.00777e-05	p
														macB-02	oprC	0.950874	8.24537e-05	p
														macB-02	arnA	-0.973223	1.00777e-05	n
														macB-02	sul2-01	0.99485	3.21188e-08	p
														macB-02	tetR-01	0.987405	7.29372e-07	p
														macB-02	tetR-02	0.953213	6.96693e-05	p
														macB-02	cAMP-regulatory-02	0.99485	3.21188e-08	p
														macB-02	transcriptional-01	0.99485	3.21188e-08	p
														macB-02	transcriptional-02	-0.953213	6.96693e-05	n
														adeJ-01	smeE-03	0.944911	0.000122396	p
														adeJ-01	multidrug_transporter-01	0.998625	3.16622e-10	p
														adeJ-01	acrB-02	-0.944911	0.000122396	n
														adeJ-01	multidrug_transporter-02	0.981981	2.54099e-06	p
														adeJ-01	multidrug_transporter-03	0.940634	0.000158336	p
														adeJ-01	acrB-03	0.944911	0.000122396	p
														adeJ-01	bpeF-01	0.995871	1.48388e-08	p
														adeJ-01	amrB	0.928571	0.000298908	p
														adeJ-01	smeD-01	0.907841	0.000714243	p
														adeJ-01	opmD-02	0.944911	0.000122396	p
														adeJ-01	ceoB-03	0.967868	1.8975e-05	p
														adeJ-01	mexG	0.944911	0.000122396	p
														adeJ-01	multidrug_transporter-08	0.977951	5.12884e-06	p
														adeJ-01	mdtG-01	-0.944911	0.000122396	n
														adeJ-01	multidrug_ABC_transporter	0.944911	0.000122396	p
														adeJ-01	sul1	-0.979864	3.74052e-06	n
														adeJ-01	tetY	-0.981981	2.54099e-06	n
														mdtC-01	smeE-01	1	4.74759e-56	p
														mdtC-01	mdtB-02	0.944911	0.000122396	p
														mdtC-01	mexW-01	0.944911	0.000122396	p
														mdtC-01	mdtC-02	-1	4.74759e-56	n
														mdtC-01	mdtB-04	0.981981	2.54099e-06	p
														mdtC-01	smeE-04	0.928571	0.000298908	p
														mdtC-01	mdtB-05	0.995871	1.48388e-08	p
														mdtC-01	multidrug_transporter-04	0.944911	0.000122396	p
														mdtC-01	sdeY	-0.997333	3.21869e-09	n
														mdtC-01	mexE-01	-0.928571	0.000298908	n
														mdtC-01	adeB	-0.995871	1.48388e-08	n
														mdtC-01	mdtK	0.953821	6.65936e-05	p
														mdtC-01	mdfA-01	0.944911	0.000122396	p
														mdtC-01	mdfA-02	0.944911	0.000122396	p
														mdtC-01	adeJ-02	-0.944911	0.000122396	n
														mdtC-01	TolC	0.944911	0.000122396	p
														mdtC-01	mexD-01	0.904194	0.000815161	p
														mdtC-01	oprJ-02	0.962745	3.16832e-05	p
														mdtC-01	mexF-02	0.928571	0.000298908	p
														mdtC-01	mexF-03	0.944911	0.000122396	p
														mdtC-01	multidrug_transporter-07	0.998625	3.16622e-10	p
														mdtC-01	bpeF-02	0.944911	0.000122396	p
														mdtC-01	smeE-6	1	4.74759e-56	p
														mdtC-01	mexT	0.934899	0.000217409	p
														mdtC-01	oprC	0.992778	1.04673e-07	p
														mdtC-01	sul2-01	0.944911	0.000122396	p
														mdtC-01	cAMP-regulatory-01	0.981981	2.54099e-06	p
														mdtC-01	cAMP-regulatory-02	0.944911	0.000122396	p
														mdtC-01	transcriptional-01	0.944911	0.000122396	p
														ceoB-01	opmD-01	0.917663	0.00048622	p
														ceoB-01	mexB-01	0.928571	0.000298908	p
														ceoB-01	mexA-02	0.987829	6.47156e-07	p
														ceoB-01	multidrug_transporter-03	0.933257	0.000236834	p
														ceoB-01	mexH	0.977356	5.62733e-06	p
														ceoB-01	amrB	0.944911	0.000122396	p
														ceoB-01	smeD-01	0.960769	3.78932e-05	p
														ceoB-01	mexF-04	0.991241	2.0534e-07	p
														ceoB-01	oprM-03	0.917663	0.00048622	p
														ceoB-01	smeE-05	0.986241	9.92488e-07	p
														ceoB-01	DNA-binding_protein_H-NS	-0.944911	0.000122396	n
														opmD-01	smeE-02	0.901127	0.000907411	p
														opmD-01	mdtB-01	0.993399	7.64397e-08	p
														opmD-01	mexW-02	0.905796	0.000769687	p
														opmD-01	mdtB-03	0.953821	6.65936e-05	p
														opmD-01	acrB-01	-0.917663	0.00048622	n
														opmD-01	acrA	-0.917663	0.00048622	n
														opmD-01	oprM-01	0.901127	0.000907411	p
														opmD-01	mexB-01	0.999597	4.31975e-12	p
														opmD-01	mexB-02	0.966823	2.12009e-05	p
														opmD-01	mexH	0.980966	3.07502e-06	p
														opmD-01	emrB	0.901127	0.000907411	p
														opmD-01	smeF	0.993399	7.64397e-08	p
														opmD-01	multidrug_transporter-05	0.996177	1.13379e-08	p
														opmD-01	multidrug_transporter-06	0.964376	2.71327e-05	p
														opmD-01	mexF-01	0.917663	0.00048622	p
														opmD-01	oprJ-01	0.922613	0.000393315	p
														opmD-01	mdtE-02	-0.917663	0.00048622	n
														opmD-01	mexI-01	0.990919	2.32876e-07	p
														opmD-01	oprJ-03	0.917663	0.00048622	p
														opmD-01	oprM-02	0.997855	1.50254e-09	p
														opmD-01	oprM-03	1	5.37128e-55	p
														opmD-01	smeD-02	0.984018	1.67289e-06	p
														opmD-01	mexC-01	0.910897	0.000636692	p
														opmD-01	smeE-05	0.970725	1.37351e-05	p
														opmD-01	adeJ-03	0.993399	7.64397e-08	p
														opmD-01	multidrug_transporter-09	0.922613	0.000393315	p
														opmD-01	mexE-02	0.963467	2.96086e-05	p
														opmD-01	mexD-02	0.991091	2.17852e-07	p
														opmD-01	mexC-02	0.942112	0.000145177	p
														opmD-01	mdtG-02	-0.917663	0.00048622	n
														opmD-01	mdtG-03	-0.917663	0.00048622	n
														opmD-01	opcM	0.953821	6.65936e-05	p
														opmD-01	arnA	-0.953821	6.65936e-05	n
														opmD-01	sul2-02	-0.917663	0.00048622	n
														opmD-01	tetR-01	0.929352	0.000287849	p
														opmD-01	tetR-02	0.973684	9.48703e-06	p
														opmD-01	transcriptional-02	-0.973684	9.48703e-06	n
														opmD-01	DNA-binding_protein_H-NS	-0.997176	3.92754e-09	n
														smeE-01	mdtB-02	0.944911	0.000122396	p
														smeE-01	mexW-01	0.944911	0.000122396	p
														smeE-01	mdtC-02	-1	4.74759e-56	n
														smeE-01	mdtB-04	0.981981	2.54099e-06	p
														smeE-01	smeE-04	0.928571	0.000298908	p
														smeE-01	mdtB-05	0.995871	1.48388e-08	p
														smeE-01	multidrug_transporter-04	0.944911	0.000122396	p
														smeE-01	sdeY	-0.997333	3.21869e-09	n
														smeE-01	mexE-01	-0.928571	0.000298908	n
														smeE-01	adeB	-0.995871	1.48388e-08	n
														smeE-01	mdtK	0.953821	6.65936e-05	p
														smeE-01	mdfA-01	0.944911	0.000122396	p
														smeE-01	mdfA-02	0.944911	0.000122396	p
														smeE-01	adeJ-02	-0.944911	0.000122396	n
														smeE-01	TolC	0.944911	0.000122396	p
														smeE-01	mexD-01	0.904194	0.000815161	p
														smeE-01	oprJ-02	0.962745	3.16832e-05	p
														smeE-01	mexF-02	0.928571	0.000298908	p
														smeE-01	mexF-03	0.944911	0.000122396	p
														smeE-01	multidrug_transporter-07	0.998625	3.16622e-10	p
														smeE-01	bpeF-02	0.944911	0.000122396	p
														smeE-01	smeE-6	1	4.74759e-56	p
														smeE-01	mexT	0.934899	0.000217409	p
														smeE-01	oprC	0.992778	1.04673e-07	p
														smeE-01	sul2-01	0.944911	0.000122396	p
														smeE-01	cAMP-regulatory-01	0.981981	2.54099e-06	p
														smeE-01	cAMP-regulatory-02	0.944911	0.000122396	p
														smeE-01	transcriptional-01	0.944911	0.000122396	p
														smeE-02	mexA-01	0.999424	1.51115e-11	p
														smeE-02	mdtB-01	0.944911	0.000122396	p
														smeE-02	mdtB-02	0.981981	2.54099e-06	p
														smeE-02	mexW-01	0.981981	2.54099e-06	p
														smeE-02	mexW-02	0.999941	5.29561e-15	p
														smeE-02	mdtB-03	0.989743	3.56223e-07	p
														smeE-02	mdtB-05	0.907841	0.000714243	p
														smeE-02	mexB-02	0.981981	2.54099e-06	p
														smeE-02	multidrug_transporter-04	0.981981	2.54099e-06	p
														smeE-02	sdeY	-0.90021	0.000936333	n
														smeE-02	adeB	-0.907841	0.000714243	n
														smeE-02	smeF	0.944911	0.000122396	p
														smeE-02	mdfA-01	0.981981	2.54099e-06	p
														smeE-02	mdfA-02	0.981981	2.54099e-06	p
														smeE-02	multidrug_transporter-05	0.935559	0.000209937	p
														smeE-02	multidrug_transporter-06	0.983716	1.78573e-06	p
														smeE-02	adeJ-02	-0.981981	2.54099e-06	n
														smeE-02	TolC	0.981981	2.54099e-06	p
														smeE-02	mexD-01	0.996616	7.39879e-09	p
														smeE-02	oprJ-01	0.998625	3.16622e-10	p
														smeE-02	oprJ-02	0.968967	1.68174e-05	p
														smeE-02	mexI-01	0.951239	8.03547e-05	p
														smeE-02	mexF-03	0.981981	2.54099e-06	p
														smeE-02	oprM-02	0.927578	0.000313408	p
														smeE-02	oprM-03	0.901127	0.000907411	p
														smeE-02	ceoB-02	0.999424	1.51115e-11	p
														smeE-02	smeD-02	0.963928	2.83341e-05	p
														smeE-02	mexC-01	0.999733	1.0179e-12	p
														smeE-02	bpeF-02	0.981981	2.54099e-06	p
														smeE-02	adeJ-03	0.944911	0.000122396	p
														smeE-02	multidrug_transporter-09	0.998625	3.16622e-10	p
														smeE-02	mexE-02	0.984324	1.5639e-06	p
														smeE-02	mexT	0.987103	7.92083e-07	p
														smeE-02	mexI-02	0.999711	1.3544e-12	p
														smeE-02	mexD-02	0.950842	8.26344e-05	p
														smeE-02	mexC-02	0.994333	4.48634e-08	p
														smeE-02	opcM	0.989743	3.56223e-07	p
														smeE-02	oprC	0.919755	0.000445273	p
														smeE-02	arnA	-0.989743	3.56223e-07	n
														smeE-02	sul2-01	0.981981	2.54099e-06	p
														smeE-02	tetR-01	0.99753	2.45827e-09	p
														smeE-02	tetR-02	0.976221	6.67005e-06	p
														smeE-02	cAMP-regulatory-02	0.981981	2.54099e-06	p
														smeE-02	transcriptional-01	0.981981	2.54099e-06	p
														smeE-02	transcriptional-02	-0.976221	6.67005e-06	n
														smeE-03	smeE-04	-0.944911	0.000122396	n
														smeE-03	multidrug_transporter-01	0.960769	3.78932e-05	p
														smeE-03	mexE-01	0.944911	0.000122396	p
														smeE-03	bpeF-01	0.970725	1.37351e-05	p
														smeE-03	mdtK	-0.917663	0.00048622	n
														smeE-03	mexF-02	-0.944911	0.000122396	n
														smeE-03	multidrug_transporter-08	0.992434	1.2315e-07	p
														smeE-03	sul1	-0.991241	2.0534e-07	n
														mexA-01	mdtB-01	0.933257	0.000236834	p
														mexA-01	mdtB-02	0.987829	6.47156e-07	p
														mexA-01	mexW-01	0.987829	6.47156e-07	p
														mexA-01	mexW-02	0.998995	1.05932e-10	p
														mexA-01	mdtB-03	0.984324	1.5639e-06	p
														mexA-01	mdtB-05	0.921551	0.0004121	p
														mexA-01	oprM-01	0.999424	1.51115e-11	p
														mexA-01	mexB-02	0.975	7.938e-06	p
														mexA-01	multidrug_transporter-04	0.987829	6.47156e-07	p
														mexA-01	sdeY	-0.914472	0.000553654	n
														mexA-01	adeB	-0.921551	0.0004121	n
														mexA-01	emrB	0.999424	1.51115e-11	p
														mexA-01	smeF	0.933257	0.000236834	p
														mexA-01	mdfA-01	0.987829	6.47156e-07	p
														mexA-01	mdfA-02	0.987829	6.47156e-07	p
														mexA-01	multidrug_transporter-05	0.923032	0.000386072	p
														mexA-01	multidrug_transporter-06	0.977049	5.8971e-06	p
														mexA-01	adeJ-02	-0.987829	6.47156e-07	n
														mexA-01	TolC	0.987829	6.47156e-07	p
														mexA-01	mexD-01	0.998832	1.79274e-10	p
														mexA-01	oprJ-01	0.996271	1.03884e-08	p
														mexA-01	oprJ-02	0.976799	6.12352e-06	p
														mexA-01	mexI-01	0.940222	0.000162154	p
														mexA-01	mexF-03	0.987829	6.47156e-07	p
														mexA-01	oprM-02	0.914361	0.000556106	p
														mexA-01	smeD-02	0.954338	6.40518e-05	p
														mexA-01	multidrug_transporter-07	0.905936	0.000765813	p
														mexA-01	mexC-01	0.998374	5.70187e-10	p
														mexA-01	bpeF-02	0.987829	6.47156e-07	p
														mexA-01	adeJ-03	0.933257	0.000236834	p
														mexA-01	multidrug_transporter-09	0.996271	1.03884e-08	p
														mexA-01	mexE-02	0.977771	5.27666e-06	p
														mexA-01	mexT	0.991968	1.51711e-07	p
														mexA-01	mexI-02	0.999951	2.70681e-15	p
														mexA-01	mexD-02	0.939784	0.000166279	p
														mexA-01	mexC-02	0.990152	3.09139e-07	p
														mexA-01	opcM	0.984324	1.5639e-06	p
														mexA-01	oprC	0.932547	0.000245592	p
														mexA-01	arnA	-0.984324	1.5639e-06	n
														mexA-01	sul2-01	0.987829	6.47156e-07	p
														mexA-01	tetR-01	0.994572	3.85958e-08	p
														mexA-01	tetR-02	0.968301	1.81031e-05	p
														mexA-01	cAMP-regulatory-02	0.987829	6.47156e-07	p
														mexA-01	transcriptional-01	0.987829	6.47156e-07	p
														mexA-01	transcriptional-02	-0.968301	1.81031e-05	n
														mdtB-01	mexW-02	0.948421	9.75487e-05	p
														mdtB-01	mdtB-03	0.981981	2.54099e-06	p
														mdtB-01	oprM-01	0.944911	0.000122396	p
														mdtB-01	mexB-01	0.989743	3.56223e-07	p
														mdtB-01	mexB-02	0.989743	3.56223e-07	p
														mdtB-01	mexH	0.952217	7.49302e-05	p
														mdtB-01	emrB	0.944911	0.000122396	p
														mdtB-01	multidrug_transporter-05	0.999622	3.44708e-12	p
														mdtB-01	multidrug_transporter-06	0.988355	5.54789e-07	p
														mdtB-01	mexD-01	0.914807	0.000546277	p
														mdtB-01	oprJ-01	0.960769	3.78932e-05	p
														mdtB-01	mexI-01	0.999802	3.60318e-13	p
														mdtB-01	oprM-02	0.998778	2.0993e-10	p
														mdtB-01	oprM-03	0.993399	7.64397e-08	p
														mdtB-01	ceoB-02	0.933257	0.000236834	p
														mdtB-01	smeD-02	0.997949	1.28458e-09	p
														mdtB-01	mexC-01	0.952217	7.49302e-05	p
														mdtB-01	smeE-05	0.936766	0.000196725	p
														mdtB-01	multidrug_transporter-09	0.960769	3.78932e-05	p
														mdtB-01	mexE-02	0.987829	6.47156e-07	p
														mdtB-01	mexI-02	0.936766	0.000196725	p
														mdtB-01	mexD-02	0.999827	2.25947e-13	p
														mdtB-01	mexC-02	0.974355	8.67333e-06	p
														mdtB-01	opcM	0.981981	2.54099e-06	p
														mdtB-01	arnA	-0.981981	2.54099e-06	n
														mdtB-01	tetR-01	0.965567	2.41158e-05	p
														mdtB-01	tetR-02	0.993399	7.64397e-08	p
														mdtB-01	transcriptional-02	-0.993399	7.64397e-08	n
														mdtB-01	DNA-binding_protein_H-NS	-0.981981	2.54099e-06	n
														mdtB-02	mexW-02	0.979864	3.74052e-06	p
														mdtB-02	mdtB-03	0.944911	0.000122396	p
														mdtB-02	mdtC-02	-0.944911	0.000122396	n
														mdtB-02	mdtB-05	0.970725	1.37351e-05	p
														mdtB-02	oprM-01	0.981981	2.54099e-06	p
														mdtB-02	mexB-02	0.928571	0.000298908	p
														mdtB-02	sdeY	-0.966282	2.2424e-05	n
														mdtB-02	adeB	-0.970725	1.37351e-05	n
														mdtB-02	emrB	0.981981	2.54099e-06	p
														mdtB-02	multidrug_transporter-06	0.932024	0.000252189	p
														mdtB-02	mexD-01	0.994192	4.8896e-08	p
														mdtB-02	oprJ-01	0.970725	1.37351e-05	p
														mdtB-02	oprJ-02	0.998221	7.80296e-10	p
														mdtB-02	ceoB-02	0.987829	6.47156e-07	p
														mdtB-02	multidrug_transporter-07	0.960769	3.78932e-05	p
														mdtB-02	mexC-01	0.977356	5.62733e-06	p
														mdtB-02	smeE-6	0.944911	0.000122396	p
														mdtB-02	multidrug_transporter-09	0.970725	1.37351e-05	p
														mdtB-02	mexE-02	0.933257	0.000236834	p
														mdtB-02	mexT	0.999569	5.45417e-12	p
														mdtB-02	mexI-02	0.986241	9.92488e-07	p
														mdtB-02	mexC-02	0.956325	5.49257e-05	p
														mdtB-02	opcM	0.944911	0.000122396	p
														mdtB-02	oprC	0.977356	5.62733e-06	p
														mdtB-02	arnA	-0.944911	0.000122396	n
														mdtB-02	tetR-01	0.966282	2.2424e-05	p
														mdtB-02	tetR-02	0.917663	0.00048622	p
														mdtB-02	transcriptional-02	-0.917663	0.00048622	n
														mexW-01	mexW-02	0.979864	3.74052e-06	p
														mexW-01	mdtB-03	0.944911	0.000122396	p
														mexW-01	mdtC-02	-0.944911	0.000122396	n
														mexW-01	mdtB-05	0.970725	1.37351e-05	p
														mexW-01	oprM-01	0.981981	2.54099e-06	p
														mexW-01	mexB-02	0.928571	0.000298908	p
														mexW-01	sdeY	-0.966282	2.2424e-05	n
														mexW-01	adeB	-0.970725	1.37351e-05	n
														mexW-01	emrB	0.981981	2.54099e-06	p
														mexW-01	multidrug_transporter-06	0.932024	0.000252189	p
														mexW-01	mexD-01	0.994192	4.8896e-08	p
														mexW-01	oprJ-01	0.970725	1.37351e-05	p
														mexW-01	oprJ-02	0.998221	7.80296e-10	p
														mexW-01	ceoB-02	0.987829	6.47156e-07	p
														mexW-01	multidrug_transporter-07	0.960769	3.78932e-05	p
														mexW-01	mexC-01	0.977356	5.62733e-06	p
														mexW-01	smeE-6	0.944911	0.000122396	p
														mexW-01	multidrug_transporter-09	0.970725	1.37351e-05	p
														mexW-01	mexE-02	0.933257	0.000236834	p
														mexW-01	mexT	0.999569	5.45417e-12	p
														mexW-01	mexI-02	0.986241	9.92488e-07	p
														mexW-01	mexC-02	0.956325	5.49257e-05	p
														mexW-01	opcM	0.944911	0.000122396	p
														mexW-01	oprC	0.977356	5.62733e-06	p
														mexW-01	arnA	-0.944911	0.000122396	n
														mexW-01	tetR-01	0.966282	2.2424e-05	p
														mexW-01	tetR-02	0.917663	0.00048622	p
														mexW-01	transcriptional-02	-0.917663	0.00048622	n
														mexW-02	mdtB-03	0.991241	2.0534e-07	p
														mexW-02	mdtB-05	0.90322	0.000843723	p
														mexW-02	oprM-01	0.999941	5.29561e-15	p
														mexW-02	mexB-02	0.983981	1.68655e-06	p
														mexW-02	multidrug_transporter-04	0.979864	3.74052e-06	p
														mexW-02	adeB	-0.90322	0.000843723	n
														mexW-02	emrB	0.999941	5.29561e-15	p
														mexW-02	smeF	0.948421	9.75487e-05	p
														mexW-02	mdfA-01	0.979864	3.74052e-06	p
														mexW-02	mdfA-02	0.979864	3.74052e-06	p
														mexW-02	multidrug_transporter-05	0.93935	0.000170433	p
														mexW-02	multidrug_transporter-06	0.985615	1.15905e-06	p
														mexW-02	adeJ-02	-0.979864	3.74052e-06	n
														mexW-02	TolC	0.979864	3.74052e-06	p
														mexW-02	mexD-01	0.995661	1.76373e-08	p
														mexW-02	oprJ-01	0.999137	6.20872e-11	p
														mexW-02	oprJ-02	0.966217	2.2576e-05	p
														mexW-02	mexI-01	0.954543	6.3066e-05	p
														mexW-02	mexF-03	0.979864	3.74052e-06	p
														mexW-02	oprM-02	0.931592	0.000257726	p
														mexW-02	oprM-03	0.905796	0.000769687	p
														mexW-02	ceoB-02	0.998995	1.05932e-10	p
														mexW-02	smeD-02	0.96677	2.13197e-05	p
														mexW-02	mexC-01	0.999926	1.16852e-14	p
														mexW-02	bpeF-02	0.979864	3.74052e-06	p
														mexW-02	adeJ-03	0.948421	9.75487e-05	p
														mexW-02	multidrug_transporter-09	0.999137	6.20872e-11	p
														mexW-02	mexE-02	0.986187	1.00626e-06	p
														mexW-02	mexT	0.985301	1.2498e-06	p
														mexW-02	mexI-02	0.99939	1.85003e-11	p
														mexW-02	mexD-02	0.954159	6.49233e-05	p
														mexW-02	mexC-02	0.995432	2.11182e-08	p
														mexW-02	opcM	0.991241	2.0534e-07	p
														mexW-02	oprC	0.915425	0.000532874	p
														mexW-02	arnA	-0.991241	2.0534e-07	n
														mexW-02	sul2-01	0.979864	3.74052e-06	p
														mexW-02	tetR-01	0.998236	7.57225e-10	p
														mexW-02	tetR-02	0.978524	4.67995e-06	p
														mexW-02	cAMP-regulatory-02	0.979864	3.74052e-06	p
														mexW-02	transcriptional-01	0.979864	3.74052e-06	p
														mexW-02	transcriptional-02	-0.978524	4.67995e-06	n
														mdtB-03	oprM-01	0.989743	3.56223e-07	p
														mdtB-03	mexB-01	0.944911	0.000122396	p
														mdtB-03	mexB-02	0.998906	1.42392e-10	p
														mdtB-03	multidrug_transporter-04	0.944911	0.000122396	p
														mdtB-03	emrB	0.989743	3.56223e-07	p
														mdtB-03	smeF	0.981981	2.54099e-06	p
														mdtB-03	mdfA-01	0.944911	0.000122396	p
														mdtB-03	mdfA-02	0.944911	0.000122396	p
														mdtB-03	multidrug_transporter-05	0.976416	6.48193e-06	p
														mdtB-03	multidrug_transporter-06	0.999302	2.95607e-11	p
														mdtB-03	adeJ-02	-0.944911	0.000122396	n
														mdtB-03	TolC	0.944911	0.000122396	p
														mdtB-03	mexD-01	0.974651	8.3299e-06	p
														mdtB-03	oprJ-01	0.995871	1.48388e-08	p
														mdtB-03	oprJ-02	0.923715	0.000374466	p
														mdtB-03	mexI-01	0.985548	1.17818e-06	p
														mdtB-03	mexF-03	0.944911	0.000122396	p
														mdtB-03	oprM-02	0.97144	1.26065e-05	p
														mdtB-03	oprM-03	0.953821	6.65936e-05	p
														mdtB-03	ceoB-02	0.984324	1.5639e-06	p
														mdtB-03	smeD-02	0.992065	1.45441e-07	p
														mdtB-03	mexC-01	0.992778	1.04673e-07	p
														mdtB-03	bpeF-02	0.944911	0.000122396	p
														mdtB-03	adeJ-03	0.981981	2.54099e-06	p
														mdtB-03	multidrug_transporter-09	0.995871	1.48388e-08	p
														mdtB-03	mexE-02	0.999424	1.51115e-11	p
														mdtB-03	mexT	0.954109	6.51677e-05	p
														mdtB-03	mexI-02	0.986021	1.04891e-06	p
														mdtB-03	mexD-02	0.985329	1.24138e-06	p
														mdtB-03	mexC-02	0.999322	2.67509e-11	p
														mdtB-03	opcM	1	4.74759e-56	p
														mdtB-03	arnA	-1	4.74759e-56	n
														mdtB-03	sul2-01	0.944911	0.000122396	p
														mdtB-03	tetR-01	0.997333	3.21869e-09	p
														mdtB-03	tetR-02	0.997176	3.92754e-09	p
														mdtB-03	cAMP-regulatory-02	0.944911	0.000122396	p
														mdtB-03	transcriptional-01	0.944911	0.000122396	p
														mdtB-03	transcriptional-02	-0.997176	3.92754e-09	n
														mdtB-03	DNA-binding_protein_H-NS	-0.928571	0.000298908	n
														mdtC-02	mdtB-04	-0.981981	2.54099e-06	n
														mdtC-02	smeE-04	-0.928571	0.000298908	n
														mdtC-02	mdtB-05	-0.995871	1.48388e-08	n
														mdtC-02	multidrug_transporter-04	-0.944911	0.000122396	n
														mdtC-02	sdeY	0.997333	3.21869e-09	p
														mdtC-02	mexE-01	0.928571	0.000298908	p
														mdtC-02	adeB	0.995871	1.48388e-08	p
														mdtC-02	mdtK	-0.953821	6.65936e-05	n
														mdtC-02	mdfA-01	-0.944911	0.000122396	n
														mdtC-02	mdfA-02	-0.944911	0.000122396	n
														mdtC-02	adeJ-02	0.944911	0.000122396	p
														mdtC-02	TolC	-0.944911	0.000122396	n
														mdtC-02	mexD-01	-0.904194	0.000815161	n
														mdtC-02	oprJ-02	-0.962745	3.16832e-05	n
														mdtC-02	mexF-02	-0.928571	0.000298908	n
														mdtC-02	mexF-03	-0.944911	0.000122396	n
														mdtC-02	multidrug_transporter-07	-0.998625	3.16622e-10	n
														mdtC-02	bpeF-02	-0.944911	0.000122396	n
														mdtC-02	smeE-6	-1	4.74759e-56	n
														mdtC-02	mexT	-0.934899	0.000217409	n
														mdtC-02	oprC	-0.992778	1.04673e-07	n
														mdtC-02	sul2-01	-0.944911	0.000122396	n
														mdtC-02	cAMP-regulatory-01	-0.981981	2.54099e-06	n
														mdtC-02	cAMP-regulatory-02	-0.944911	0.000122396	n
														mdtC-02	transcriptional-01	-0.944911	0.000122396	n
														acrB-01	mexB-01	-0.928571	0.000298908	n
														acrB-01	mexA-02	-0.987829	6.47156e-07	n
														acrB-01	multidrug_transporter-03	-0.933257	0.000236834	n
														acrB-01	mexH	-0.977356	5.62733e-06	n
														acrB-01	amrB	-0.944911	0.000122396	n
														acrB-01	smeD-01	-0.960769	3.78932e-05	n
														acrB-01	mexF-04	-0.991241	2.0534e-07	n
														acrB-01	oprM-03	-0.917663	0.00048622	n
														acrB-01	smeE-05	-0.986241	9.92488e-07	n
														acrB-01	DNA-binding_protein_H-NS	0.944911	0.000122396	p
														mdtB-04	smeE-04	0.981981	2.54099e-06	p
														mdtB-04	mdtB-05	0.960769	3.78932e-05	p
														mdtB-04	sdeY	-0.965567	2.41158e-05	n
														mdtB-04	mexE-01	-0.981981	2.54099e-06	n
														mdtB-04	adeB	-0.960769	3.78932e-05	n
														mdtB-04	mdtK	0.993399	7.64397e-08	p
														mdtB-04	mexF-02	0.981981	2.54099e-06	p
														mdtB-04	multidrug_transporter-07	0.970725	1.37351e-05	p
														mdtB-04	smeE-6	0.981981	2.54099e-06	p
														mdtB-04	oprC	0.952217	7.49302e-05	p
														smeE-04	acrB-02	0.944911	0.000122396	p
														smeE-04	acrB-03	-0.944911	0.000122396	n
														smeE-04	mexE-01	-1	4.74759e-56	n
														smeE-04	mdtK	0.997176	3.92754e-09	p
														smeE-04	mexF-02	1	4.74759e-56	p
														smeE-04	opmD-02	-0.944911	0.000122396	n
														smeE-04	multidrug_transporter-07	0.907841	0.000714243	p
														smeE-04	smeE-6	0.928571	0.000298908	p
														smeE-04	mexG	-0.944911	0.000122396	n
														smeE-04	mdtG-01	0.944911	0.000122396	p
														smeE-04	multidrug_ABC_transporter	-0.944911	0.000122396	n
														smeE-04	cAMP-regulatory-01	0.981981	2.54099e-06	p
														acrA	mexB-01	-0.928571	0.000298908	n
														acrA	mexA-02	-0.987829	6.47156e-07	n
														acrA	multidrug_transporter-03	-0.933257	0.000236834	n
														acrA	mexH	-0.977356	5.62733e-06	n
														acrA	amrB	-0.944911	0.000122396	n
														acrA	smeD-01	-0.960769	3.78932e-05	n
														acrA	mexF-04	-0.991241	2.0534e-07	n
														acrA	oprM-03	-0.917663	0.00048622	n
														acrA	smeE-05	-0.986241	9.92488e-07	n
														acrA	DNA-binding_protein_H-NS	0.944911	0.000122396	p
														mdtB-05	oprM-01	0.907841	0.000714243	p
														mdtB-05	multidrug_transporter-04	0.970725	1.37351e-05	p
														mdtB-05	sdeY	-0.999841	1.68277e-13	n
														mdtB-05	emrB	0.907841	0.000714243	p
														mdtB-05	mdtK	0.922613	0.000393315	p
														mdtB-05	mdfA-01	0.970725	1.37351e-05	p
														mdtB-05	mdfA-02	0.970725	1.37351e-05	p
														mdtB-05	adeJ-02	-0.970725	1.37351e-05	n
														mdtB-05	TolC	0.970725	1.37351e-05	p
														mdtB-05	mexD-01	0.939236	0.000171533	p
														mdtB-05	oprJ-02	0.983319	1.9421e-06	p
														mdtB-05	mexF-03	0.970725	1.37351e-05	p
														mdtB-05	ceoB-02	0.921551	0.0004121	p
														mdtB-05	multidrug_transporter-07	0.99926	3.62551e-11	p
														mdtB-05	bpeF-02	0.970725	1.37351e-05	p
														mdtB-05	smeE-6	0.995871	1.48388e-08	p
														mdtB-05	mexT	0.963259	3.01958e-05	p
														mdtB-05	mexI-02	0.917663	0.00048622	p
														mdtB-05	oprC	0.999569	5.45417e-12	p
														mdtB-05	sul2-01	0.970725	1.37351e-05	p
														mdtB-05	cAMP-regulatory-01	0.960769	3.78932e-05	p
														mdtB-05	cAMP-regulatory-02	0.970725	1.37351e-05	p
														mdtB-05	transcriptional-01	0.970725	1.37351e-05	p
														multidrug_transporter-01	acrB-02	-0.960769	3.78932e-05	n
														multidrug_transporter-01	multidrug_transporter-02	0.970725	1.37351e-05	p
														multidrug_transporter-01	multidrug_transporter-03	0.921551	0.0004121	p
														multidrug_transporter-01	acrB-03	0.960769	3.78932e-05	p
														multidrug_transporter-01	bpeF-01	0.99926	3.62551e-11	p
														multidrug_transporter-01	amrB	0.907841	0.000714243	p
														multidrug_transporter-01	opmD-02	0.960769	3.78932e-05	p
														multidrug_transporter-01	ceoB-03	0.953357	6.89314e-05	p
														multidrug_transporter-01	mexG	0.960769	3.78932e-05	p
														multidrug_transporter-01	multidrug_transporter-08	0.987553	6.99837e-07	p
														multidrug_transporter-01	mdtG-01	-0.960769	3.78932e-05	n
														multidrug_transporter-01	multidrug_ABC_transporter	0.960769	3.78932e-05	p
														multidrug_transporter-01	sul1	-0.988982	4.57301e-07	n
														multidrug_transporter-01	tetY	-0.970725	1.37351e-05	n
														acrB-02	mexE-01	-0.944911	0.000122396	n
														acrB-02	bpeF-01	-0.970725	1.37351e-05	n
														acrB-02	mdtK	0.917663	0.00048622	p
														acrB-02	mexF-02	0.944911	0.000122396	p
														acrB-02	multidrug_transporter-08	-0.992434	1.2315e-07	n
														acrB-02	sul1	0.991241	2.0534e-07	p
														multidrug_transporter-02	mexA-02	0.933257	0.000236834	p
														multidrug_transporter-02	multidrug_transporter-03	0.987829	6.47156e-07	p
														multidrug_transporter-02	bpeF-01	0.960769	3.78932e-05	p
														multidrug_transporter-02	amrB	0.981981	2.54099e-06	p
														multidrug_transporter-02	smeD-01	0.970725	1.37351e-05	p
														multidrug_transporter-02	mexF-04	0.924473	0.000361874	p
														multidrug_transporter-02	ceoB-03	0.997949	1.28458e-09	p
														multidrug_transporter-02	multidrug_transporter-08	0.920864	0.000424577	p
														multidrug_transporter-02	sul1	-0.924473	0.000361874	n
														oprM-01	mexB-02	0.981981	2.54099e-06	p
														oprM-01	multidrug_transporter-04	0.981981	2.54099e-06	p
														oprM-01	sdeY	-0.90021	0.000936333	n
														oprM-01	adeB	-0.907841	0.000714243	n
														oprM-01	smeF	0.944911	0.000122396	p
														oprM-01	mdfA-01	0.981981	2.54099e-06	p
														oprM-01	mdfA-02	0.981981	2.54099e-06	p
														oprM-01	multidrug_transporter-05	0.935559	0.000209937	p
														oprM-01	multidrug_transporter-06	0.983716	1.78573e-06	p
														oprM-01	adeJ-02	-0.981981	2.54099e-06	n
														oprM-01	TolC	0.981981	2.54099e-06	p
														oprM-01	mexD-01	0.996616	7.39879e-09	p
														oprM-01	oprJ-01	0.998625	3.16622e-10	p
														oprM-01	oprJ-02	0.968967	1.68174e-05	p
														oprM-01	mexI-01	0.951239	8.03547e-05	p
														oprM-01	mexF-03	0.981981	2.54099e-06	p
														oprM-01	oprM-02	0.927578	0.000313408	p
														oprM-01	oprM-03	0.901127	0.000907411	p
														oprM-01	ceoB-02	0.999424	1.51115e-11	p
														oprM-01	smeD-02	0.963928	2.83341e-05	p
														oprM-01	mexC-01	0.999733	1.0179e-12	p
														oprM-01	bpeF-02	0.981981	2.54099e-06	p
														oprM-01	adeJ-03	0.944911	0.000122396	p
														oprM-01	multidrug_transporter-09	0.998625	3.16622e-10	p
														oprM-01	mexE-02	0.984324	1.5639e-06	p
														oprM-01	mexT	0.987103	7.92083e-07	p
														oprM-01	mexI-02	0.999711	1.3544e-12	p
														oprM-01	mexD-02	0.950842	8.26344e-05	p
														oprM-01	mexC-02	0.994333	4.48634e-08	p
														oprM-01	opcM	0.989743	3.56223e-07	p
														oprM-01	oprC	0.919755	0.000445273	p
														oprM-01	arnA	-0.989743	3.56223e-07	n
														oprM-01	sul2-01	0.981981	2.54099e-06	p
														oprM-01	tetR-01	0.99753	2.45827e-09	p
														oprM-01	tetR-02	0.976221	6.67005e-06	p
														oprM-01	cAMP-regulatory-02	0.981981	2.54099e-06	p
														oprM-01	transcriptional-01	0.981981	2.54099e-06	p
														oprM-01	transcriptional-02	-0.976221	6.67005e-06	n
														mexB-01	mexB-02	0.959184	4.34605e-05	p
														mexB-01	mexH	0.986082	1.03317e-06	p
														mexB-01	smeF	0.989743	3.56223e-07	p
														mexB-01	multidrug_transporter-05	0.993296	8.07188e-08	p
														mexB-01	multidrug_transporter-06	0.956479	5.42563e-05	p
														mexB-01	mexF-01	0.928571	0.000298908	p
														mexB-01	oprJ-01	0.911293	0.000627082	p
														mexB-01	mdtE-02	-0.928571	0.000298908	n
														mexB-01	mexI-01	0.986704	8.80981e-07	p
														mexB-01	oprJ-03	0.928571	0.000298908	p
														mexB-01	oprM-02	0.995595	1.86053e-08	p
														mexB-01	oprM-03	0.999597	4.31975e-12	p
														mexB-01	smeD-02	0.978568	4.64731e-06	p
														mexB-01	smeE-05	0.977152	5.80558e-06	p
														mexB-01	adeJ-03	0.989743	3.56223e-07	p
														mexB-01	multidrug_transporter-09	0.911293	0.000627082	p
														mexB-01	mexE-02	0.955477	5.86995e-05	p
														mexB-01	mexD-02	0.986912	8.33881e-07	p
														mexB-01	mexC-02	0.932216	0.000249756	p
														mexB-01	mdtG-02	-0.928571	0.000298908	n
														mexB-01	mdtG-03	-0.928571	0.000298908	n
														mexB-01	opcM	0.944911	0.000122396	p
														mexB-01	arnA	-0.944911	0.000122396	n
														mexB-01	sul2-02	-0.928571	0.000298908	n
														mexB-01	tetR-01	0.918499	0.000469548	p
														mexB-01	tetR-02	0.966823	2.12009e-05	p
														mexB-01	transcriptional-02	-0.966823	2.12009e-05	n
														mexB-01	DNA-binding_protein_H-NS	-0.998906	1.42392e-10	n
														mexB-02	multidrug_transporter-04	0.928571	0.000298908	p
														mexB-02	emrB	0.981981	2.54099e-06	p
														mexB-02	smeF	0.989743	3.56223e-07	p
														mexB-02	mdfA-01	0.928571	0.000298908	p
														mexB-02	mdfA-02	0.928571	0.000298908	p
														mexB-02	multidrug_transporter-05	0.985443	1.20805e-06	p
														mexB-02	multidrug_transporter-06	0.999956	1.90551e-15	p
														mexB-02	adeJ-02	-0.928571	0.000298908	n
														mexB-02	TolC	0.928571	0.000298908	p
														mexB-02	mexD-01	0.963123	3.05845e-05	p
														mexB-02	oprJ-01	0.990536	2.69021e-07	p
														mexB-02	oprJ-02	0.904792	0.000797995	p
														mexB-02	mexI-01	0.992391	1.25607e-07	p
														mexB-02	mexF-03	0.928571	0.000298908	p
														mexB-02	oprM-02	0.981473	2.7992e-06	p
														mexB-02	oprM-03	0.966823	2.12009e-05	p
														mexB-02	ceoB-02	0.975	7.938e-06	p
														mexB-02	smeD-02	0.996859	5.70372e-09	p
														mexB-02	mexC-01	0.986082	1.03317e-06	p
														mexB-02	bpeF-02	0.928571	0.000298908	p
														mexB-02	adeJ-03	0.989743	3.56223e-07	p
														mexB-02	multidrug_transporter-09	0.990536	2.69021e-07	p
														mexB-02	mexE-02	0.999918	1.66455e-14	p
														mexB-02	mexT	0.939063	0.000173226	p
														mexB-02	mexI-02	0.977152	5.80558e-06	p
														mexB-02	mexD-02	0.992232	1.35009e-07	p
														mexB-02	mexC-02	0.996506	8.27e-09	p
														mexB-02	opcM	0.998906	1.42392e-10	p
														mexB-02	arnA	-0.998906	1.42392e-10	n
														mexB-02	sul2-01	0.928571	0.000298908	p
														mexB-02	tetR-01	0.992829	1.02121e-07	p
														mexB-02	tetR-02	0.999597	4.31975e-12	p
														mexB-02	cAMP-regulatory-02	0.928571	0.000298908	p
														mexB-02	transcriptional-01	0.928571	0.000298908	p
														mexB-02	transcriptional-02	-0.999597	4.31975e-12	n
														mexB-02	DNA-binding_protein_H-NS	-0.944911	0.000122396	n
														mexA-02	multidrug_transporter-03	0.977771	5.27666e-06	p
														mexA-02	mexH	0.932547	0.000245592	p
														mexA-02	amrB	0.984324	1.5639e-06	p
														mexA-02	mexF-01	0.987829	6.47156e-07	p
														mexA-02	smeD-01	0.992215	1.36013e-07	p
														mexA-02	mdtE-02	-0.987829	6.47156e-07	n
														mexA-02	oprJ-03	0.987829	6.47156e-07	p
														mexA-02	mexF-04	0.999719	1.2298e-12	p
														mexA-02	ceoB-03	0.954338	6.40518e-05	p
														mexA-02	smeE-05	0.948525	9.68697e-05	p
														mexA-02	mdtG-02	-0.987829	6.47156e-07	n
														mexA-02	mdtG-03	-0.987829	6.47156e-07	n
														mexA-02	sul2-02	-0.987829	6.47156e-07	n
														mexA-02	tetY	-0.933257	0.000236834	n
														multidrug_transporter-03	bpeF-01	0.905936	0.000765813	p
														multidrug_transporter-03	amrB	0.999424	1.51115e-11	p
														multidrug_transporter-03	mexF-01	0.933257	0.000236834	p
														multidrug_transporter-03	smeD-01	0.996271	1.03884e-08	p
														multidrug_transporter-03	mdtE-02	-0.933257	0.000236834	n
														multidrug_transporter-03	oprJ-03	0.933257	0.000236834	p
														multidrug_transporter-03	mexF-04	0.972522	1.10237e-05	p
														multidrug_transporter-03	ceoB-03	0.99576	1.62692e-08	p
														multidrug_transporter-03	mdtG-02	-0.933257	0.000236834	n
														multidrug_transporter-03	mdtG-03	-0.933257	0.000236834	n
														multidrug_transporter-03	sul2-02	-0.933257	0.000236834	n
														multidrug_transporter-03	tetY	-0.987829	6.47156e-07	n
														acrB-03	mexE-01	0.944911	0.000122396	p
														acrB-03	bpeF-01	0.970725	1.37351e-05	p
														acrB-03	mdtK	-0.917663	0.00048622	n
														acrB-03	mexF-02	-0.944911	0.000122396	n
														acrB-03	multidrug_transporter-08	0.992434	1.2315e-07	p
														acrB-03	sul1	-0.991241	2.0534e-07	n
														multidrug_transporter-04	sdeY	-0.966282	2.2424e-05	n
														multidrug_transporter-04	adeB	-0.970725	1.37351e-05	n
														multidrug_transporter-04	emrB	0.981981	2.54099e-06	p
														multidrug_transporter-04	multidrug_transporter-06	0.932024	0.000252189	p
														multidrug_transporter-04	mexD-01	0.994192	4.8896e-08	p
														multidrug_transporter-04	oprJ-01	0.970725	1.37351e-05	p
														multidrug_transporter-04	oprJ-02	0.998221	7.80296e-10	p
														multidrug_transporter-04	ceoB-02	0.987829	6.47156e-07	p
														multidrug_transporter-04	multidrug_transporter-07	0.960769	3.78932e-05	p
														multidrug_transporter-04	mexC-01	0.977356	5.62733e-06	p
														multidrug_transporter-04	smeE-6	0.944911	0.000122396	p
														multidrug_transporter-04	multidrug_transporter-09	0.970725	1.37351e-05	p
														multidrug_transporter-04	mexE-02	0.933257	0.000236834	p
														multidrug_transporter-04	mexT	0.999569	5.45417e-12	p
														multidrug_transporter-04	mexI-02	0.986241	9.92488e-07	p
														multidrug_transporter-04	mexC-02	0.956325	5.49257e-05	p
														multidrug_transporter-04	opcM	0.944911	0.000122396	p
														multidrug_transporter-04	oprC	0.977356	5.62733e-06	p
														multidrug_transporter-04	arnA	-0.944911	0.000122396	n
														multidrug_transporter-04	tetR-01	0.966282	2.2424e-05	p
														multidrug_transporter-04	tetR-02	0.917663	0.00048622	p
														multidrug_transporter-04	transcriptional-02	-0.917663	0.00048622	n
														sdeY	adeB	0.999841	1.68277e-13	p
														sdeY	emrB	-0.90021	0.000936333	n
														sdeY	mdtK	-0.929352	0.000287849	n
														sdeY	mdfA-01	-0.966282	2.2424e-05	n
														sdeY	mdfA-02	-0.966282	2.2424e-05	n
														sdeY	adeJ-02	0.966282	2.2424e-05	p
														sdeY	TolC	-0.966282	2.2424e-05	n
														sdeY	mexD-01	-0.932958	0.000240488	n
														sdeY	oprJ-02	-0.979915	3.70767e-06	n
														sdeY	mexF-03	-0.966282	2.2424e-05	n
														sdeY	ceoB-02	-0.914472	0.000553654	n
														sdeY	multidrug_transporter-07	-0.999787	4.60603e-13	n
														sdeY	bpeF-02	-0.966282	2.2424e-05	n
														sdeY	smeE-6	-0.997333	3.21869e-09	n
														sdeY	mexT	-0.958311	4.67618e-05	n
														sdeY	mexI-02	-0.910422	0.000648324	n
														sdeY	oprC	-0.998886	1.51686e-10	n
														sdeY	sul2-01	-0.966282	2.2424e-05	n
														sdeY	cAMP-regulatory-01	-0.965567	2.41158e-05	n
														sdeY	cAMP-regulatory-02	-0.966282	2.2424e-05	n
														sdeY	transcriptional-01	-0.966282	2.2424e-05	n
														mexE-01	mdtK	-0.997176	3.92754e-09	n
														mexE-01	mexF-02	-1	4.74759e-56	n
														mexE-01	opmD-02	0.944911	0.000122396	p
														mexE-01	multidrug_transporter-07	-0.907841	0.000714243	n
														mexE-01	smeE-6	-0.928571	0.000298908	n
														mexE-01	mexG	0.944911	0.000122396	p
														mexE-01	mdtG-01	-0.944911	0.000122396	n
														mexE-01	multidrug_ABC_transporter	0.944911	0.000122396	p
														mexE-01	cAMP-regulatory-01	-0.981981	2.54099e-06	n
														mexH	smeF	0.952217	7.49302e-05	p
														mexH	multidrug_transporter-05	0.960251	3.96539e-05	p
														mexH	mexF-01	0.977356	5.62733e-06	p
														mexH	mdtE-02	-0.977356	5.62733e-06	n
														mexH	mexI-01	0.945949	0.000114635	p
														mexH	oprJ-03	0.977356	5.62733e-06	p
														mexH	mexF-04	0.940849	0.000156376	p
														mexH	oprM-02	0.966149	2.27334e-05	p
														mexH	oprM-03	0.980966	3.07502e-06	p
														mexH	smeD-02	0.930711	0.000269306	p
														mexH	smeE-05	0.998889	1.50317e-10	p
														mexH	adeJ-03	0.952217	7.49302e-05	p
														mexH	mexD-02	0.946364	0.000111625	p
														mexH	mdtG-02	-0.977356	5.62733e-06	n
														mexH	mdtG-03	-0.977356	5.62733e-06	n
														mexH	sul2-02	-0.977356	5.62733e-06	n
														mexH	tetR-02	0.910897	0.000636692	p
														mexH	transcriptional-02	-0.910897	0.000636692	n
														mexH	DNA-binding_protein_H-NS	-0.992778	1.04673e-07	n
														bpeF-01	opmD-02	0.970725	1.37351e-05	p
														bpeF-01	ceoB-03	0.941043	0.000154618	p
														bpeF-01	mexG	0.970725	1.37351e-05	p
														bpeF-01	multidrug_transporter-08	0.992872	9.99905e-08	p
														bpeF-01	mdtG-01	-0.970725	1.37351e-05	n
														bpeF-01	multidrug_ABC_transporter	0.970725	1.37351e-05	p
														bpeF-01	sul1	-0.993944	5.65723e-08	n
														bpeF-01	tetY	-0.960769	3.78932e-05	n
														adeB	emrB	-0.907841	0.000714243	n
														adeB	mdtK	-0.922613	0.000393315	n
														adeB	mdfA-01	-0.970725	1.37351e-05	n
														adeB	mdfA-02	-0.970725	1.37351e-05	n
														adeB	adeJ-02	0.970725	1.37351e-05	p
														adeB	TolC	-0.970725	1.37351e-05	n
														adeB	mexD-01	-0.939236	0.000171533	n
														adeB	oprJ-02	-0.983319	1.9421e-06	n
														adeB	mexF-03	-0.970725	1.37351e-05	n
														adeB	ceoB-02	-0.921551	0.0004121	n
														adeB	multidrug_transporter-07	-0.99926	3.62551e-11	n
														adeB	bpeF-02	-0.970725	1.37351e-05	n
														adeB	smeE-6	-0.995871	1.48388e-08	n
														adeB	mexT	-0.963259	3.01958e-05	n
														adeB	mexI-02	-0.917663	0.00048622	n
														adeB	oprC	-0.999569	5.45417e-12	n
														adeB	sul2-01	-0.970725	1.37351e-05	n
														adeB	cAMP-regulatory-01	-0.960769	3.78932e-05	n
														adeB	cAMP-regulatory-02	-0.970725	1.37351e-05	n
														adeB	transcriptional-01	-0.970725	1.37351e-05	n
														emrB	smeF	0.944911	0.000122396	p
														emrB	mdfA-01	0.981981	2.54099e-06	p
														emrB	mdfA-02	0.981981	2.54099e-06	p
														emrB	multidrug_transporter-05	0.935559	0.000209937	p
														emrB	multidrug_transporter-06	0.983716	1.78573e-06	p
														emrB	adeJ-02	-0.981981	2.54099e-06	n
														emrB	TolC	0.981981	2.54099e-06	p
														emrB	mexD-01	0.996616	7.39879e-09	p
														emrB	oprJ-01	0.998625	3.16622e-10	p
														emrB	oprJ-02	0.968967	1.68174e-05	p
														emrB	mexI-01	0.951239	8.03547e-05	p
														emrB	mexF-03	0.981981	2.54099e-06	p
														emrB	oprM-02	0.927578	0.000313408	p
														emrB	oprM-03	0.901127	0.000907411	p
														emrB	ceoB-02	0.999424	1.51115e-11	p
														emrB	smeD-02	0.963928	2.83341e-05	p
														emrB	mexC-01	0.999733	1.0179e-12	p
														emrB	bpeF-02	0.981981	2.54099e-06	p
														emrB	adeJ-03	0.944911	0.000122396	p
														emrB	multidrug_transporter-09	0.998625	3.16622e-10	p
														emrB	mexE-02	0.984324	1.5639e-06	p
														emrB	mexT	0.987103	7.92083e-07	p
														emrB	mexI-02	0.999711	1.3544e-12	p
														emrB	mexD-02	0.950842	8.26344e-05	p
														emrB	mexC-02	0.994333	4.48634e-08	p
														emrB	opcM	0.989743	3.56223e-07	p
														emrB	oprC	0.919755	0.000445273	p
														emrB	arnA	-0.989743	3.56223e-07	n
														emrB	sul2-01	0.981981	2.54099e-06	p
														emrB	tetR-01	0.99753	2.45827e-09	p
														emrB	tetR-02	0.976221	6.67005e-06	p
														emrB	cAMP-regulatory-02	0.981981	2.54099e-06	p
														emrB	transcriptional-01	0.981981	2.54099e-06	p
														emrB	transcriptional-02	-0.976221	6.67005e-06	n
														mdtK	mexF-02	0.997176	3.92754e-09	p
														mdtK	opmD-02	-0.917663	0.00048622	n
														mdtK	multidrug_transporter-07	0.936766	0.000196725	p
														mdtK	smeE-6	0.953821	6.65936e-05	p
														mdtK	mexG	-0.917663	0.00048622	n
														mdtK	mdtG-01	0.917663	0.00048622	p
														mdtK	oprC	0.910897	0.000636692	p
														mdtK	multidrug_ABC_transporter	-0.917663	0.00048622	n
														mdtK	cAMP-regulatory-01	0.993399	7.64397e-08	p
														smeF	multidrug_transporter-05	0.999622	3.44708e-12	p
														smeF	multidrug_transporter-06	0.988355	5.54789e-07	p
														smeF	mexD-01	0.914807	0.000546277	p
														smeF	oprJ-01	0.960769	3.78932e-05	p
														smeF	mexI-01	0.999802	3.60318e-13	p
														smeF	oprM-02	0.998778	2.0993e-10	p
														smeF	oprM-03	0.993399	7.64397e-08	p
														smeF	ceoB-02	0.933257	0.000236834	p
														smeF	smeD-02	0.997949	1.28458e-09	p
														smeF	mexC-01	0.952217	7.49302e-05	p
														smeF	smeE-05	0.936766	0.000196725	p
														smeF	multidrug_transporter-09	0.960769	3.78932e-05	p
														smeF	mexE-02	0.987829	6.47156e-07	p
														smeF	mexI-02	0.936766	0.000196725	p
														smeF	mexD-02	0.999827	2.25947e-13	p
														smeF	mexC-02	0.974355	8.67333e-06	p
														smeF	opcM	0.981981	2.54099e-06	p
														smeF	arnA	-0.981981	2.54099e-06	n
														smeF	tetR-01	0.965567	2.41158e-05	p
														smeF	tetR-02	0.993399	7.64397e-08	p
														smeF	transcriptional-02	-0.993399	7.64397e-08	n
														smeF	DNA-binding_protein_H-NS	-0.981981	2.54099e-06	n
														mdfA-01	multidrug_transporter-06	0.932024	0.000252189	p
														mdfA-01	mexD-01	0.994192	4.8896e-08	p
														mdfA-01	oprJ-01	0.970725	1.37351e-05	p
														mdfA-01	oprJ-02	0.998221	7.80296e-10	p
														mdfA-01	ceoB-02	0.987829	6.47156e-07	p
														mdfA-01	multidrug_transporter-07	0.960769	3.78932e-05	p
														mdfA-01	mexC-01	0.977356	5.62733e-06	p
														mdfA-01	smeE-6	0.944911	0.000122396	p
														mdfA-01	multidrug_transporter-09	0.970725	1.37351e-05	p
														mdfA-01	mexE-02	0.933257	0.000236834	p
														mdfA-01	mexT	0.999569	5.45417e-12	p
														mdfA-01	mexI-02	0.986241	9.92488e-07	p
														mdfA-01	mexC-02	0.956325	5.49257e-05	p
														mdfA-01	opcM	0.944911	0.000122396	p
														mdfA-01	oprC	0.977356	5.62733e-06	p
														mdfA-01	arnA	-0.944911	0.000122396	n
														mdfA-01	tetR-01	0.966282	2.2424e-05	p
														mdfA-01	tetR-02	0.917663	0.00048622	p
														mdfA-01	transcriptional-02	-0.917663	0.00048622	n
														mdfA-02	multidrug_transporter-06	0.932024	0.000252189	p
														mdfA-02	mexD-01	0.994192	4.8896e-08	p
														mdfA-02	oprJ-01	0.970725	1.37351e-05	p
														mdfA-02	oprJ-02	0.998221	7.80296e-10	p
														mdfA-02	ceoB-02	0.987829	6.47156e-07	p
														mdfA-02	multidrug_transporter-07	0.960769	3.78932e-05	p
														mdfA-02	mexC-01	0.977356	5.62733e-06	p
														mdfA-02	smeE-6	0.944911	0.000122396	p
														mdfA-02	multidrug_transporter-09	0.970725	1.37351e-05	p
														mdfA-02	mexE-02	0.933257	0.000236834	p
														mdfA-02	mexT	0.999569	5.45417e-12	p
														mdfA-02	mexI-02	0.986241	9.92488e-07	p
														mdfA-02	mexC-02	0.956325	5.49257e-05	p
														mdfA-02	opcM	0.944911	0.000122396	p
														mdfA-02	oprC	0.977356	5.62733e-06	p
														mdfA-02	arnA	-0.944911	0.000122396	n
														mdfA-02	tetR-01	0.966282	2.2424e-05	p
														mdfA-02	tetR-02	0.917663	0.00048622	p
														mdfA-02	transcriptional-02	-0.917663	0.00048622	n
														multidrug_transporter-05	multidrug_transporter-06	0.9838	1.75398e-06	p
														multidrug_transporter-05	mexD-01	0.903362	0.000839518	p
														multidrug_transporter-05	oprJ-01	0.952784	7.19036e-05	p
														multidrug_transporter-05	mexI-01	0.998877	1.55993e-10	p
														multidrug_transporter-05	oprM-02	0.999759	7.16667e-13	p
														multidrug_transporter-05	oprM-03	0.996177	1.13379e-08	p
														multidrug_transporter-05	ceoB-02	0.923032	0.000386072	p
														multidrug_transporter-05	smeD-02	0.995812	1.55829e-08	p
														multidrug_transporter-05	mexC-01	0.943463	0.000133839	p
														multidrug_transporter-05	smeE-05	0.94603	0.000114042	p
														multidrug_transporter-05	adeJ-03	0.999622	3.44708e-12	p
														multidrug_transporter-05	multidrug_transporter-09	0.952784	7.19036e-05	p
														multidrug_transporter-05	mexE-02	0.983181	1.99841e-06	p
														multidrug_transporter-05	mexI-02	0.926794	0.000325177	p
														multidrug_transporter-05	mexD-02	0.998937	1.2872e-10	p
														multidrug_transporter-05	mexC-02	0.967803	1.91089e-05	p
														multidrug_transporter-05	opcM	0.976416	6.48193e-06	p
														multidrug_transporter-05	arnA	-0.976416	6.48193e-06	n
														multidrug_transporter-05	tetR-01	0.958053	4.77686e-05	p
														multidrug_transporter-05	tetR-02	0.989872	3.40916e-07	p
														multidrug_transporter-05	transcriptional-02	-0.989872	3.40916e-07	n
														multidrug_transporter-05	DNA-binding_protein_H-NS	-0.986803	8.58184e-07	n
														multidrug_transporter-06	adeJ-02	-0.932024	0.000252189	n
														multidrug_transporter-06	TolC	0.932024	0.000252189	p
														multidrug_transporter-06	mexD-01	0.965613	2.40051e-05	p
														multidrug_transporter-06	oprJ-01	0.991784	1.64192e-07	p
														multidrug_transporter-06	oprJ-02	0.90876	0.000690268	p
														multidrug_transporter-06	mexI-01	0.991188	2.09704e-07	p
														multidrug_transporter-06	mexF-03	0.932024	0.000252189	p
														multidrug_transporter-06	oprM-02	0.979626	3.8967e-06	p
														multidrug_transporter-06	oprM-03	0.964376	2.71327e-05	p
														multidrug_transporter-06	ceoB-02	0.977049	5.8971e-06	p
														multidrug_transporter-06	smeD-02	0.996069	1.24935e-08	p
														multidrug_transporter-06	mexC-01	0.987603	6.90031e-07	p
														multidrug_transporter-06	bpeF-02	0.932024	0.000252189	p
														multidrug_transporter-06	adeJ-03	0.988355	5.54789e-07	p
														multidrug_transporter-06	multidrug_transporter-09	0.991784	1.64192e-07	p
														multidrug_transporter-06	mexE-02	0.999994	1.58047e-18	p
														multidrug_transporter-06	mexT	0.942257	0.000143931	p
														multidrug_transporter-06	mexI-02	0.979109	4.25151e-06	p
														multidrug_transporter-06	mexD-02	0.991017	2.24248e-07	p
														multidrug_transporter-06	mexC-02	0.997248	3.58855e-09	p
														multidrug_transporter-06	opcM	0.999302	2.95607e-11	p
														multidrug_transporter-06	arnA	-0.999302	2.95607e-11	n
														multidrug_transporter-06	sul2-01	0.932024	0.000252189	p
														multidrug_transporter-06	tetR-01	0.99391	5.76962e-08	p
														multidrug_transporter-06	tetR-02	0.999286	3.20529e-11	p
														multidrug_transporter-06	cAMP-regulatory-02	0.932024	0.000252189	p
														multidrug_transporter-06	transcriptional-01	0.932024	0.000252189	p
														multidrug_transporter-06	transcriptional-02	-0.999286	3.20529e-11	n
														multidrug_transporter-06	DNA-binding_protein_H-NS	-0.941788	0.000147991	n
														amrB	mexF-01	0.944911	0.000122396	p
														amrB	smeD-01	0.998625	3.16622e-10	p
														amrB	mdtE-02	-0.944911	0.000122396	n
														amrB	oprJ-03	0.944911	0.000122396	p
														amrB	mexF-04	0.979864	3.74052e-06	p
														amrB	ceoB-03	0.992065	1.45441e-07	p
														amrB	mdtG-02	-0.944911	0.000122396	n
														amrB	mdtG-03	-0.944911	0.000122396	n
														amrB	sul2-02	-0.944911	0.000122396	n
														amrB	tetY	-0.981981	2.54099e-06	n
														adeJ-02	mexD-01	-0.994192	4.8896e-08	n
														adeJ-02	oprJ-01	-0.970725	1.37351e-05	n
														adeJ-02	oprJ-02	-0.998221	7.80296e-10	n
														adeJ-02	ceoB-02	-0.987829	6.47156e-07	n
														adeJ-02	multidrug_transporter-07	-0.960769	3.78932e-05	n
														adeJ-02	mexC-01	-0.977356	5.62733e-06	n
														adeJ-02	smeE-6	-0.944911	0.000122396	n
														adeJ-02	multidrug_transporter-09	-0.970725	1.37351e-05	n
														adeJ-02	mexE-02	-0.933257	0.000236834	n
														adeJ-02	mexT	-0.999569	5.45417e-12	n
														adeJ-02	mexI-02	-0.986241	9.92488e-07	n
														adeJ-02	mexC-02	-0.956325	5.49257e-05	n
														adeJ-02	opcM	-0.944911	0.000122396	n
														adeJ-02	oprC	-0.977356	5.62733e-06	n
														adeJ-02	arnA	0.944911	0.000122396	p
														adeJ-02	tetR-01	-0.966282	2.2424e-05	n
														adeJ-02	tetR-02	-0.917663	0.00048622	n
														adeJ-02	transcriptional-02	0.917663	0.00048622	p
														mexF-01	smeD-01	0.960769	3.78932e-05	p
														mexF-01	mexF-04	0.991241	2.0534e-07	p
														mexF-01	oprM-03	0.917663	0.00048622	p
														mexF-01	smeE-05	0.986241	9.92488e-07	p
														mexF-01	DNA-binding_protein_H-NS	-0.944911	0.000122396	n
														smeD-01	mdtE-02	-0.960769	3.78932e-05	n
														smeD-01	oprJ-03	0.960769	3.78932e-05	p
														smeD-01	mexF-04	0.988982	4.57301e-07	p
														smeD-01	ceoB-03	0.984111	1.63931e-06	p
														smeD-01	smeE-05	0.901701	0.000889629	p
														smeD-01	mdtG-02	-0.960769	3.78932e-05	n
														smeD-01	mdtG-03	-0.960769	3.78932e-05	n
														smeD-01	sul2-02	-0.960769	3.78932e-05	n
														smeD-01	tetY	-0.970725	1.37351e-05	n
														TolC	mexD-01	0.994192	4.8896e-08	p
														TolC	oprJ-01	0.970725	1.37351e-05	p
														TolC	oprJ-02	0.998221	7.80296e-10	p
														TolC	ceoB-02	0.987829	6.47156e-07	p
														TolC	multidrug_transporter-07	0.960769	3.78932e-05	p
														TolC	mexC-01	0.977356	5.62733e-06	p
														TolC	smeE-6	0.944911	0.000122396	p
														TolC	multidrug_transporter-09	0.970725	1.37351e-05	p
														TolC	mexE-02	0.933257	0.000236834	p
														TolC	mexT	0.999569	5.45417e-12	p
														TolC	mexI-02	0.986241	9.92488e-07	p
														TolC	mexC-02	0.956325	5.49257e-05	p
														TolC	opcM	0.944911	0.000122396	p
														TolC	oprC	0.977356	5.62733e-06	p
														TolC	arnA	-0.944911	0.000122396	n
														TolC	tetR-01	0.966282	2.2424e-05	p
														TolC	tetR-02	0.917663	0.00048622	p
														TolC	transcriptional-02	-0.917663	0.00048622	n
														mexD-01	oprJ-01	0.990938	2.3124e-07	p
														mexD-01	oprJ-02	0.986007	1.0528e-06	p
														mexD-01	mexI-01	0.922665	0.000392401	p
														mexD-01	mexF-03	0.994192	4.8896e-08	p
														mexD-01	ceoB-02	0.998832	1.79274e-10	p
														mexD-01	smeD-02	0.938787	0.000175934	p
														mexD-01	multidrug_transporter-07	0.925339	0.00034787	p
														mexD-01	mexC-01	0.994452	4.1644e-08	p
														mexD-01	bpeF-02	0.994192	4.8896e-08	p
														mexD-01	smeE-6	0.904194	0.000815161	p
														mexD-01	adeJ-03	0.914807	0.000546277	p
														mexD-01	multidrug_transporter-09	0.990938	2.3124e-07	p
														mexD-01	mexE-02	0.966496	2.19361e-05	p
														mexD-01	mexT	0.996922	5.31317e-09	p
														mexD-01	mexI-02	0.998304	6.59741e-10	p
														mexD-01	mexD-02	0.92217	0.000401079	p
														mexD-01	mexC-02	0.982229	2.42088e-06	p
														mexD-01	opcM	0.974651	8.3299e-06	p
														mexD-01	oprC	0.948905	9.44252e-05	p
														mexD-01	arnA	-0.974651	8.3299e-06	n
														mexD-01	sul2-01	0.994192	4.8896e-08	p
														mexD-01	tetR-01	0.988381	5.50361e-07	p
														mexD-01	tetR-02	0.955098	6.04422e-05	p
														mexD-01	cAMP-regulatory-02	0.994192	4.8896e-08	p
														mexD-01	transcriptional-01	0.994192	4.8896e-08	p
														mexD-01	transcriptional-02	-0.955098	6.04422e-05	n
														oprJ-01	oprJ-02	0.954678	6.24183e-05	p
														oprJ-01	mexI-01	0.966099	2.28493e-05	p
														oprJ-01	mexF-03	0.970725	1.37351e-05	p
														oprJ-01	oprM-02	0.945886	0.000115092	p
														oprJ-01	oprM-03	0.922613	0.000393315	p
														oprJ-01	ceoB-02	0.996271	1.03884e-08	p
														oprJ-01	smeD-02	0.976554	6.35126e-06	p
														oprJ-01	mexC-01	0.999569	5.45417e-12	p
														oprJ-01	bpeF-02	0.970725	1.37351e-05	p
														oprJ-01	adeJ-03	0.960769	3.78932e-05	p
														oprJ-01	mexE-02	0.992215	1.36013e-07	p
														oprJ-01	mexT	0.977356	5.62733e-06	p
														oprJ-01	mexI-02	0.997076	4.43797e-09	p
														oprJ-01	mexD-02	0.965767	2.36351e-05	p
														oprJ-01	mexC-02	0.998538	3.92513e-10	p
														oprJ-01	opcM	0.995871	1.48388e-08	p
														oprJ-01	arnA	-0.995871	1.48388e-08	n
														oprJ-01	sul2-01	0.970725	1.37351e-05	p
														oprJ-01	tetR-01	0.999841	1.68277e-13	p
														oprJ-01	tetR-02	0.986241	9.92488e-07	p
														oprJ-01	cAMP-regulatory-02	0.970725	1.37351e-05	p
														oprJ-01	transcriptional-01	0.970725	1.37351e-05	p
														oprJ-01	transcriptional-02	-0.986241	9.92488e-07	n
														oprJ-02	mexF-03	0.998221	7.80296e-10	p
														oprJ-02	ceoB-02	0.976799	6.12352e-06	p
														oprJ-02	multidrug_transporter-07	0.975595	7.30027e-06	p
														oprJ-02	mexC-01	0.963001	3.0936e-05	p
														oprJ-02	bpeF-02	0.998221	7.80296e-10	p
														oprJ-02	smeE-6	0.962745	3.16832e-05	p
														oprJ-02	multidrug_transporter-09	0.954678	6.24183e-05	p
														oprJ-02	mexE-02	0.91018	0.000654317	p
														oprJ-02	mexT	0.996042	1.27968e-08	p
														oprJ-02	mexI-02	0.974631	8.35269e-06	p
														oprJ-02	mexC-02	0.937196	0.00019216	p
														oprJ-02	opcM	0.923715	0.000374466	p
														oprJ-02	oprC	0.988233	5.75336e-07	p
														oprJ-02	arnA	-0.923715	0.000374466	n
														oprJ-02	sul2-01	0.998221	7.80296e-10	p
														oprJ-02	tetR-01	0.949212	9.248e-05	p
														oprJ-02	cAMP-regulatory-02	0.998221	7.80296e-10	p
														oprJ-02	transcriptional-01	0.998221	7.80296e-10	p
														mdtE-02	mexF-04	-0.991241	2.0534e-07	n
														mdtE-02	oprM-03	-0.917663	0.00048622	n
														mdtE-02	smeE-05	-0.986241	9.92488e-07	n
														mdtE-02	DNA-binding_protein_H-NS	0.944911	0.000122396	p
														mexF-02	opmD-02	-0.944911	0.000122396	n
														mexF-02	multidrug_transporter-07	0.907841	0.000714243	p
														mexF-02	smeE-6	0.928571	0.000298908	p
														mexF-02	mexG	-0.944911	0.000122396	n
														mexF-02	mdtG-01	0.944911	0.000122396	p
														mexF-02	multidrug_ABC_transporter	-0.944911	0.000122396	n
														mexF-02	cAMP-regulatory-01	0.981981	2.54099e-06	p
														mexI-01	oprM-02	0.997596	2.23747e-09	p
														mexI-01	oprM-03	0.990919	2.32876e-07	p
														mexI-01	ceoB-02	0.940222	0.000162154	p
														mexI-01	smeD-02	0.999025	9.51084e-11	p
														mexI-01	mexC-01	0.958107	4.75553e-05	p
														mexI-01	smeE-05	0.929615	0.000284202	p
														mexI-01	adeJ-03	0.999802	3.60318e-13	p
														mexI-01	multidrug_transporter-09	0.966099	2.28493e-05	p
														mexI-01	mexE-02	0.990729	2.50311e-07	p
														mexI-01	mexI-02	0.943546	0.000133164	p
														mexI-01	mexD-02	0.999999	1.67406e-21	p
														mexI-01	mexC-02	0.978641	4.59248e-06	p
														mexI-01	opcM	0.985548	1.17818e-06	p
														mexI-01	arnA	-0.985548	1.17818e-06	n
														mexI-01	tetR-01	0.970554	1.40156e-05	p
														mexI-01	tetR-02	0.995486	2.02629e-08	p
														mexI-01	transcriptional-02	-0.995486	2.02629e-08	n
														mexI-01	DNA-binding_protein_H-NS	-0.978024	5.07013e-06	n
														oprJ-03	mexF-04	0.991241	2.0534e-07	p
														oprJ-03	oprM-03	0.917663	0.00048622	p
														oprJ-03	smeE-05	0.986241	9.92488e-07	p
														oprJ-03	DNA-binding_protein_H-NS	-0.944911	0.000122396	n
														opmD-02	multidrug_transporter-08	0.992434	1.2315e-07	p
														opmD-02	sul1	-0.991241	2.0534e-07	n
														mexF-03	ceoB-02	0.987829	6.47156e-07	p
														mexF-03	multidrug_transporter-07	0.960769	3.78932e-05	p
														mexF-03	mexC-01	0.977356	5.62733e-06	p
														mexF-03	smeE-6	0.944911	0.000122396	p
														mexF-03	multidrug_transporter-09	0.970725	1.37351e-05	p
														mexF-03	mexE-02	0.933257	0.000236834	p
														mexF-03	mexT	0.999569	5.45417e-12	p
														mexF-03	mexI-02	0.986241	9.92488e-07	p
														mexF-03	mexC-02	0.956325	5.49257e-05	p
														mexF-03	opcM	0.944911	0.000122396	p
														mexF-03	oprC	0.977356	5.62733e-06	p
														mexF-03	arnA	-0.944911	0.000122396	n
														mexF-03	tetR-01	0.966282	2.2424e-05	p
														mexF-03	tetR-02	0.917663	0.00048622	p
														mexF-03	transcriptional-02	-0.917663	0.00048622	n
														mexF-04	ceoB-03	0.946984	0.000107242	p
														mexF-04	smeE-05	0.95577	5.73736e-05	p
														mexF-04	mdtG-02	-0.991241	2.0534e-07	n
														mexF-04	mdtG-03	-0.991241	2.0534e-07	n
														mexF-04	sul2-02	-0.991241	2.0534e-07	n
														mexF-04	tetY	-0.924473	0.000361874	n
														oprM-02	oprM-03	0.997855	1.50254e-09	p
														oprM-02	ceoB-02	0.914361	0.000556106	p
														oprM-02	smeD-02	0.993565	6.9951e-08	p
														oprM-02	mexC-01	0.935957	0.000205513	p
														oprM-02	smeE-05	0.952918	7.11993e-05	p
														oprM-02	adeJ-03	0.998778	2.0993e-10	p
														oprM-02	multidrug_transporter-09	0.945886	0.000115092	p
														oprM-02	mexE-02	0.978934	4.37681e-06	p
														oprM-02	mexI-02	0.918324	0.000473012	p
														oprM-02	mexD-02	0.997684	1.96339e-09	p
														oprM-02	mexC-02	0.962042	3.38037e-05	p
														oprM-02	opcM	0.97144	1.26065e-05	p
														oprM-02	arnA	-0.97144	1.26065e-05	n
														oprM-02	tetR-01	0.951529	7.87201e-05	p
														oprM-02	tetR-02	0.986515	9.25243e-07	p
														oprM-02	transcriptional-02	-0.986515	9.25243e-07	n
														oprM-02	DNA-binding_protein_H-NS	-0.990121	3.12497e-07	n
														oprM-03	smeD-02	0.984018	1.67289e-06	p
														oprM-03	mexC-01	0.910897	0.000636692	p
														oprM-03	smeE-05	0.970725	1.37351e-05	p
														oprM-03	adeJ-03	0.993399	7.64397e-08	p
														oprM-03	multidrug_transporter-09	0.922613	0.000393315	p
														oprM-03	mexE-02	0.963467	2.96086e-05	p
														oprM-03	mexD-02	0.991091	2.17852e-07	p
														oprM-03	mexC-02	0.942112	0.000145177	p
														oprM-03	mdtG-02	-0.917663	0.00048622	n
														oprM-03	mdtG-03	-0.917663	0.00048622	n
														oprM-03	opcM	0.953821	6.65936e-05	p
														oprM-03	arnA	-0.953821	6.65936e-05	n
														oprM-03	sul2-02	-0.917663	0.00048622	n
														oprM-03	tetR-01	0.929352	0.000287849	p
														oprM-03	tetR-02	0.973684	9.48703e-06	p
														oprM-03	transcriptional-02	-0.973684	9.48703e-06	n
														oprM-03	DNA-binding_protein_H-NS	-0.997176	3.92754e-09	n
														ceoB-02	smeD-02	0.954338	6.40518e-05	p
														ceoB-02	multidrug_transporter-07	0.905936	0.000765813	p
														ceoB-02	mexC-01	0.998374	5.70187e-10	p
														ceoB-02	bpeF-02	0.987829	6.47156e-07	p
														ceoB-02	adeJ-03	0.933257	0.000236834	p
														ceoB-02	multidrug_transporter-09	0.996271	1.03884e-08	p
														ceoB-02	mexE-02	0.977771	5.27666e-06	p
														ceoB-02	mexT	0.991968	1.51711e-07	p
														ceoB-02	mexI-02	0.999951	2.70681e-15	p
														ceoB-02	mexD-02	0.939784	0.000166279	p
														ceoB-02	mexC-02	0.990152	3.09139e-07	p
														ceoB-02	opcM	0.984324	1.5639e-06	p
														ceoB-02	oprC	0.932547	0.000245592	p
														ceoB-02	arnA	-0.984324	1.5639e-06	n
														ceoB-02	sul2-01	0.987829	6.47156e-07	p
														ceoB-02	tetR-01	0.994572	3.85958e-08	p
														ceoB-02	tetR-02	0.968301	1.81031e-05	p
														ceoB-02	cAMP-regulatory-02	0.987829	6.47156e-07	p
														ceoB-02	transcriptional-01	0.987829	6.47156e-07	p
														ceoB-02	transcriptional-02	-0.968301	1.81031e-05	n
														smeD-02	mexC-01	0.969816	1.52735e-05	p
														smeD-02	smeE-05	0.912441	0.000599838	p
														smeD-02	adeJ-03	0.997949	1.28458e-09	p
														smeD-02	multidrug_transporter-09	0.976554	6.35126e-06	p
														smeD-02	mexE-02	0.99576	1.62692e-08	p
														smeD-02	mexT	0.908887	0.000686992	p
														smeD-02	mexI-02	0.957248	5.10145e-05	p
														smeD-02	mexD-02	0.998968	1.16229e-10	p
														smeD-02	mexC-02	0.986761	8.67746e-07	p
														smeD-02	opcM	0.992065	1.45441e-07	p
														smeD-02	arnA	-0.992065	1.45441e-07	n
														smeD-02	tetR-01	0.980241	3.50199e-06	p
														smeD-02	tetR-02	0.998705	2.57041e-10	p
														smeD-02	transcriptional-02	-0.998705	2.57041e-10	n
														smeD-02	DNA-binding_protein_H-NS	-0.967868	1.8975e-05	n
														multidrug_transporter-07	bpeF-02	0.960769	3.78932e-05	p
														multidrug_transporter-07	smeE-6	0.998625	3.16622e-10	p
														multidrug_transporter-07	mexT	0.952217	7.49302e-05	p
														multidrug_transporter-07	mexI-02	0.901701	0.000889629	p
														multidrug_transporter-07	oprC	0.997701	1.91362e-09	p
														multidrug_transporter-07	sul2-01	0.960769	3.78932e-05	p
														multidrug_transporter-07	cAMP-regulatory-01	0.970725	1.37351e-05	p
														multidrug_transporter-07	cAMP-regulatory-02	0.960769	3.78932e-05	p
														multidrug_transporter-07	transcriptional-01	0.960769	3.78932e-05	p
														ceoB-03	tetY	-0.997949	1.28458e-09	n
														mexC-01	bpeF-02	0.977356	5.62733e-06	p
														mexC-01	adeJ-03	0.952217	7.49302e-05	p
														mexC-01	multidrug_transporter-09	0.999569	5.45417e-12	p
														mexC-01	mexE-02	0.988134	5.924e-07	p
														mexC-01	mexT	0.983144	2.0139e-06	p
														mexC-01	mexI-02	0.998889	1.50317e-10	p
														mexC-01	mexD-02	0.957739	4.90178e-05	p
														mexC-01	mexC-02	0.996522	8.13865e-09	p
														mexC-01	opcM	0.992778	1.04673e-07	p
														mexC-01	oprC	0.910448	0.0006477	p
														mexC-01	arnA	-0.992778	1.04673e-07	n
														mexC-01	sul2-01	0.977356	5.62733e-06	p
														mexC-01	tetR-01	0.998886	1.51686e-10	p
														mexC-01	tetR-02	0.980966	3.07502e-06	p
														mexC-01	cAMP-regulatory-02	0.977356	5.62733e-06	p
														mexC-01	transcriptional-01	0.977356	5.62733e-06	p
														mexC-01	transcriptional-02	-0.980966	3.07502e-06	n
														smeE-05	adeJ-03	0.936766	0.000196725	p
														smeE-05	mexD-02	0.930087	0.000277713	p
														smeE-05	mdtG-02	-0.986241	9.92488e-07	n
														smeE-05	mdtG-03	-0.986241	9.92488e-07	n
														smeE-05	sul2-02	-0.986241	9.92488e-07	n
														smeE-05	DNA-binding_protein_H-NS	-0.986021	1.04891e-06	n
														bpeF-02	smeE-6	0.944911	0.000122396	p
														bpeF-02	multidrug_transporter-09	0.970725	1.37351e-05	p
														bpeF-02	mexE-02	0.933257	0.000236834	p
														bpeF-02	mexT	0.999569	5.45417e-12	p
														bpeF-02	mexI-02	0.986241	9.92488e-07	p
														bpeF-02	mexC-02	0.956325	5.49257e-05	p
														bpeF-02	opcM	0.944911	0.000122396	p
														bpeF-02	oprC	0.977356	5.62733e-06	p
														bpeF-02	arnA	-0.944911	0.000122396	n
														bpeF-02	tetR-01	0.966282	2.2424e-05	p
														bpeF-02	tetR-02	0.917663	0.00048622	p
														bpeF-02	transcriptional-02	-0.917663	0.00048622	n
														smeE-6	mexT	0.934899	0.000217409	p
														smeE-6	oprC	0.992778	1.04673e-07	p
														smeE-6	sul2-01	0.944911	0.000122396	p
														smeE-6	cAMP-regulatory-01	0.981981	2.54099e-06	p
														smeE-6	cAMP-regulatory-02	0.944911	0.000122396	p
														smeE-6	transcriptional-01	0.944911	0.000122396	p
														adeJ-03	multidrug_transporter-09	0.960769	3.78932e-05	p
														adeJ-03	mexE-02	0.987829	6.47156e-07	p
														adeJ-03	mexI-02	0.936766	0.000196725	p
														adeJ-03	mexD-02	0.999827	2.25947e-13	p
														adeJ-03	mexC-02	0.974355	8.67333e-06	p
														adeJ-03	opcM	0.981981	2.54099e-06	p
														adeJ-03	arnA	-0.981981	2.54099e-06	n
														adeJ-03	tetR-01	0.965567	2.41158e-05	p
														adeJ-03	tetR-02	0.993399	7.64397e-08	p
														adeJ-03	transcriptional-02	-0.993399	7.64397e-08	n
														adeJ-03	DNA-binding_protein_H-NS	-0.981981	2.54099e-06	n
														multidrug_transporter-09	mexE-02	0.992215	1.36013e-07	p
														multidrug_transporter-09	mexT	0.977356	5.62733e-06	p
														multidrug_transporter-09	mexI-02	0.997076	4.43797e-09	p
														multidrug_transporter-09	mexD-02	0.965767	2.36351e-05	p
														multidrug_transporter-09	mexC-02	0.998538	3.92513e-10	p
														multidrug_transporter-09	opcM	0.995871	1.48388e-08	p
														multidrug_transporter-09	arnA	-0.995871	1.48388e-08	n
[truncated: 102 more rows]
