# Supplementary material for: The Formation of Antibiotic Resistance Genes in Bacterial Communities During Garlic Powder Processing
Source: Front Nutr. 2021 Dec 16;8:800932. doi: 10.3389/fnut.2021.800932 (PMC8717741; doi:10.3389/fnut.2021.800932)
Supplement: Supplementary file 5 [file Table_5.XLS]

## Sheet: Sheet1
	Genus	GC_1	GC_2	GC_3	GP_1	GP_2	GP_3	GS_1	GS_2	GS_3	Phylum
	Corynebacterium	0	0	0	0.047	0.082	0.066	5.054	6.797	4.551	Actinobacteria
	Leuconostoc	0	0	0	1.64	1.899	1.917	0.456	0.623	0.409	Firmicutes
	Weissella	0	0	0	1.73	2.193	1.948	0.164	0.245	0.154	Firmicutes
	Pseudomonas	1.697	1.829	1.497	2.287	1.927	2.134	4.464	1.764	4.966	Proteobacteria
	Paraburkholderia	7.193	7.356	8.4	1.587	1.803	1.854	2.953	3.914	2.782	Proteobacteria
	Stenotrophomonas	5.751	6.008	5.177	6.409	5.064	5.306	2.912	1.411	3.175	Proteobacteria
	Alcaligenes	0	0	0	0.094	0.126	0.101	2.203	3.037	2.079	Proteobacteria
	Serratia	0.186	0.125	0.131	0.481	0.625	0.511	1.312	1.77	1.238	Proteobacteria
	Bradyrhizobium	2.391	2.531	2.939	0.351	0.371	0.4	0.847	1.112	0.823	Proteobacteria
	Enterobacter	0.014	0.011	0.011	3.833	4.65	4.393	0.499	0.669	0.461	Proteobacteria
	Acinetobacter	1.099	0.804	0.754	1.158	1.182	1.23	0.808	0.849	0.762	Proteobacteria
	Delftia	1.127	0.941	0.86	1.308	0.955	1.037	0.632	0.326	0.691	Proteobacteria
	Azospira	2.783	2.818	2.661	1.12	0.923	1.063	0.282	0.192	0.275	Proteobacteria
	Pantoea	0	0	0	1.185	1.503	1.403	0.326	0.436	0.303	Proteobacteria
	Candidatus_Phytoplasma	1.211	0.836	1.049	0.061	0.048	0.098	0	0	0	Tenericutes
