# Supplementary material for: The Formation of Antibiotic Resistance Genes in Bacterial Communities During Garlic Powder Processing
Source: Front Nutr. 2021 Dec 16;8:800932. doi: 10.3389/fnut.2021.800932 (PMC8717741; doi:10.3389/fnut.2021.800932)
Supplement: Supplementary file 6 [file Table_6.XLS]

## Sheet: Sheet1
	GC													GS												GP
		ARGs	Genus	cor	p	cor		node	type	size	type2	degree			ARGs	Genus	cor	p	cor		node	type	size	type2			ARGs	Genus	cor	p	cor		node	type	size	type2
		ceoB-02	Stenotrophomonas	0.988769	4.88894e-07	p		bacA-02	bacitracin	9.44882	ARGs	1			mexB-02	Corynebacterium	0.951351	7.97213e-05	p		mexB-02	multidrug	8.00763	ARGs			sul1	Stenotrophomonas	0.996941	5.1954e-09	p		sul1	sulfonamide	11.4754	ARGs
		ceoB-02	Azospira	0.934042	0.000227405	p		metallo-beta-lactamase-01	beta-lactam	1.5748	ARGs	7			mexB-02	Pseudomonas	0.995416	2.1384e-08	p		mexD-02	multidrug	6.95901	ARGs			sul1	Pseudomonas	0.983654	1.80931e-06	p		smeE-05	multidrug	6.96721	ARGs
		ceoB-02	Pseudomonas	0.999591	4.54784e-12	p		ceoB-01	multidrug	3.14961	ARGs	0			mexB-02	Paraburkholderia	0.954888	6.14287e-05	p		mexW-01	multidrug	6.57769	ARGs			sul1	Acinetobacter	0.955255	5.97187e-05	p		acrB	multidrug	5.32787	ARGs
		ceoB-02	Delftia	0.936988	0.000194364	p		mexA-01	multidrug	1.5748	ARGs	0			mexB-02	Stenotrophomonas	0.996656	7.09868e-09	p		multidrug_transporter-06	multidrug	5.6244	ARGs			sul1	Delftia	0.987386	7.33097e-07	p		macA-01	MLS	4.91803	ARGs
		ceoB-02	Xanthomonas	0.972392	1.1206e-05	p		mdtB-01	multidrug	3.14961	ARGs	7			mexB-02	Alcaligenes	0.937073	0.000193457	p		mexB-01	multidrug	5.43375	ARGs			sul1	Azospira	0.957854	4.85563e-05	p		mdfA-02	multidrug	4.5082	ARGs
		ceoB-02	Lysobacter	0.999991	7.33353e-18	p		mdtB-02	multidrug	2.3622	ARGs	7			mexB-02	Serratia	0.947297	0.000105077	p		oprM-02	multidrug	5.14776	ARGs			sul1	Comamonas	0.981493	2.78846e-06	p		acrB-02	multidrug	4.09836	ARGs
		ceoB-02	Pseudoxanthomonas	0.986505	9.27732e-07	p		mexW-01	multidrug	6.29921	ARGs	0			mexB-02	Bradyrhizobium	0.95634	5.4859e-05	p		smeE-05	multidrug	4.9571	ARGs			sul1	Bradyrhizobium	0.95338	6.88155e-05	p		smeF	multidrug	4.09836	ARGs
		ceoB-02	Comamonas	0.978372	4.79624e-06	p		mexW-02	multidrug	1.5748	ARGs	0			mexB-02	Acinetobacter	0.997114	4.24184e-09	p		aph(3')-IIb-01	aminoglycoside	4.48046	ARGs			sul1	Aquabacterium	0.952425	7.38089e-05	p		cAMP-regulatory-02	unclassified	4.09836	ARGs
		ceoB-02	Citrobacter	0.94777	0.000101856	p		acrB-01	multidrug	1.5748	ARGs	0			mexB-02	Lactobacillus	0.904827	0.000796979	p		mexI-01	multidrug	4.09914	ARGs			sul1	Pseudoxanthomonas	0.963869	2.84955e-05	p		multidrug_transporter-06	multidrug	3.68852	ARGs
		ceoB-02	Luteimonas	0.996658	7.08002e-09	p		smeE-04	multidrug	2.3622	ARGs	0			mexB-02	Delftia	0.997481	2.63394e-09	p		mexT	multidrug	4.09914	ARGs			sul1	Lysobacter	0.957485	5.00435e-05	p		sdeY	multidrug	3.27869	ARGs
		ceoB-02	Dechloromonas	0.962035	3.38261e-05	p		multidrug_transporter-01	multidrug	2.3622	ARGs	0			mexB-02	Enterobacter	0.95162	7.82103e-05	p		sdeY	multidrug	3.6225	ARGs			smeE-05	Enterobacter	0.942408	0.000142637	p		sul2-01	sulfonamide	3.27869	ARGs
		ceoB-02	Burkholderia	0.99844	4.9348e-10	p		multidrug_transporter-02	multidrug	1.5748	ARGs	0			mexB-02	Comamonas	0.994564	3.87858e-08	p		smeD-02	multidrug	3.24118	ARGs			smeE-05	Weissella	0.929542	0.000285205	p		mdtG-03	multidrug	2.86885	ARGs
		ceoB-02	Niveispirillum	0.991369	1.95027e-07	p		mexB-01	multidrug	3.14961	ARGs	0			mexB-02	Leuconostoc	0.943754	0.000131481	p		multidrug_transporter-05	multidrug	3.05052	ARGs			smeE-05	Leuconostoc	0.965467	2.43596e-05	p		aph(3')-IIb-01	aminoglycoside	2.45902	ARGs
		ceoB-02	Aquabacterium	0.960769	3.78932e-05	p		mexB-02	multidrug	1.5748	ARGs	0			mexB-02	Pantoea	0.952413	7.38704e-05	p		catB-02	chloramphenicol	2.9552	ARGs			smeE-05	Paraburkholderia	0.989398	3.99829e-07	p		kasugamycin-04	kasugamycin	2.45902	ARGs
		bacA-02	Massilia	0.940014	0.000164102	p		multidrug_transporter-03	multidrug	1.5748	ARGs	0			mexB-02	Klebsiella	0.955044	6.06955e-05	p		macB-02	MLS	2.9552	ARGs			smeE-05	Serratia	0.959492	4.23358e-05	p		macB-01	MLS	2.45902	ARGs
		bpeF-02	Candidatus_Phytoplasma	0.997691	1.94447e-09	p		acrB-03	multidrug	1.5748	ARGs	7			mexB-02	Azospira	0.996025	1.29919e-08	p		ceoB-02	multidrug	2.9552	ARGs			smeE-05	Klebsiella	0.99948	1.05455e-11	p		adeJ-01	multidrug	2.45902	ARGs
		bpeF-02	Brevundimonas	0.937196	0.00019216	p		multidrug_transporter-06	multidrug	3.14961	ARGs	0			mexB-02	Sphingobacterium	0.996325	9.8751e-09	p		mexA-01	multidrug	2.66921	ARGs			smeE-05	Kosakonia	0.960228	3.97325e-05	p		mdtL	multidrug	2.45902	ARGs
		bpeF-02	Serratia	0.998625	3.16622e-10	p		amrB	multidrug	3.14961	ARGs	2			mexB-02	Advenella	0.93005	0.000278214	p		bacA-01	bacitracin	2.57388	ARGs			smeE-05	Rahnella	0.999322	2.67509e-11	p		mexE-01	multidrug	2.45902	ARGs
		bpeF-02	Shewanella	0.968372	1.79623e-05	p		mexF-03	multidrug	5.51181	ARGs	0			mexB-02	Ochrobactrum	0.916079	0.00051893	p		mexW-02	multidrug	2.47855	ARGs			smeE-05	Brevundimonas	0.932402	0.000247409	p		bpeF-01	multidrug	2.45902	ARGs
		bpeF-02	Sphingobacterium	0.928571	0.000298908	p		ceoB-02	multidrug	11.811	ARGs	14			mexB-02	Brevibacterium	0.913866	0.000567153	p		mexI-02	multidrug	2.47855	ARGs			smeE-05	Alcaligenes	0.937509	0.000188888	p		mdtE-01	multidrug	2.45902	ARGs
		bpeF-02	Sphingobium	0.926904	0.000323513	p		multidrug_transporter-07	multidrug	2.3622	ARGs	0			mexB-02	Achromobacter	0.96702	2.07695e-05	p		sul1	sulfonamide	2.47855	ARGs			smeE-05	Burkholderia	0.952613	7.28059e-05	p		smeD-01	multidrug	2.45902	ARGs
		bpeF-02	Caulobacter	0.969948	1.50422e-05	p		ceoB-03	multidrug	3.14961	ARGs	0			mexB-02	Brevundimonas	0.998087	1.00547e-09	p		mexC-02	multidrug	2.38322	ARGs			acrB	Enterobacter	0.963463	2.96188e-05	p		mexF-03	multidrug	2.45902	ARGs
		mexD-02	Candidatus_Phytoplasma	0.997691	1.94447e-09	p		multidrug_ABC_transporter	multidrug	3.14961	ARGs	0			mexB-02	Caulobacter	0.988848	4.77032e-07	p		PDC-03	beta-lactam	2.28789	ARGs			acrB	Weissella	0.972616	1.08931e-05	p		mexC-01	multidrug	2.45902	ARGs
		mexD-02	Brevundimonas	0.937196	0.00019216	p		bpeF-02	multidrug	5.51181	ARGs	7			mexB-02	Bacillus	0.960859	3.7593e-05	p		tetR-02	tetracycline	2.19256	ARGs			acrB	Leuconostoc	0.939843	0.00016571	p		bpeF-02	multidrug	2.45902	ARGs
		mexD-02	Serratia	0.998625	3.16622e-10	p		mexD-02	multidrug	4.72441	ARGs	7			mexB-02	Enterococcus	0.913061	0.000585448	p		bacA-02	bacitracin	2.09724	ARGs			acrB	Pantoea	0.998248	7.404e-10	p		aph(6)-I	aminoglycoside	2.04918	ARGs
		mexD-02	Shewanella	0.968372	1.79623e-05	p		oprC	multidrug	4.72441	ARGs	7			mexB-02	Sphingobium	0.989324	4.09629e-07	p		bpeF-01	multidrug	2.09724	ARGs			acrB	Lactobacillus	0.952504	7.33866e-05	p		catB-01	chloramphenicol	2.04918	ARGs
		mexD-02	Sphingobacterium	0.928571	0.000298908	p		smeD-02	multidrug	3.93701	ARGs	0			mexB-02	Massilia	0.994951	2.99663e-08	p		oprJ-02	multidrug	2.09724	ARGs			acrB	Serratia	0.947143	0.000106136	p		mexB-01	multidrug	2.04918	ARGs
		mexD-02	Sphingobium	0.926904	0.000323513	p		catB-01	chloramphenicol	3.93701	ARGs	0			mexD-02	Corynebacterium	0.905631	0.000774289	p		Corynebacterium	Actinobacteria	19.5093	Genus			acrB	Bacillus	0.99978	5.20487e-13	p		mexB-02	multidrug	2.04918	ARGs
		mexD-02	Caulobacter	0.969948	1.50422e-05	p		Stenotrophomonas	Proteobacteria	20.1315	Genus	1			mexD-02	Pseudomonas	0.999581	4.93877e-12	p		Pseudomonas	Proteobacteria	15.6055	Genus			acrB	Kosakonia	0.946298	0.000112102	p		TolC	multidrug	2.04918	ARGs
		oprC	Candidatus_Phytoplasma	0.997691	1.94447e-09	p		Azospira	Proteobacteria	9.85603	Genus	1			mexD-02	Paraburkholderia	0.910526	0.000645764	p		Paraburkholderia	Proteobacteria	11.5813	Genus			acrB	Achromobacter	0.935207	0.000213897	p		aph(3'')-I	aminoglycoside	1.63934	ARGs
		oprC	Brevundimonas	0.937196	0.00019216	p		Pseudomonas	Proteobacteria	5.96637	Genus	1			mexD-02	Stenotrophomonas	0.999079	7.79604e-11	p		Stenotrophomonas	Proteobacteria	10.2679	Genus			acrB	Alcaligenes	0.967209	2.03589e-05	p		Stenotrophomonas	Proteobacteria	20.6822	Genus
		oprC	Serratia	0.998625	3.16622e-10	p		Delftia	Proteobacteria	3.41715	Genus	1			mexD-02	Serratia	0.900085	0.000940352	p		Alcaligenes	Proteobacteria	8.73919	Genus			macA-01	Stenotrophomonas	0.923509	0.000377945	p		Pseudomonas	Proteobacteria	7.79244	Genus
		oprC	Shewanella	0.968372	1.79623e-05	p		Xanthomonas	Proteobacteria	2.50797	Genus	1			mexD-02	Bradyrhizobium	0.912554	0.0005972	p		Serratia	Proteobacteria	5.17319	Genus			macA-01	Acinetobacter	0.999885	5.345e-14	p		Acinetobacter	Proteobacteria	4.3632	Genus
		oprC	Sphingobacterium	0.928571	0.000298908	p		Lysobacter	Proteobacteria	1.62483	Genus	1			mexD-02	Acinetobacter	0.979923	3.70246e-06	p		Bradyrhizobium	Proteobacteria	3.35952	Genus			macA-01	Comamonas	0.992476	1.20747e-07	p		Delftia	Proteobacteria	4.07376	Genus
		oprC	Sphingobium	0.926904	0.000323513	p		Pseudoxanthomonas	Proteobacteria	1.60469	Genus	1			mexD-02	Delftia	0.998557	3.75658e-10	p		Acinetobacter	Proteobacteria	2.99349	Genus			macA-01	Bradyrhizobium	0.999961	1.26913e-15	p		Azospira	Proteobacteria	3.81027	Genus
		oprC	Caulobacter	0.969948	1.50422e-05	p		Comamonas	Proteobacteria	0.971556	Genus	1			mexD-02	Enterobacter	0.906001	0.000763992	p		Lactobacillus	Firmicutes	2.33147	Genus			macA-01	Shewanella	0.93824	0.000181401	p		Comamonas	Proteobacteria	1.80816	Genus
		mdtB-01	Candidatus_Phytoplasma	0.997691	1.94447e-09	p		Citrobacter	Proteobacteria	0.803572	Genus	1			mexD-02	Comamonas	0.999792	4.29362e-13	p		Delftia	Proteobacteria	2.24704	Genus			mdfA-02	Stenotrophomonas	0.9417	0.000148762	p		Bradyrhizobium	Proteobacteria	1.36837	Genus
		mdtB-01	Brevundimonas	0.937196	0.00019216	p		Luteimonas	Proteobacteria	0.70288	Genus	1			mexD-02	Pantoea	0.907096	0.00073412	p		Enterobacter	Proteobacteria	1.94681	Genus			mdfA-02	Pseudomonas	0.97126	1.28836e-05	p		Aquabacterium	Proteobacteria	1.15386	Genus
		mdtB-01	Serratia	0.998625	3.16622e-10	p		Dechloromonas	Proteobacteria	0.418486	Genus	1			mexD-02	Klebsiella	0.910744	0.000640416	p		Comamonas	Proteobacteria	1.87255	Genus			mdfA-02	Delftia	0.965775	2.36158e-05	p		Pseudoxanthomonas	Proteobacteria	0.388373	Genus
		mdtB-01	Shewanella	0.968372	1.79623e-05	p		Burkholderia	Proteobacteria	0.362	Genus	1			mexD-02	Azospira	0.999369	2.07782e-11	p		Leuconostoc	Firmicutes	1.76488	Genus			mdfA-02	Azospira	0.991559	1.8044e-07	p		Lysobacter	Proteobacteria	0.373191	Genus
		mdtB-01	Sphingobacterium	0.928571	0.000298908	p		Niveispirillum	Proteobacteria	0.354633	Genus	1			mexD-02	Sphingobacterium	0.999241	3.96243e-11	p		Pantoea	Proteobacteria	1.27425	Genus			mdfA-02	Aquabacterium	0.99377	6.24541e-08	p		Enterobacter	Proteobacteria	15.7034	Genus
		mdtB-01	Sphingobium	0.926904	0.000323513	p		Aquabacterium	Proteobacteria	0.239696	Genus	1			mexD-02	Achromobacter	0.927822	0.000309797	p		Klebsiella	Proteobacteria	1.07854	Genus			mdfA-02	Xanthomonas	0.998929	1.32406e-10	p		Weissella	Firmicutes	7.16409	Genus
		mdtB-01	Caulobacter	0.969948	1.50422e-05	p		Candidatus_Phytoplasma	Tenericutes	3.63081	Genus	8			mexD-02	Brevundimonas	0.998024	1.12622e-09	p		Azospira	Proteobacteria	0.977871	Genus			mdfA-02	Pseudoxanthomonas	0.988508	5.29682e-07	p		Leuconostoc	Firmicutes	6.64789	Genus
		amrB	Candidatus_Phytoplasma	0.920496	0.000431359	p		Brevundimonas	Proteobacteria	0.560437	Genus	7			mexD-02	Caulobacter	0.999694	1.65883e-12	p		Sphingobacterium	Bacteroidetes	0.924229	Genus			mdfA-02	Lysobacter	0.991725	1.68385e-07	p		Paraburkholderia	Proteobacteria	6.39077	Genus
		amrB	Serratia	0.926456	0.000330361	p		Serratia	Proteobacteria	0.509846	Genus	8			mexD-02	Bacillus	0.918931	0.000461104	p		Advenella	Proteobacteria	0.916225	Genus			acrB-02	Pantoea	0.919768	0.000445026	p		Serratia	Proteobacteria	1.97664	Genus
		mdtB-02	Candidatus_Phytoplasma	0.997691	1.94447e-09	p		Shewanella	Proteobacteria	0.357088	Genus	7			mexD-02	Sphingobium	0.999768	6.22866e-13	p		Ochrobactrum	Proteobacteria	0.874204	Genus			acrB-02	Lactobacillus	0.999399	1.74618e-11	p		Klebsiella	Proteobacteria	1.4815	Genus
		mdtB-02	Brevundimonas	0.937196	0.00019216	p		Sphingobacterium	Bacteroidetes	0.335968	Genus	7			mexD-02	Massilia	0.999707	1.41153e-12	p		Brevibacterium	Actinobacteria	0.802014	Genus			acrB-02	Bacillus	0.934096	0.000226765	p		Kosakonia	Proteobacteria	0.686632	Genus
		mdtB-02	Serratia	0.998625	3.16622e-10	p		Sphingobium	Proteobacteria	0.304532	Genus	7			mexW-01	Corynebacterium	0.997753	1.76618e-09	p		Achromobacter	Proteobacteria	0.59114	Genus			acrB-02	Erwinia	0.975158	7.76541e-06	p		Rahnella	Proteobacteria	0.535789	Genus
		mdtB-02	Shewanella	0.968372	1.79623e-05	p		Caulobacter	Proteobacteria	0.303059	Genus	7			mexW-01	Paraburkholderia	0.996902	5.43304e-09	p		Brevundimonas	Proteobacteria	0.58606	Genus			acrB-02	Achromobacter	0.999841	1.68277e-13	p		Brevundimonas	Proteobacteria	0.524035	Genus
		mdtB-02	Sphingobacterium	0.928571	0.000298908	p		Paraburkholderia	Proteobacteria	27.7876	Genus	0			mexW-01	Alcaligenes	0.999721	1.18828e-12	p		Caulobacter	Proteobacteria	0.570514	Genus			smeF	Enterobacter	0.991546	1.81418e-07	p		Alcaligenes	Proteobacteria	0.391802	Genus
		mdtB-02	Sphingobium	0.926904	0.000323513	p		Bradyrhizobium	Proteobacteria	9.56133	Genus	0			mexW-01	Serratia	0.998535	3.96095e-10	p		Bacillus	Firmicutes	0.468233	Genus			smeF	Weissella	0.995629	1.8103e-08	p		Burkholderia	Proteobacteria	0.328134	Genus
		mdtB-02	Caulobacter	0.969948	1.50422e-05	p		Acinetobacter	Proteobacteria	3.063	Genus	0			mexW-01	Bradyrhizobium	0.996502	8.30634e-09	p		Enterococcus	Firmicutes	0.462076	Genus			smeF	Leuconostoc	0.978529	4.67625e-06	p		Pantoea	Proteobacteria	4.98519	Genus
		metallo-beta-lactamase-01	Candidatus_Phytoplasma	0.997691	1.94447e-09	p		Ralstonia	Proteobacteria	1.47403	Genus	0			mexW-01	Acinetobacter	0.954071	6.53582e-05	p		Sphingobium	Proteobacteria	0.422441	Genus			smeF	Paraburkholderia	0.947517	0.000103567	p		Lactobacillus	Firmicutes	2.65348	Genus
		metallo-beta-lactamase-01	Brevundimonas	0.937196	0.00019216	p		Acidovorax	Proteobacteria	1.36843	Genus	0			mexW-01	Lactobacillus	0.998226	7.72675e-10	p		Massilia	Proteobacteria	0.393195	Genus			smeF	Pantoea	0.996655	7.1069e-09	p		Bacillus	Firmicutes	1.01721	Genus
		metallo-beta-lactamase-01	Serratia	0.998625	3.16622e-10	p		Bosea	Proteobacteria	0.469569	Genus	0			mexW-01	Enterobacter	0.997694	1.9336e-09	p		Rhizobium	Proteobacteria	0.369414	Genus			smeF	Lactobacillus	0.900242	0.000935315	p		Lactococcus	Firmicutes	0.753728	Genus
		metallo-beta-lactamase-01	Shewanella	0.968372	1.79623e-05	p		Rhodopseudomonas	Proteobacteria	0.403751	Genus	0			mexW-01	Leuconostoc	0.999064	8.24122e-11	p		Staphylococcus	Firmicutes	1.23192	Genus			smeF	Serratia	0.982834	2.14606e-06	p		Achromobacter	Proteobacteria	0.400617	Genus
		metallo-beta-lactamase-01	Sphingobacterium	0.928571	0.000298908	p		Achromobacter	Proteobacteria	0.341371	Genus	0			mexW-01	Pantoea	0.997515	2.51261e-09	p		Weissella	Firmicutes	0.665562	Genus			smeF	Klebsiella	0.905214	0.000786001	p		Shewanella	Proteobacteria	1.0755	Genus
		metallo-beta-lactamase-01	Sphingobium	0.926904	0.000323513	p		Massilia	Proteobacteria	0.567805	Genus	1			mexW-01	Staphylococcus	0.987454	7.19508e-07	p								smeF	Bacillus	0.992803	1.03412e-07	p		Xanthomonas	Proteobacteria	0.570561	Genus
		metallo-beta-lactamase-01	Caulobacter	0.969948	1.50422e-05	p									mexW-01	Klebsiella	0.99686	5.69258e-09	p								smeF	Kosakonia	0.982346	2.36597e-06	p		Erwinia	Proteobacteria	0.407963	Genus
		acrB-03	Candidatus_Phytoplasma	0.997691	1.94447e-09	p									mexW-01	Advenella	0.999992	4.80332e-18	p								smeF	Alcaligenes	0.993307	8.02557e-08	p		Pediococcus	Firmicutes	0.491221	Genus
		acrB-03	Brevundimonas	0.937196	0.00019216	p									mexW-01	Ochrobactrum	0.999477	1.07933e-11	p								cAMP-regulatory-02	Enterobacter	0.908152	0.000706064	p
		acrB-03	Serratia	0.998625	3.16622e-10	p									mexW-01	Brevibacterium	0.999284	3.22807e-11	p								cAMP-regulatory-02	Leuconostoc	0.937829	0.000185586	p
		acrB-03	Shewanella	0.968372	1.79623e-05	p									mexW-01	Weissella	0.994494	4.05518e-08	p								cAMP-regulatory-02	Paraburkholderia	0.972128	1.1582e-05	p
		acrB-03	Sphingobacterium	0.928571	0.000298908	p									mexW-01	Achromobacter	0.99248	1.20515e-07	p								cAMP-regulatory-02	Serratia	0.929952	0.000279549	p
		acrB-03	Sphingobium	0.926904	0.000323513	p									mexW-01	Brevundimonas	0.903852	0.00082513	p								cAMP-regulatory-02	Klebsiella	0.992426	1.23601e-07	p
		acrB-03	Caulobacter	0.969948	1.50422e-05	p									mexW-01	Bacillus	0.99505	2.79641e-08	p								cAMP-regulatory-02	Shewanella	0.915971	0.000521209	p
															mexW-01	Enterococcus	0.999207	4.61114e-11	p								cAMP-regulatory-02	Kosakonia	0.930914	0.000266599	p
															multidrug_transporter-06	Corynebacterium	0.954209	6.46802e-05	p								cAMP-regulatory-02	Rahnella	0.998538	3.92513e-10	p
															multidrug_transporter-06	Pseudomonas	0.994471	4.11533e-08	p								cAMP-regulatory-02	Brevundimonas	0.961363	3.59433e-05	p
															multidrug_transporter-06	Paraburkholderia	0.957641	4.94128e-05	p								cAMP-regulatory-02	Pediococcus	0.995871	1.48388e-08	p
															multidrug_transporter-06	Stenotrophomonas	0.995842	1.5196e-08	p								cAMP-regulatory-02	Alcaligenes	0.902049	0.000878967	p
															multidrug_transporter-06	Alcaligenes	0.940318	0.000161254	p								cAMP-regulatory-02	Burkholderia	0.976294	6.59879e-06	p
															multidrug_transporter-06	Serratia	0.95027	8.60023e-05	p								multidrug_transporter-06	Enterobacter	0.988634	5.09696e-07	p
															multidrug_transporter-06	Bradyrhizobium	0.959049	4.39599e-05	p								multidrug_transporter-06	Weissella	0.982473	2.30719e-06	p
															multidrug_transporter-06	Acinetobacter	0.997784	1.68275e-09	p								multidrug_transporter-06	Leuconostoc	0.997305	3.33896e-09	p
															multidrug_transporter-06	Lactobacillus	0.908795	0.000689368	p								multidrug_transporter-06	Paraburkholderia	0.999015	9.85693e-11	p
															multidrug_transporter-06	Delftia	0.996769	6.29002e-09	p								multidrug_transporter-06	Pantoea	0.934887	0.000217544	p
															multidrug_transporter-06	Enterobacter	0.95447	6.34151e-05	p								multidrug_transporter-06	Serratia	0.995445	2.09011e-08	p
															multidrug_transporter-06	Comamonas	0.99354	7.08967e-08	p								multidrug_transporter-06	Klebsiella	0.987563	6.97849e-07	p
															multidrug_transporter-06	Leuconostoc	0.946825	0.000108356	p								multidrug_transporter-06	Bacillus	0.920638	0.000428726	p
															multidrug_transporter-06	Pantoea	0.95524	5.97849e-05	p								multidrug_transporter-06	Kosakonia	0.995692	1.72028e-08	p
															multidrug_transporter-06	Klebsiella	0.957792	4.88034e-05	p								multidrug_transporter-06	Rahnella	0.974355	8.67333e-06	p
															multidrug_transporter-06	Azospira	0.995142	2.61862e-08	p								multidrug_transporter-06	Pediococcus	0.981981	2.54099e-06	p
															multidrug_transporter-06	Sphingobacterium	0.995474	2.04437e-08	p								multidrug_transporter-06	Alcaligenes	0.986374	9.59488e-07	p
															multidrug_transporter-06	Advenella	0.933468	0.000234273	p								sdeY	Stenotrophomonas	0.991571	1.79575e-07	p
															multidrug_transporter-06	Ochrobactrum	0.919813	0.000444171	p								sdeY	Pseudomonas	0.999632	3.13188e-12	p
															multidrug_transporter-06	Brevibacterium	0.917648	0.000486527	p								sdeY	Delftia	0.998792	2.01739e-10	p
															multidrug_transporter-06	Achromobacter	0.969374	1.60635e-05	p								sdeY	Azospira	0.996541	7.98415e-09	p
															multidrug_transporter-06	Brevundimonas	0.997461	2.70751e-09	p								sdeY	Comamonas	0.920728	0.000427067	p
															multidrug_transporter-06	Caulobacter	0.987402	7.29817e-07	p								sdeY	Aquabacterium	0.99485	3.21188e-08	p
															multidrug_transporter-06	Bacillus	0.963424	2.97286e-05	p								sdeY	Xanthomonas	0.966516	2.18903e-05	p
															multidrug_transporter-06	Enterococcus	0.91686	0.000502618	p								sdeY	Pseudoxanthomonas	0.998111	9.61991e-10	p
															multidrug_transporter-06	Sphingobium	0.987909	6.32495e-07	p								sdeY	Lysobacter	0.996434	8.88533e-09	p
															multidrug_transporter-06	Massilia	0.993962	5.59841e-08	p								sul2-01	Stenotrophomonas	0.991571	1.79575e-07	p
															mexB-01	Pseudomonas	0.981833	2.61417e-06	p								sul2-01	Pseudomonas	0.999632	3.13188e-12	p
															mexB-01	Stenotrophomonas	0.979084	4.26949e-06	p								sul2-01	Delftia	0.998792	2.01739e-10	p
															mexB-01	Acinetobacter	0.934945	0.000216882	p								sul2-01	Azospira	0.996541	7.98415e-09	p
															mexB-01	Delftia	0.976826	6.09867e-06	p								sul2-01	Comamonas	0.920728	0.000427067	p
															mexB-01	Comamonas	0.983415	1.90346e-06	p								sul2-01	Aquabacterium	0.99485	3.21188e-08	p
															mexB-01	Azospira	0.98056	3.30906e-06	p								sul2-01	Xanthomonas	0.966516	2.18903e-05	p
															mexB-01	Sphingobacterium	0.979881	3.7294e-06	p								sul2-01	Pseudoxanthomonas	0.998111	9.61991e-10	p
															mexB-01	Brevundimonas	0.97483	8.12716e-06	p								sul2-01	Lysobacter	0.996434	8.88533e-09	p
															mexB-01	Caulobacter	0.990601	2.62601e-07	p								mdtG-03	Stenotrophomonas	0.991571	1.79575e-07	p
															mexB-01	Sphingobium	0.990154	3.08888e-07	p								mdtG-03	Pseudomonas	0.999632	3.13188e-12	p
															mexB-01	Massilia	0.982722	2.19526e-06	p								mdtG-03	Delftia	0.998792	2.01739e-10	p
															oprM-02	Pseudomonas	0.995299	2.33495e-08	p								mdtG-03	Azospira	0.996541	7.98415e-09	p
															oprM-02	Stenotrophomonas	0.993847	5.98007e-08	p								mdtG-03	Comamonas	0.920728	0.000427067	p
															oprM-02	Acinetobacter	0.964093	2.78883e-05	p								mdtG-03	Aquabacterium	0.99485	3.21188e-08	p
															oprM-02	Delftia	0.992591	1.14436e-07	p								mdtG-03	Xanthomonas	0.966516	2.18903e-05	p
															oprM-02	Comamonas	0.996088	1.22799e-08	p								mdtG-03	Pseudoxanthomonas	0.998111	9.61991e-10	p
															oprM-02	Azospira	0.994639	3.69632e-08	p								mdtG-03	Lysobacter	0.996434	8.88533e-09	p
															oprM-02	Sphingobacterium	0.994278	4.64136e-08	p								aph(3')-IIb-01	Stenotrophomonas	0.991571	1.79575e-07	p
															oprM-02	Achromobacter	0.900302	0.000933425	p								aph(3')-IIb-01	Pseudomonas	0.999632	3.13188e-12	p
															oprM-02	Brevundimonas	0.99144	1.89489e-07	p								aph(3')-IIb-01	Delftia	0.998792	2.01739e-10	p
															oprM-02	Caulobacter	0.999062	8.30689e-11	p								aph(3')-IIb-01	Azospira	0.996541	7.98415e-09	p
															oprM-02	Sphingobium	0.998917	1.37477e-10	p								aph(3')-IIb-01	Comamonas	0.920728	0.000427067	p
															oprM-02	Massilia	0.995747	1.6453e-08	p								aph(3')-IIb-01	Aquabacterium	0.99485	3.21188e-08	p
															smeE-05	Pseudomonas	0.91907	0.000458398	p								aph(3')-IIb-01	Xanthomonas	0.966516	2.18903e-05	p
															smeE-05	Stenotrophomonas	0.913469	0.000576127	p								aph(3')-IIb-01	Pseudoxanthomonas	0.998111	9.61991e-10	p
															smeE-05	Delftia	0.909015	0.000683722	p								aph(3')-IIb-01	Lysobacter	0.996434	8.88533e-09	p
															smeE-05	Comamonas	0.922396	0.000397101	p								kasugamycin-04	Stenotrophomonas	0.998189	8.30903e-10	p
															smeE-05	Azospira	0.916451	0.000511103	p								kasugamycin-04	Pseudomonas	0.986743	8.72013e-07	p
															smeE-05	Sphingobacterium	0.915072	0.000540502	p								kasugamycin-04	Acinetobacter	0.949763	8.9064e-05	p
															smeE-05	Brevundimonas	0.905171	0.00078723	p								kasugamycin-04	Delftia	0.990082	3.16866e-07	p
															smeE-05	Caulobacter	0.938896	0.000174864	p								kasugamycin-04	Azospira	0.96288	3.1288e-05	p
															smeE-05	Sphingobium	0.937778	0.000186112	p								kasugamycin-04	Comamonas	0.977879	5.18779e-06	p
															smeE-05	Massilia	0.920928	0.000423394	p								kasugamycin-04	Bradyrhizobium	0.947781	0.000101783	p
															aph(3')-IIb-01	Pseudomonas	0.93662	0.000198286	p								kasugamycin-04	Aquabacterium	0.957768	4.89019e-05	p
															aph(3')-IIb-01	Stenotrophomonas	0.93163	0.000257245	p								kasugamycin-04	Xanthomonas	0.900606	0.000923788	p
															aph(3')-IIb-01	Delftia	0.927644	0.000312417	p								kasugamycin-04	Pseudoxanthomonas	0.968517	1.76779e-05	p
															aph(3')-IIb-01	Comamonas	0.939573	0.00016829	p								kasugamycin-04	Lysobacter	0.962533	3.23128e-05	p
															aph(3')-IIb-01	Azospira	0.93429	0.000224479	p								macB-01	Stenotrophomonas	0.991571	1.79575e-07	p
															aph(3')-IIb-01	Sphingobacterium	0.93306	0.000239234	p								macB-01	Pseudomonas	0.999632	3.13188e-12	p
															aph(3')-IIb-01	Brevundimonas	0.924195	0.000366462	p								macB-01	Delftia	0.998792	2.01739e-10	p
															aph(3')-IIb-01	Caulobacter	0.954073	6.53471e-05	p								macB-01	Azospira	0.996541	7.98415e-09	p
															aph(3')-IIb-01	Sphingobium	0.953099	7.0258e-05	p								macB-01	Comamonas	0.920728	0.000427067	p
															aph(3')-IIb-01	Massilia	0.938271	0.000181091	p								macB-01	Aquabacterium	0.99485	3.21188e-08	p
															mexI-01	Corynebacterium	0.906175	0.000759201	p								macB-01	Xanthomonas	0.966516	2.18903e-05	p
															mexI-01	Pseudomonas	0.999618	3.59468e-12	p								macB-01	Pseudoxanthomonas	0.998111	9.61991e-10	p
															mexI-01	Paraburkholderia	0.911056	0.000632808	p								macB-01	Lysobacter	0.996434	8.88533e-09	p
															mexI-01	Stenotrophomonas	0.999133	6.30344e-11	p								adeJ-01	Lactobacillus	0.950582	8.41572e-05	p
															mexI-01	Serratia	0.900643	0.000922597	p								adeJ-01	Erwinia	0.998337	6.15901e-10	p
															mexI-01	Bradyrhizobium	0.913078	0.000585069	p								adeJ-01	Achromobacter	0.965567	2.41158e-05	p
															mexI-01	Acinetobacter	0.980178	3.54124e-06	p								mdtL	Enterobacter	0.931353	0.000260841	p
															mexI-01	Delftia	0.998625	3.17189e-10	p								mdtL	Weissella	0.944049	0.000129123	p
															mexI-01	Enterobacter	0.906544	0.000749073	p								mdtL	Leuconostoc	0.900378	0.000931008	p
															mexI-01	Comamonas	0.999817	2.72474e-13	p								mdtL	Pantoea	0.987108	7.90946e-07	p
															mexI-01	Pantoea	0.907635	0.000719693	p								mdtL	Lactobacillus	0.978465	4.72503e-06	p
															mexI-01	Klebsiella	0.911274	0.000627551	p								mdtL	Serratia	0.909747	0.000665134	p
															mexI-01	Azospira	0.999414	1.60599e-11	p								mdtL	Bacillus	0.992504	1.19175e-07	p
															mexI-01	Sphingobacterium	0.99929	3.1342e-11	p								mdtL	Kosakonia	0.908655	0.000692988	p
															mexI-01	Achromobacter	0.9283	0.000302817	p								mdtL	Achromobacter	0.966282	2.2424e-05	p
															mexI-01	Brevundimonas	0.998104	9.74874e-10	p								mdtL	Alcaligenes	0.936484	0.000199758	p
															mexI-01	Caulobacter	0.999661	2.3631e-12	p								mexE-01	Lactobacillus	0.950582	8.41572e-05	p
															mexI-01	Bacillus	0.919436	0.000451345	p								mexE-01	Erwinia	0.998337	6.15901e-10	p
															mexI-01	Sphingobium	0.99974	9.3435e-13	p								mexE-01	Achromobacter	0.965567	2.41158e-05	p
															mexI-01	Massilia	0.999738	9.63693e-13	p								bpeF-01	Azospira	0.904579	0.000804075	p
															mexT	Corynebacterium	0.99929	3.14536e-11	p								bpeF-01	Aquabacterium	0.912245	0.000604413	p
															mexT	Pseudomonas	0.90188	0.000884113	p								bpeF-01	Xanthomonas	0.965331	2.46952e-05	p
															mexT	Paraburkholderia	0.998781	2.08172e-10	p								bpeF-01	Lysobacter	0.905125	0.000788517	p
															mexT	Stenotrophomonas	0.907833	0.000714461	p								mdtE-01	Enterobacter	0.931353	0.000260841	p
															mexT	Alcaligenes	0.999984	5.9908e-17	p								mdtE-01	Weissella	0.944049	0.000129123	p
															mexT	Serratia	0.999693	1.67634e-12	p								mdtE-01	Leuconostoc	0.900378	0.000931008	p
															mexT	Bradyrhizobium	0.998525	4.05061e-10	p								mdtE-01	Pantoea	0.987108	7.90946e-07	p
															mexT	Acinetobacter	0.962451	3.25596e-05	p								mdtE-01	Lactobacillus	0.978465	4.72503e-06	p
															mexT	Lactobacillus	0.996049	1.2713e-08	p								mdtE-01	Serratia	0.909747	0.000665134	p
															mexT	Delftia	0.912316	0.000602768	p								mdtE-01	Bacillus	0.992504	1.19175e-07	p
															mexT	Enterobacter	0.999256	3.69253e-11	p								mdtE-01	Kosakonia	0.908655	0.000692988	p
															mexT	Leuconostoc	0.999903	2.93617e-14	p								mdtE-01	Achromobacter	0.966282	2.2424e-05	p
															mexT	Pantoea	0.999153	5.82117e-11	p								mdtE-01	Alcaligenes	0.936484	0.000199758	p
															mexT	Staphylococcus	0.982395	2.3433e-06	p								mexF-03	Pantoea	0.939074	0.000173114	p
															mexT	Klebsiella	0.998755	2.24231e-10	p								mexF-03	Lactobacillus	0.999842	1.635e-13	p
															mexT	Azospira	0.904709	0.000800341	p								mexF-03	Bacillus	0.951525	7.87426e-05	p
															mexT	Sphingobacterium	0.906167	0.000759425	p								mexF-03	Erwinia	0.962207	3.32972e-05	p
															mexT	Advenella	0.999679	1.95371e-12	p								mexF-03	Achromobacter	0.99753	2.45827e-09	p
															mexT	Ochrobactrum	0.998097	9.88098e-10	p								bpeF-02	Enterobacter	0.931353	0.000260841	p
															mexT	Brevibacterium	0.997744	1.79215e-09	p								bpeF-02	Weissella	0.944049	0.000129123	p
															mexT	Weissella	0.990991	2.26492e-07	p								bpeF-02	Leuconostoc	0.900378	0.000931008	p
															mexT	Achromobacter	0.995645	1.78737e-08	p								bpeF-02	Pantoea	0.987108	7.90946e-07	p
															mexT	Brevundimonas	0.916017	0.000520235	p								bpeF-02	Lactobacillus	0.978465	4.72503e-06	p
															mexT	Bacillus	0.997538	2.43395e-09	p								bpeF-02	Serratia	0.909747	0.000665134	p
															mexT	Enterococcus	0.997609	2.19532e-09	p								bpeF-02	Bacillus	0.992504	1.19175e-07	p
															smeD-02	Corynebacterium	0.923959	0.000370377	p								bpeF-02	Kosakonia	0.908655	0.000692988	p
															smeD-02	Pseudomonas	0.999864	9.70906e-14	p								bpeF-02	Achromobacter	0.966282	2.2424e-05	p
															smeD-02	Paraburkholderia	0.928367	0.000301847	p								bpeF-02	Alcaligenes	0.936484	0.000199758	p
															smeD-02	Stenotrophomonas	0.999997	1.88317e-19	p								aph(6)-I	Enterobacter	0.991546	1.81418e-07	p
															smeD-02	Alcaligenes	0.906478	0.000750894	p								aph(6)-I	Weissella	0.995629	1.8103e-08	p
															smeD-02	Serratia	0.918948	0.000460773	p								aph(6)-I	Leuconostoc	0.978529	4.67625e-06	p
															smeD-02	Bradyrhizobium	0.930188	0.000276333	p								aph(6)-I	Paraburkholderia	0.947517	0.000103567	p
															smeD-02	Acinetobacter	0.987968	6.21783e-07	p								aph(6)-I	Pantoea	0.996655	7.1069e-09	p
															smeD-02	Delftia	0.999966	7.86644e-16	p								aph(6)-I	Lactobacillus	0.900242	0.000935315	p
															smeD-02	Enterobacter	0.924293	0.000364837	p								aph(6)-I	Serratia	0.982834	2.14606e-06	p
															smeD-02	Comamonas	0.999687	1.79004e-12	p								aph(6)-I	Klebsiella	0.905214	0.000786001	p
															smeD-02	Leuconostoc	0.914601	0.000550801	p								aph(6)-I	Bacillus	0.992803	1.03412e-07	p
															smeD-02	Pantoea	0.92528	0.000348813	p								aph(6)-I	Kosakonia	0.982346	2.36597e-06	p
															smeD-02	Klebsiella	0.928563	0.000299026	p								aph(6)-I	Alcaligenes	0.993307	8.02557e-08	p
															smeD-02	Azospira	0.999951	2.73342e-15	p								TolC	Stenotrophomonas	0.991571	1.79575e-07	p
															smeD-02	Sphingobacterium	0.999979	1.39244e-16	p								TolC	Pseudomonas	0.999632	3.13188e-12	p
															smeD-02	Achromobacter	0.943809	0.000131042	p								TolC	Delftia	0.998792	2.01739e-10	p
															smeD-02	Brevundimonas	0.999848	1.42101e-13	p								TolC	Azospira	0.996541	7.98415e-09	p
															smeD-02	Caulobacter	0.997537	2.43542e-09	p								TolC	Comamonas	0.920728	0.000427067	p
															smeD-02	Bacillus	0.935898	0.000206156	p								TolC	Aquabacterium	0.99485	3.21188e-08	p
															smeD-02	Sphingobium	0.997759	1.75133e-09	p								TolC	Xanthomonas	0.966516	2.18903e-05	p
															smeD-02	Massilia	0.999774	5.68521e-13	p								TolC	Pseudoxanthomonas	0.998111	9.61991e-10	p
															multidrug_transporter-05	Pseudomonas	0.997186	3.88332e-09	p								TolC	Lysobacter	0.996434	8.88533e-09	p
															multidrug_transporter-05	Stenotrophomonas	0.99604	1.28208e-08	p								aph(3'')-I	Klebsiella	0.933866	0.000229488	p
															multidrug_transporter-05	Acinetobacter	0.969692	1.5493e-05	p								aph(3'')-I	Shewanella	0.985532	1.18257e-06	p
															multidrug_transporter-05	Delftia	0.99502	2.85632e-08	p								aph(3'')-I	Rahnella	0.956325	5.49257e-05	p
															multidrug_transporter-05	Comamonas	0.997788	1.67129e-09	p								aph(3'')-I	Brevundimonas	0.99934	2.42421e-11	p
															multidrug_transporter-05	Azospira	0.99667	6.99679e-09	p								aph(3'')-I	Pediococcus	0.944911	0.000122396	p
															multidrug_transporter-05	Sphingobacterium	0.996384	9.3314e-09	p								aph(3'')-I	Burkholderia	0.999703	1.49363e-12	p
															multidrug_transporter-05	Achromobacter	0.909643	0.000667769	p
															multidrug_transporter-05	Brevundimonas	0.994068	5.26317e-08	p
															multidrug_transporter-05	Caulobacter	0.999772	5.88144e-13	p
															multidrug_transporter-05	Sphingobium	0.999698	1.57818e-12	p
															multidrug_transporter-05	Massilia	0.99753	2.46058e-09	p
															catB-02	Corynebacterium	0.984636	1.45804e-06	p
															catB-02	Pseudomonas	0.972868	1.05495e-05	p
															catB-02	Paraburkholderia	0.98661	9.02782e-07	p
															catB-02	Stenotrophomonas	0.976008	6.88028e-06	p
															catB-02	Alcaligenes	0.976124	6.76479e-06	p
															catB-02	Serratia	0.982301	2.38684e-06	p
															catB-02	Bradyrhizobium	0.987402	7.29842e-07	p
															catB-02	Acinetobacter	0.998098	9.86664e-10	p
															catB-02	Lactobacillus	0.954703	6.22999e-05	p
															catB-02	Delftia	0.978306	4.84779e-06	p
															catB-02	Enterobacter	0.984789	1.40831e-06	p
															catB-02	Comamonas	0.97086	1.35168e-05	p
															catB-02	Leuconostoc	0.980205	3.52454e-06	p
															catB-02	Pantoea	0.985236	1.26921e-06	p
															catB-02	Staphylococcus	0.920618	0.000429107	p
															catB-02	Klebsiella	0.986696	8.82753e-07	p
															catB-02	Azospira	0.974372	8.65286e-06	p
															catB-02	Sphingobacterium	0.975139	7.7862e-06	p
															catB-02	Advenella	0.971679	1.22428e-05	p
															catB-02	Ochrobactrum	0.962447	3.25701e-05	p
															catB-02	Brevibacterium	0.960944	3.731e-05	p
															catB-02	Weissella	0.940211	0.000162249	p
															catB-02	Achromobacter	0.992826	1.02237e-07	p
															catB-02	Brevundimonas	0.980157	3.55432e-06	p
															catB-02	Caulobacter	0.959049	4.3959e-05	p
															catB-02	Bacillus	0.98979	3.50638e-07	p
															catB-02	Enterococcus	0.960395	3.9158e-05	p
															catB-02	Sphingobium	0.95996	4.06676e-05	p
															catB-02	Massilia	0.97176	1.21224e-05	p
															macB-02	Corynebacterium	0.999405	1.6876e-11	p
															macB-02	Pseudomonas	0.930688	0.000269605	p
															macB-02	Paraburkholderia	0.99974	9.31525e-13	p
															macB-02	Stenotrophomonas	0.935713	0.000208217	p
															macB-02	Alcaligenes	0.996965	5.05555e-09	p
															macB-02	Serratia	0.998877	1.55969e-10	p
															macB-02	Bradyrhizobium	0.99984	1.69249e-13	p
															macB-02	Acinetobacter	0.979523	3.96563e-06	p
															macB-02	Lactobacillus	0.98705	8.03437e-07	p
															macB-02	Delftia	0.939473	0.000169243	p
															macB-02	Enterobacter	0.999435	1.41013e-11	p
															macB-02	Comamonas	0.927536	0.000314023	p
															macB-02	Leuconostoc	0.998303	6.62363e-10	p
															macB-02	Pantoea	0.999519	8.04117e-12	p
															macB-02	Staphylococcus	0.966362	2.22403e-05	p
															macB-02	Klebsiella	0.999752	7.90779e-13	p
															macB-02	Azospira	0.93308	0.00023899	p
															macB-02	Sphingobacterium	0.93431	0.000224247	p
															macB-02	Advenella	0.995248	2.42499e-08	p
															macB-02	Ochrobactrum	0.99105	2.21365e-07	p
															macB-02	Brevibacterium	0.990303	2.92832e-07	p
															macB-02	Weissella	0.978751	4.51035e-06	p
															macB-02	Achromobacter	0.999776	5.556e-13	p
															macB-02	Brevundimonas	0.942563	0.000141317	p
															macB-02	Caulobacter	0.909715	0.000665962	p
															macB-02	Bacillus	0.999998	3.64652e-20	p
															macB-02	Enterococcus	0.990027	3.23055e-07	p
															macB-02	Sphingobium	0.911052	0.000632907	p
															macB-02	Massilia	0.928943	0.000293604	p
															ceoB-02	Corynebacterium	0.99603	1.29252e-08	p
															ceoB-02	Pseudomonas	0.949278	9.20689e-05	p
															ceoB-02	Paraburkholderia	0.997003	4.83846e-09	p
															ceoB-02	Stenotrophomonas	0.953582	6.77909e-05	p
															ceoB-02	Alcaligenes	0.991225	2.06599e-07	p
															ceoB-02	Serratia	0.994799	3.32348e-08	p
															ceoB-02	Bradyrhizobium	0.997372	3.05477e-09	p
															ceoB-02	Acinetobacter	0.989057	4.46628e-07	p
															ceoB-02	Lactobacillus	0.976816	6.1071e-06	p
															ceoB-02	Delftia	0.956783	5.29568e-05	p
															ceoB-02	Enterobacter	0.996108	1.20651e-08	p
															ceoB-02	Comamonas	0.946563	0.000110204	p
															ceoB-02	Leuconostoc	0.993632	6.74379e-08	p
															ceoB-02	Pantoea	0.996333	9.79595e-09	p
															ceoB-02	Staphylococcus	0.950874	8.24521e-05	p
															ceoB-02	Klebsiella	0.997044	4.61276e-09	p
															ceoB-02	Azospira	0.951331	7.98358e-05	p
															ceoB-02	Sphingobacterium	0.952383	7.40318e-05	p
															ceoB-02	Advenella	0.988444	5.40089e-07	p
															ceoB-02	Ochrobactrum	0.98228	2.3967e-06	p
															ceoB-02	Brevibacterium	0.981238	2.92455e-06	p
															ceoB-02	Weissella	0.966091	2.28673e-05	p
															ceoB-02	Achromobacter	0.99944	1.36686e-11	p
															ceoB-02	Brevundimonas	0.959399	4.26711e-05	p
															ceoB-02	Caulobacter	0.931035	0.000265009	p
															ceoB-02	Bacillus	0.998397	5.42608e-10	p
															ceoB-02	Enterococcus	0.980855	3.13788e-06	p
															ceoB-02	Sphingobium	0.93221	0.000249831	p
															ceoB-02	Massilia	0.947777	0.000101814	p
															mexA-01	Corynebacterium	0.99603	1.29252e-08	p
															mexA-01	Pseudomonas	0.949278	9.20689e-05	p
															mexA-01	Paraburkholderia	0.997003	4.83846e-09	p
															mexA-01	Stenotrophomonas	0.953582	6.77909e-05	p
															mexA-01	Alcaligenes	0.991225	2.06599e-07	p
															mexA-01	Serratia	0.994799	3.32348e-08	p
															mexA-01	Bradyrhizobium	0.997372	3.05477e-09	p
															mexA-01	Acinetobacter	0.989057	4.46628e-07	p
															mexA-01	Lactobacillus	0.976816	6.1071e-06	p
															mexA-01	Delftia	0.956783	5.29568e-05	p
															mexA-01	Enterobacter	0.996108	1.20651e-08	p
															mexA-01	Comamonas	0.946563	0.000110204	p
															mexA-01	Leuconostoc	0.993632	6.74379e-08	p
															mexA-01	Pantoea	0.996333	9.79595e-09	p
															mexA-01	Staphylococcus	0.950874	8.24521e-05	p
															mexA-01	Klebsiella	0.997044	4.61276e-09	p
															mexA-01	Azospira	0.951331	7.98358e-05	p
															mexA-01	Sphingobacterium	0.952383	7.40318e-05	p
															mexA-01	Advenella	0.988444	5.40089e-07	p
															mexA-01	Ochrobactrum	0.98228	2.3967e-06	p
															mexA-01	Brevibacterium	0.981238	2.92455e-06	p
															mexA-01	Weissella	0.966091	2.28673e-05	p
															mexA-01	Achromobacter	0.99944	1.36686e-11	p
															mexA-01	Brevundimonas	0.959399	4.26711e-05	p
															mexA-01	Caulobacter	0.931035	0.000265009	p
															mexA-01	Bacillus	0.998397	5.42608e-10	p
															mexA-01	Enterococcus	0.980855	3.13788e-06	p
															mexA-01	Sphingobium	0.93221	0.000249831	p
															mexA-01	Massilia	0.947777	0.000101814	p
															bacA-01	Corynebacterium	0.998852	1.68436e-10	p
															bacA-01	Pseudomonas	0.935516	0.000210418	p
															bacA-01	Paraburkholderia	0.999344	2.37991e-11	p
															bacA-01	Stenotrophomonas	0.940364	0.000160826	p
															bacA-01	Alcaligenes	0.99583	1.53544e-08	p
															bacA-01	Serratia	0.998151	8.92996e-10	p
															bacA-01	Bradyrhizobium	0.99951	8.5491e-12	p
															bacA-01	Acinetobacter	0.982137	2.46475e-06	p
															bacA-01	Lactobacillus	0.984808	1.40207e-06	p
															bacA-01	Delftia	0.943989	0.000129602	p
															bacA-01	Enterobacter	0.998894	1.48081e-10	p
															bacA-01	Comamonas	0.93247	0.000246552	p
															bacA-01	Leuconostoc	0.997431	2.82369e-09	p
															bacA-01	Pantoea	0.999012	9.95963e-11	p
															bacA-01	Staphylococcus	0.962822	3.14572e-05	p
															bacA-01	Klebsiella	0.999363	2.14778e-11	p
															bacA-01	Azospira	0.937825	0.00018563	p
															bacA-01	Sphingobacterium	0.939011	0.000173732	p
															bacA-01	Advenella	0.993851	5.96827e-08	p
															bacA-01	Ochrobactrum	0.989169	4.30869e-07	p
															bacA-01	Brevibacterium	0.988349	5.55758e-07	p
															bacA-01	Weissella	0.97591	6.97838e-06	p
															bacA-01	Achromobacter	0.99997	4.88933e-16	p
															bacA-01	Brevundimonas	0.946963	0.000107389	p
															bacA-01	Caulobacter	0.915207	0.000537571	p
															bacA-01	Bacillus	0.999881	6.03135e-14	p
															bacA-01	Enterococcus	0.988046	6.07833e-07	p
															bacA-01	Sphingobium	0.916506	0.000509974	p
															bacA-01	Massilia	0.93383	0.000229918	p
															mexW-02	Corynebacterium	0.991039	2.22318e-07	p
															mexW-02	Pseudomonas	0.962419	3.26553e-05	p
															mexW-02	Paraburkholderia	0.992533	1.17608e-07	p
															mexW-02	Stenotrophomonas	0.966122	2.27951e-05	p
															mexW-02	Alcaligenes	0.984304	1.57104e-06	p
															mexW-02	Serratia	0.989233	4.21958e-07	p
															mexW-02	Bradyrhizobium	0.993122	8.82528e-08	p
															mexW-02	Acinetobacter	0.994676	3.60696e-08	p
															mexW-02	Lactobacillus	0.966238	2.25261e-05	p
															mexW-02	Delftia	0.968857	1.70239e-05	p
															mexW-02	Enterobacter	0.991155	2.12401e-07	p
															mexW-02	Comamonas	0.960069	4.02845e-05	p
															mexW-02	Leuconostoc	0.987582	6.94147e-07	p
															mexW-02	Pantoea	0.991496	1.85177e-07	p
															mexW-02	Staphylococcus	0.936041	0.000204588	p
															mexW-02	Klebsiella	0.992597	1.14115e-07	p
															mexW-02	Azospira	0.964189	2.76303e-05	p
															mexW-02	Sphingobacterium	0.965094	2.52854e-05	p
															mexW-02	Advenella	0.980655	3.25314e-06	p
															mexW-02	Ochrobactrum	0.972892	1.05169e-05	p
															mexW-02	Brevibacterium	0.971609	1.23485e-05	p
															mexW-02	Weissella	0.953546	6.79732e-05	p
															mexW-02	Achromobacter	0.996936	5.22959e-09	p
															mexW-02	Brevundimonas	0.971078	1.31687e-05	p
															mexW-02	Caulobacter	0.946457	0.000110958	p
															mexW-02	Bacillus	0.994856	3.19921e-08	p
															mexW-02	Enterococcus	0.971139	1.30727e-05	p
															mexW-02	Sphingobium	0.947496	0.00010371	p
															mexW-02	Massilia	0.961121	3.67303e-05	p
															mexI-02	Corynebacterium	0.995101	2.69722e-08	p
															mexI-02	Pseudomonas	0.952343	7.42457e-05	p
															mexI-02	Paraburkholderia	0.996188	1.12146e-08	p
															mexI-02	Stenotrophomonas	0.956516	5.40997e-05	p
															mexI-02	Alcaligenes	0.989869	3.41266e-07	p
															mexI-02	Serratia	0.993742	6.34341e-08	p
															mexI-02	Bradyrhizobium	0.996606	7.47177e-09	p
															mexI-02	Acinetobacter	0.990468	2.75806e-07	p
															mexI-02	Lactobacillus	0.97465	8.33129e-06	p
															mexI-02	Delftia	0.959615	4.18932e-05	p
															mexI-02	Enterobacter	0.995187	2.53528e-08	p
															mexI-02	Comamonas	0.949709	8.9399e-05	p
															mexI-02	Leuconostoc	0.992468	1.21211e-07	p
															mexI-02	Pantoea	0.995437	2.10291e-08	p
															mexI-02	Staphylococcus	0.947763	0.000101902	p
															mexI-02	Klebsiella	0.996234	1.07499e-08	p
															mexI-02	Azospira	0.954334	6.40719e-05	p
															mexI-02	Sphingobacterium	0.955354	5.92606e-05	p
															mexI-02	Advenella	0.986895	8.37476e-07	p
															mexI-02	Ochrobactrum	0.980378	3.41871e-06	p
															mexI-02	Brevibacterium	0.979282	4.1303e-06	p
															mexI-02	Weissella	0.963489	2.9547e-05	p
															mexI-02	Achromobacter	0.99906	8.37715e-11	p
															mexI-02	Brevundimonas	0.962144	3.34906e-05	p
															mexI-02	Caulobacter	0.934601	0.000220851	p
															mexI-02	Bacillus	0.997788	1.67376e-09	p
															mexI-02	Enterococcus	0.978879	4.41628e-06	p
															mexI-02	Sphingobium	0.935746	0.000207845	p
															mexI-02	Massilia	0.950887	8.23789e-05	p
															sul1	Rhizobium	0.992059	1.45818e-07	p
															mexC-02	Corynebacterium	0.973759	9.39312e-06	p
															mexC-02	Pseudomonas	0.98395	1.69778e-06	p
															mexC-02	Paraburkholderia	0.976353	6.54208e-06	p
															mexC-02	Stenotrophomonas	0.986349	9.65605e-07	p
															mexC-02	Alcaligenes	0.962958	3.10619e-05	p
															mexC-02	Serratia	0.970742	1.37077e-05	p
															mexC-02	Bradyrhizobium	0.977407	5.5829e-06	p
															mexC-02	Acinetobacter	0.999971	4.32742e-16	p
															mexC-02	Lactobacillus	0.937226	0.000191854	p
															mexC-02	Delftia	0.988073	6.03101e-07	p
															mexC-02	Enterobacter	0.973958	9.14852e-06	p
															mexC-02	Comamonas	0.982393	2.34392e-06	p
															mexC-02	Leuconostoc	0.968072	1.8561e-05	p
															mexC-02	Pantoea	0.974543	8.45461e-06	p
															mexC-02	Klebsiella	0.976467	6.43319e-06	p
															mexC-02	Azospira	0.985106	1.30864e-06	p
															mexC-02	Sphingobacterium	0.98569	1.13817e-06	p
															mexC-02	Advenella	0.957488	5.00331e-05	p
															mexC-02	Ochrobactrum	0.946368	0.000111595	p
															mexC-02	Brevibacterium	0.944583	0.00012493	p
															mexC-02	Weissella	0.920429	0.000432606	p
															mexC-02	Achromobacter	0.984913	1.36857e-06	p
															mexC-02	Brevundimonas	0.989438	3.94648e-07	p
															mexC-02	Caulobacter	0.972956	1.04312e-05	p
															mexC-02	Bacillus	0.980639	3.26258e-06	p
															mexC-02	Enterococcus	0.943931	0.00013006	p
															mexC-02	Sphingobium	0.973697	9.47058e-06	p
															mexC-02	Massilia	0.983093	2.03514e-06	p
															PDC-03	Corynebacterium	0.986749	8.70609e-07	p
															PDC-03	Paraburkholderia	0.984785	1.40953e-06	p
															PDC-03	Alcaligenes	0.992864	1.00367e-07	p
															PDC-03	Serratia	0.98876	4.90294e-07	p
															PDC-03	Bradyrhizobium	0.983916	1.71043e-06	p
															PDC-03	Acinetobacter	0.920989	0.000422275	p
															PDC-03	Lactobacillus	0.999339	2.44181e-11	p
															PDC-03	Enterobacter	0.986607	9.03619e-07	p
															PDC-03	Leuconostoc	0.990329	2.90177e-07	p
															PDC-03	Pantoea	0.98618	1.00791e-06	p
															PDC-03	Staphylococcus	0.998039	1.09828e-09	p
															PDC-03	Klebsiella	0.984693	1.43938e-06	p
															PDC-03	Advenella	0.995011	2.87441e-08	p
															PDC-03	Ochrobactrum	0.99798	1.21777e-09	p
															PDC-03	Brevibacterium	0.998313	6.48025e-10	p
															PDC-03	Weissella	0.999959	1.4494e-15	p
															PDC-03	Achromobacter	0.976193	6.69735e-06	p
															PDC-03	Bacillus	0.980956	3.08031e-06	p
															PDC-03	Enterococcus	0.998426	5.08562e-10	p
															tetR-02	Corynebacterium	0.942223	0.000144224	p
															tetR-02	Pseudomonas	0.997729	1.83311e-09	p
															tetR-02	Paraburkholderia	0.946074	0.00011372	p
															tetR-02	Stenotrophomonas	0.998574	3.60474e-10	p
															tetR-02	Alcaligenes	0.926787	0.000325297	p
															tetR-02	Serratia	0.937822	0.000185655	p
															tetR-02	Bradyrhizobium	0.94766	0.000102602	p
															tetR-02	Acinetobacter	0.994557	3.89652e-08	p
															tetR-02	Delftia	0.999093	7.40317e-11	p
															tetR-02	Enterobacter	0.942515	0.000141726	p
															tetR-02	Comamonas	0.997119	4.215e-09	p
															tetR-02	Leuconostoc	0.933989	0.000228025	p
															tetR-02	Pantoea	0.943378	0.000134532	p
															tetR-02	Klebsiella	0.946245	0.000112484	p
															tetR-02	Azospira	0.998152	8.92255e-10	p
															tetR-02	Sphingobacterium	0.998354	5.94213e-10	p
															tetR-02	Advenella	0.919247	0.000454987	p
															tetR-02	Ochrobactrum	0.904328	0.000811288	p
															tetR-02	Brevibacterium	0.901974	0.000881237	p
															tetR-02	Achromobacter	0.959401	4.26659e-05	p
															tetR-02	Brevundimonas	0.99944	1.36832e-11	p
															tetR-02	Caulobacter	0.992677	1.09881e-07	p
															tetR-02	Bacillus	0.952609	7.28283e-05	p
															tetR-02	Enterococcus	0.901118	0.00090768	p
															tetR-02	Sphingobium	0.993062	9.09719e-08	p
															tetR-02	Massilia	0.997399	2.94857e-09	p
															bacA-02	Pseudomonas	0.946498	0.000110671	p
															bacA-02	Stenotrophomonas	0.941892	0.000147082	p
															bacA-02	Delftia	0.938204	0.000181766	p
															bacA-02	Comamonas	0.949214	9.24694e-05	p
															bacA-02	Azospira	0.944349	0.000126752	p
															bacA-02	Sphingobacterium	0.943214	0.00013588	p
															bacA-02	Brevundimonas	0.935004	0.000216206	p
															bacA-02	Caulobacter	0.962453	3.25535e-05	p
															bacA-02	Sphingobium	0.96157	3.52812e-05	p
															bacA-02	Massilia	0.948017	0.000100207	p
															oprJ-02	Corynebacterium	0.991984	1.50652e-07	p
															oprJ-02	Paraburkholderia	0.990439	2.78748e-07	p
															oprJ-02	Alcaligenes	0.996536	8.02948e-09	p
															oprJ-02	Serratia	0.993532	7.12081e-08	p
															oprJ-02	Bradyrhizobium	0.989747	3.55764e-07	p
															oprJ-02	Acinetobacter	0.934513	0.000221876	p
															oprJ-02	Lactobacillus	1	8.3375e-30	p
															oprJ-02	Enterobacter	0.991873	1.58052e-07	p
															oprJ-02	Leuconostoc	0.994709	3.52973e-08	p
															oprJ-02	Pantoea	0.99154	1.81858e-07	p
															oprJ-02	Staphylococcus	0.995112	2.67636e-08	p
															oprJ-02	Klebsiella	0.990366	2.86237e-07	p
															oprJ-02	Advenella	0.997974	1.22912e-09	p
															oprJ-02	Ochrobactrum	0.999627	3.2873e-12	p
															oprJ-02	Brevibacterium	0.999762	6.84454e-13	p
															oprJ-02	Weissella	0.998973	1.14217e-10	p
															oprJ-02	Achromobacter	0.983417	1.90244e-06	p
															oprJ-02	Bacillus	0.987355	7.39429e-07	p
															oprJ-02	Enterococcus	0.999803	3.51904e-13	p
