# Supplementary material for: The Formation of Antibiotic Resistance Genes in Bacterial Communities During Garlic Powder Processing
Source: Front Nutr. 2021 Dec 16;8:800932. doi: 10.3389/fnut.2021.800932 (PMC8717741; doi:10.3389/fnut.2021.800932)
Supplement: Supplementary file 8 [file Table_8.XLSX]

## Sheet: Sheet1
	ARGs_subtype	GC_1	GC_2	GC_3	GS_1	GS_2	GS_3	GP_1	GP_2	GP_3	ARG_type
	"aph(3')-IIb-01"	0	0	0	19	5	23	6	0	0	aminoglycoside
	"aph(3'')-I"	0	0	0	2	10	4	2	2	0	aminoglycoside
	bacA-02	4	0	8	8	5	9	0	0	0	bacitracin
	bacA-01	0	0	0	3	0	24	0	0	2	bacitracin
	OXA-50-02	0	0	0	22	0	14	0	0	0	beta-lactam
	PDC-03	0	0	0	1	3	20	0	0	0	beta-lactam
	catB-02	0	0	0	7	2	22	0	0	0	chloramphenicol
	catB-01	4	2	0	6	0	9	0	1	4	chloramphenicol
	kasugamycin-02	0	0	0	7	2	7	4	0	0	kasugamycin
	macB-02	0	0	0	8	7	16	0	0	0	MLS
	mexB-02	0	2	0	26	17	41	0	0	5	multidrug
	mexD-02	0	0	6	24	9	40	4	0	0	multidrug
	mexW-01	2	4	2	16	16	37	2	0	0	multidrug
	smeE-05	3	1	6	21	7	24	6	7	4	multidrug
	multidrug_transporter-06	2	2	0	17	6	36	3	6	0	multidrug
	mexB-01	0	4	0	21	6	30	0	2	3	multidrug
	oprM-02	0	0	0	19	0	35	2	0	0	multidrug
	ceoB-02	2	7	6	9	8	14	0	2	0	multidrug
	sdeY	0	0	0	19	15	4	4	2	2	multidrug
	mexT	0	0	0	5	4	34	0	0	2	multidrug
	mexI-01	0	0	0	14	0	29	0	0	0	multidrug
	smeD-02	5	0	0	11	7	16	2	2	0	multidrug
	multidrug_transporter-05	0	2	0	11	0	21	2	0	0	multidrug
	bpeF-01	2	2	2	12	4	6	4	0	2	multidrug
	mexF-04	0	0	2	14	0	12	4	0	0	multidrug
	mexA-01	0	2	0	8	7	13	0	0	0	multidrug
	mexI-02	0	0	0	5	2	19	0	0	4	multidrug
	mexW-02	0	2	0	5	1	20	0	0	0	multidrug
	smeF	0	0	0	6	0	12	2	8	0	multidrug
	mexF-03	1	6	0	1	1	12	0	5	1	multidrug
	multidrug_transporter-03	0	2	0	13	2	9	0	0	1	multidrug
	mexC-02	0	0	0	7	4	14	0	0	0	multidrug
	mexD-01	2	0	0	2	0	17	4	0	0	multidrug
	oprJ-02	0	2	0	2	3	17	0	0	0	multidrug
	oprC	0	0	6	2	4	11	0	0	0	multidrug
	ceoB-01	0	4	0	6	4	6	2	0	0	multidrug
	emrB	0	0	0	4	2	12	0	0	4	multidrug
	mdtB-01	0	0	4	6	4	8	0	0	0	multidrug
	mexA-02	0	0	0	9	3	8	0	0	1	multidrug
	smeD-01	0	0	0	8	1	6	0	0	6	multidrug
	ceoB-03	1	2	1	9	0	5	0	2	0	multidrug
	mexE-01	0	0	0	8	4	2	0	4	2	multidrug
	arnA	0	0	0	8	10	4	1	0	2	polymyxin
	sul1	0	2	0	0	14	12	23	5	0	sulfonamide
	tetR-02	0	0	0	7	3	13	1	0	1	tetracycline
	cAMP-regulatory-02	0	0	0	2	2	8	4	5	1	unclassified
