# Supplementary material for: The Formation of Antibiotic Resistance Genes in Bacterial Communities During Garlic Powder Processing
Source: Front Nutr. 2021 Dec 16;8:800932. doi: 10.3389/fnut.2021.800932 (PMC8717741; doi:10.3389/fnut.2021.800932)
Supplement: Supplementary file 9 [file Table_9.XLS]

## Sheet: Sheet1
OTU	GC_1	GC_2	GC_3		GP_1	GP_2	GP_3		GS_1	GS_2	GS_3		taxonomy
OTU1	0	0	0	0	0	0	0	0	52	133	107	292	d__Bacteria;p__Firmicutes;c__Bacilli;o__Bacillales;f__Staphylococcaceae;g__Staphylococcus;s__Staphylococcus_equorum
OTU2	0	0	0	0	0	0	0	0	0	0	12	12	d__Bacteria;p__Proteobacteria;c__Alphaproteobacteria;o__Rhodospirillales;f__Acetobacteraceae;g__Granulibacter;s__norank
OTU3	2426	3431	3347	9204	4739	3905	3781	12425	38301	13594	69109	121004	d__Bacteria;p__Proteobacteria;c__Gammaproteobacteria;o__Pseudomonadales;f__norank;g__norank;s__norank
OTU4	0	0	0	0	0	0	0	0	0	0	12	12	d__Bacteria;p__Proteobacteria;c__Alphaproteobacteria;o__Rhodobacterales;f__Rhodobacteraceae;g__Rhodobacter;s__norank
OTU5	0	0	0	0	0	0	0	0	45	38	65	148	d__Bacteria;p__Firmicutes;c__Bacilli;o__Bacillales;f__Staphylococcaceae;g__Staphylococcus;s__Staphylococcus_simulans
OTU6	0	0	0	0	0	0	0	0	0	0	13	13	d__Bacteria;p__Actinobacteria;c__Actinobacteria;o__Micrococcales;f__Beutenbergiaceae;g__Miniimonas;s__Miniimonas_sp._S16
OTU7	25	37	27	89	26	23	15	64	29	22	67	118	d__Bacteria;p__Proteobacteria;c__Gammaproteobacteria;o__Xanthomonadales;f__Xanthomonadaceae;g__Stenotrophomonas;s__Stenotrophomonas_sp._ESTM1D_MKCIP4_1
OTU8	0	0	0	0	0	0	0	0	14	0	26	40	d__Bacteria;p__Proteobacteria;c__Betaproteobacteria;o__Burkholderiales;f__Alcaligenaceae;g__Bordetella;s__Bordetella_petrii
OTU9	0	0	0	0	57	68	37	162	218	266	362	846	d__Bacteria;p__Firmicutes;c__Bacilli;o__Lactobacillales;f__Leuconostocaceae;g__Weissella;s__Weissella_paramesenteroides
OTU10	0	0	0	0	0	0	0	0	46	0	64	110	d__Bacteria;p__Proteobacteria;c__Alphaproteobacteria;o__Rhizobiales;f__Rhizobiaceae;g__Sinorhizobium;s__norank
OTU11	0	0	0	0	129	158	113	400	15949	15709	24994	56652	d__Bacteria;p__Proteobacteria;c__Betaproteobacteria;o__Burkholderiales;f__Alcaligenaceae;g__Alcaligenes;s__Alcaligenes_faecalis
OTU12	0	0	0	0	55	79	62	196	101	80	137	318	d__Bacteria;p__Proteobacteria;c__Gammaproteobacteria;o__Enterobacterales;f__Enterobacteriaceae;g__Klebsiella;s__Klebsiella_variicola
OTU13	0	31	29	60	45	49	43	137	31	0	72	103	d__Bacteria;p__Proteobacteria;c__Gammaproteobacteria;o__Alteromonadales;f__Shewanellaceae;g__Shewanella;s__Shewanella_sp._MR-4
OTU14	0	0	0	0	0	0	0	0	0	0	23	23	d__Bacteria;p__Proteobacteria;c__Betaproteobacteria;o__Rhodocyclales;f__Rhodocyclaceae;g__Aromatoleum;s__norank
OTU15	0	0	0	0	0	0	0	0	30	0	31	61	d__Bacteria;p__Proteobacteria;c__Betaproteobacteria;o__Rhodocyclales;f__Zoogloeaceae;g__Azoarcus;s__Azoarcus_sp._CIB
OTU16	0	0	0	0	0	0	0	0	0	10	0	10	d__Bacteria;p__Actinobacteria;c__Actinobacteria;o__Pseudonocardiales;f__Pseudonocardiaceae;g__Amycolatopsis;s__norank
OTU17	418	484	506	1408	987	962	864	2813	3619	2817	5498	11934	d__Bacteria;p__Proteobacteria;c__Gammaproteobacteria;o__Pseudomonadales;f__Moraxellaceae;g__Acinetobacter;s__Acinetobacter_johnsonii
OTU18	0	0	22	22	47	44	54	145	50	0	65	115	d__Bacteria;p__Proteobacteria;c__Gammaproteobacteria;o__Alteromonadales;f__Shewanellaceae;g__Shewanella;s__Shewanella_sp._MR-7
OTU19	0	0	0	0	0	0	0	0	0	0	19	19	d__Bacteria;p__Proteobacteria;c__Alphaproteobacteria;o__Sphingomonadales;f__Sphingomonadaceae;g__Rhizorhabdus;s__Rhizorhabdus_dicambivorans
OTU20	0	0	0	0	0	0	0	0	0	0	14	14	d__Bacteria;p__Bacteroidetes;c__Sphingobacteriia;o__Sphingobacteriales;f__Sphingobacteriaceae;g__Pseudopedobacter;s__norank
OTU21	0	0	0	0	0	0	0	0	52	41	60	153	d__Bacteria;p__Proteobacteria;c__Betaproteobacteria;o__Burkholderiales;f__Burkholderiaceae;g__Burkholderia;s__Burkholderia_vietnamiensis
OTU22	0	0	0	0	0	0	0	0	0	0	41	41	d__Bacteria;p__Firmicutes;c__Bacilli;o__Lactobacillales;f__Leuconostocaceae;g__Leuconostoc;s__Leuconostoc_sp._C2
OTU23	0	0	0	0	0	0	15	15	200	168	221	589	d__Bacteria;p__Actinobacteria;c__Actinobacteria;o__Micrococcales;f__Promicromonosporaceae;g__norank;s__norank
OTU24	85	87	102	274	200	172	162	534	559	492	892	1943	d__Bacteria;p__Proteobacteria;c__Gammaproteobacteria;o__Pseudomonadales;f__Moraxellaceae;g__Acinetobacter;s__Acinetobacter_sp._WCHA55
OTU25	0	0	0	0	0	0	0	0	0	0	43	43	d__Bacteria;p__Proteobacteria;c__Betaproteobacteria;o__Burkholderiales;f__Comamonadaceae;g__Diaphorobacter;s__Diaphorobacter_polyhydroxybutyrativorans
OTU26	251	368	371	990	772	595	480	1847	3922	1148	7098	12168	d__Bacteria;p__Proteobacteria;c__Betaproteobacteria;o__Burkholderiales;f__Comamonadaceae;g__Comamonas;s__norank
OTU27	0	0	0	0	0	0	0	0	16	11	30	57	d__Bacteria;p__Proteobacteria;c__Gammaproteobacteria;o__Pseudomonadales;f__Moraxellaceae;g__Acinetobacter;s__Acinetobacter_indicus
OTU28	0	0	0	0	0	0	0	0	36	0	0	36	d__Bacteria;p__Proteobacteria;c__Alphaproteobacteria;o__Rhizobiales;f__Bradyrhizobiaceae;g__Bradyrhizobium;s__Bradyrhizobium_sp.
OTU29	0	0	0	0	0	0	0	0	14	0	11	25	d__Bacteria;p__Proteobacteria;c__Betaproteobacteria;o__Neisseriales;f__Chromobacteriaceae;g__Jeongeupia;s__Jeongeupia_sp._USM3
OTU30	80	119	154	353	0	0	0	0	135	137	208	480	d__Bacteria;p__Proteobacteria;c__Alphaproteobacteria;o__Rhizobiales;f__Bradyrhizobiaceae;g__Bradyrhizobium;s__Bradyrhizobium_ottawaense
OTU31	0	0	0	0	0	0	0	0	0	0	13	13	d__Bacteria;p__Proteobacteria;c__Gammaproteobacteria;o__Enterobacterales;f__Pectobacteriaceae;g__Dickeya;s__Dickeya_paradisiaca
OTU32	0	0	0	0	0	0	0	0	19	0	18	37	d__Bacteria;p__Proteobacteria;c__Betaproteobacteria;o__Neisseriales;f__Chromobacteriaceae;g__Microvirgula;s__Microvirgula_aerodenitrificans
OTU33	0	0	0	0	0	0	0	0	0	0	13	13	d__Bacteria;p__Proteobacteria;c__Alphaproteobacteria;o__Rhizobiales;f__norank;g__Pseudorhodoplanes;s__norank
OTU34	230	289	299	818	66	88	56	210	214	235	339	788	d__Bacteria;p__Proteobacteria;c__Gammaproteobacteria;o__Enterobacterales;f__Enterobacteriaceae;g__Citrobacter;s__norank
OTU35	0	0	0	0	0	0	0	0	0	0	12	12	d__Bacteria;p__Proteobacteria;c__Gammaproteobacteria;o__Enterobacterales;f__Enterobacteriaceae;g__Lelliottia;s__Lelliottia_sp._WB101
OTU36	0	0	0	0	25	28	0	53	512	371	863	1746	d__Bacteria;p__Actinobacteria;c__Actinobacteria;o__Micrococcales;f__Microbacteriaceae;g__norank;s__norank
OTU37	0	0	0	0	0	0	0	0	0	0	23	23	d__Bacteria;p__Proteobacteria;c__Alphaproteobacteria;o__Sphingomonadales;f__Sphingomonadaceae;g__Sphingopyxis;s__Sphingopyxis_terrae
OTU38	0	0	0	0	24	31	36	91	24	27	37	88	d__Bacteria;p__Firmicutes;c__Bacilli;o__Lactobacillales;f__Lactobacillaceae;g__Lactobacillus;s__Lactobacillus_sakei
OTU39	0	0	0	0	0	0	0	0	0	0	10	10	d__Bacteria;p__Proteobacteria;c__Alphaproteobacteria;o__Sphingomonadales;f__Sphingomonadaceae;g__Sphingomonas;s__Sphingomonas_hengshuiensis
OTU40	0	0	0	0	0	0	0	0	0	0	13	13	d__Bacteria;p__Actinobacteria;c__Actinobacteria;o__Corynebacteriales;f__Corynebacteriaceae;g__Corynebacterium;s__Corynebacterium_timonense
OTU41	0	0	0	0	0	0	0	0	0	0	10	10	d__Bacteria;p__Proteobacteria;c__Alphaproteobacteria;o__Rhizobiales;f__Rhizobiaceae;g__Agrobacterium;s__Agrobacterium_rhizogenes
OTU42	0	17	0	17	0	0	0	0	17	0	29	46	d__Bacteria;p__Proteobacteria;c__Betaproteobacteria;o__Burkholderiales;f__Burkholderiaceae;g__Cupriavidus;s__Cupriavidus_oxalaticus
OTU43	0	0	0	0	157	145	97	399	295	274	406	975	d__Bacteria;p__Proteobacteria;c__Gammaproteobacteria;o__Enterobacterales;f__Enterobacteriaceae;g__Klebsiella;s__Klebsiella_oxytoca
OTU44	20	34	32	86	64	46	32	142	152	0	297	449	d__Bacteria;p__Actinobacteria;c__Actinobacteria;o__Streptomycetales;f__Streptomycetaceae;g__Streptomyces;s__Streptomyces_lividans
OTU45	0	0	0	0	14	0	0	14	28	30	38	96	d__Bacteria;p__Proteobacteria;c__Alphaproteobacteria;o__Rhodospirillales;f__Acetobacteraceae;g__Acetobacter;s__Acetobacter_ascendens
OTU46	0	0	0	0	0	0	0	0	0	0	13	13	d__Bacteria;p__Proteobacteria;c__Alphaproteobacteria;o__Rhizobiales;f__Rhizobiaceae;g__Rhizobium;s__Rhizobium_sp._CIAT894
OTU47	0	0	0	0	0	0	0	0	13	0	45	58	d__Bacteria;p__Proteobacteria;c__Alphaproteobacteria;o__Rhizobiales;f__Hyphomicrobiaceae;g__Devosia;s__norank
OTU48	109	155	188	452	17	0	16	33	0	0	0	0	d__Bacteria;p__Tenericutes;c__Mollicutes;o__Acholeplasmatales;f__Acholeplasmataceae;g__Candidatus_Phytoplasma;s__Maize_bushy_stunt_phytoplasma
OTU49	0	0	0	0	0	0	0	0	0	0	14	14	d__Bacteria;p__Proteobacteria;c__Alphaproteobacteria;o__Rhizobiales;f__Hyphomicrobiaceae;g__Devosia;s__Devosia_sp._I507
OTU50	0	0	0	0	0	0	0	0	0	0	25	25	d__Bacteria;p__Proteobacteria;c__Betaproteobacteria;o__Burkholderiales;f__Comamonadaceae;g__Polaromonas;s__Polaromonas_naphthalenivorans
OTU51	0	0	0	0	0	0	0	0	0	11	19	30	d__Bacteria;p__Firmicutes;c__Bacilli;o__Bacillales;f__Staphylococcaceae;g__Staphylococcus;s__Staphylococcus_lugdunensis
OTU52	0	0	0	0	0	0	0	0	33	0	27	60	d__Bacteria;p__Bacteroidetes;c__Flavobacteriia;o__Flavobacteriales;f__Flavobacteriaceae;g__Riemerella;s__norank
OTU53	0	0	0	0	0	0	0	0	23	0	44	67	d__Bacteria;p__Proteobacteria;c__Alphaproteobacteria;o__Rhizobiales;f__Methylobacteriaceae;g__Methylobacterium;s__Methylobacterium_aquaticum
OTU54	0	0	13	13	0	0	0	0	0	0	16	16	d__Bacteria;p__Proteobacteria;c__Alphaproteobacteria;o__Caulobacterales;f__Caulobacteraceae;g__Brevundimonas;s__Brevundimonas_subvibrioides
OTU55	12	18	14	44	0	0	0	0	14	0	20	34	d__Bacteria;p__Proteobacteria;c__Gammaproteobacteria;o__Xanthomonadales;f__Rhodanobacteraceae;g__Rhodanobacter;s__Rhodanobacter_denitrificans
OTU56	0	0	0	0	0	0	0	0	10	0	0	10	d__Bacteria;p__Proteobacteria;c__Alphaproteobacteria;o__Sphingomonadales;f__Sphingomonadaceae;g__Sphingomonas;s__Sphingomonas_taxi
OTU57	419	515	695	1629	8961	10066	8324	27351	20444	19163	31751	71358	d__Bacteria;p__Proteobacteria;c__Gammaproteobacteria;o__Enterobacterales;f__norank;g__norank;s__norank
OTU58	0	0	24	24	0	0	0	0	0	0	22	22	d__Bacteria;p__Proteobacteria;c__Alphaproteobacteria;o__Caulobacterales;f__Caulobacteraceae;g__Brevundimonas;s__Brevundimonas_sp._GW460-12-10-14-LB2
OTU59	272	404	498	1174	88	72	55	215	470	440	828	1738	d__Bacteria;p__Proteobacteria;c__Betaproteobacteria;o__Burkholderiales;f__Burkholderiaceae;g__Ralstonia;s__Ralstonia_insidiosa
OTU60	243	331	481	1055	6264	6966	5799	19029	6898	6303	10538	23739	d__Bacteria;p__Proteobacteria;c__Gammaproteobacteria;o__Enterobacterales;f__Enterobacteriaceae;g__norank;s__norank
OTU61	0	0	0	0	0	0	0	0	0	0	15	15	d__Bacteria;p__Proteobacteria;c__Betaproteobacteria;o__Burkholderiales;f__Burkholderiaceae;g__Burkholderia;s__Burkholderia_pyrrocinia
OTU62	0	0	0	0	109	99	81	289	78	71	99	248	d__Bacteria;p__Firmicutes;c__Bacilli;o__Lactobacillales;f__Leuconostocaceae;g__Leuconostoc;s__Leuconostoc_garlicum
OTU63	0	0	0	0	0	0	0	0	13	0	0	13	d__Bacteria;p__Proteobacteria;c__Alphaproteobacteria;o__Rhizobiales;f__norank;g__Hartmannibacter;s__norank
OTU64	0	23	33	56	0	0	0	0	25	0	38	63	d__Bacteria;p__Bacteroidetes;c__Flavobacteriia;o__Flavobacteriales;f__Flavobacteriaceae;g__Chryseobacterium;s__Chryseobacterium_sp._IHB_B_17019
OTU65	0	0	0	0	0	0	0	0	0	0	29	29	d__Bacteria;p__Proteobacteria;c__Alphaproteobacteria;o__Rhizobiales;f__Chelatococcaceae;g__norank;s__norank
OTU66	2317	3658	4830	10805	619	554	521	1694	7191	6410	11834	25435	d__Bacteria;p__Proteobacteria;c__Alphaproteobacteria;o__Rhizobiales;f__Bradyrhizobiaceae;g__norank;s__norank
OTU67	0	0	0	0	0	0	0	0	38	0	37	75	d__Bacteria;p__Proteobacteria;c__Alphaproteobacteria;o__Sphingomonadales;f__Sphingomonadaceae;g__Sphingobium;s__Sphingobium_sp._YG1
OTU68	0	0	0	0	0	0	0	0	0	0	11	11	d__Bacteria;p__Proteobacteria;c__Alphaproteobacteria;o__Sphingomonadales;f__Sphingomonadaceae;g__Sphingomonas;s__Sphingomonas_panacis
OTU69	0	21	13	34	0	0	0	0	0	0	20	20	d__Bacteria;p__Proteobacteria;c__Gammaproteobacteria;o__Xanthomonadales;f__Xanthomonadaceae;g__Xanthomonas;s__Xanthomonas_arboricola
OTU70	92	110	162	364	398	384	320	1102	397	121	703	1221	d__Bacteria;p__Proteobacteria;c__Gammaproteobacteria;o__Alteromonadales;f__Shewanellaceae;g__Shewanella;s__norank
OTU71	0	0	0	0	0	0	0	0	16	0	29	45	d__Bacteria;p__Actinobacteria;c__Actinobacteria;o__Corynebacteriales;f__Corynebacteriaceae;g__Corynebacterium;s__Corynebacterium_halotolerans
OTU72	13	18	34	65	0	0	0	0	23	0	29	52	d__Bacteria;p__Proteobacteria;c__Alphaproteobacteria;o__Caulobacterales;f__Caulobacteraceae;g__Phenylobacterium;s__norank
OTU73	161	163	195	519	852	990	730	2572	9732	9359	15256	34347	d__Bacteria;p__Proteobacteria;c__Gammaproteobacteria;o__Enterobacterales;f__Yersiniaceae;g__norank;s__norank
OTU74	0	0	0	0	0	0	0	0	16	0	0	16	d__Bacteria;p__Proteobacteria;c__Betaproteobacteria;o__Burkholderiales;f__Burkholderiaceae;g__Burkholderia;s__Burkholderia_ubonensis
OTU75	0	0	0	0	0	0	0	0	16	16	18	50	d__Bacteria;p__Proteobacteria;c__Gammaproteobacteria;o__Enterobacterales;f__Yersiniaceae;g__Chania;s__norank
OTU76	0	0	0	0	92	99	92	283	93	88	144	325	d__Bacteria;p__Proteobacteria;c__Gammaproteobacteria;o__Enterobacterales;f__Enterobacteriaceae;g__Enterobacter;s__Enterobacter_asburiae
OTU77	0	0	0	0	38	20	32	90	35	0	20	55	d__Bacteria;p__Proteobacteria;c__Gammaproteobacteria;o__Enterobacterales;f__Enterobacteriaceae;g__Enterobacter;s__Enterobacter_cloacae_complex_sp.
OTU78	0	0	0	0	0	0	0	0	0	0	30	30	d__Bacteria;p__Proteobacteria;c__Gammaproteobacteria;o__Pasteurellales;f__Pasteurellaceae;g__norank;s__norank
OTU79	0	0	0	0	0	0	0	0	17	0	27	44	d__Bacteria;p__Proteobacteria;c__Gammaproteobacteria;o__Oceanospirillales;f__Halomonadaceae;g__norank;s__norank
OTU80	39	54	85	178	33	0	0	33	115	68	153	336	d__Bacteria;p__Proteobacteria;c__Alphaproteobacteria;o__Rhizobiales;f__Bradyrhizobiaceae;g__Bradyrhizobium;s__Bradyrhizobium_diazoefficiens
OTU81	0	0	16	16	0	0	0	0	141	114	308	563	d__Bacteria;p__Proteobacteria;c__Betaproteobacteria;o__Burkholderiales;f__Alcaligenaceae;g__Bordetella;s__norank
OTU82	0	0	0	0	0	0	0	0	0	0	24	24	d__Bacteria;p__Proteobacteria;c__Gammaproteobacteria;o__Enterobacterales;f__Enterobacteriaceae;g__Cronobacter;s__norank
OTU83	0	30	0	30	0	0	0	0	48	33	108	189	d__Bacteria;p__Bacteroidetes;c__Flavobacteriia;o__Flavobacteriales;f__Flavobacteriaceae;g__Chryseobacterium;s__Chryseobacterium_indologenes
OTU84	88	114	138	340	44	30	17	91	122	36	285	443	d__Bacteria;p__Proteobacteria;c__Betaproteobacteria;o__Burkholderiales;f__Comamonadaceae;g__Acidovorax;s__Acidovorax_sp._KKS102
OTU85	0	0	0	0	0	0	0	0	0	0	11	11	d__Bacteria;p__Firmicutes;c__Bacilli;o__Bacillales;f__Staphylococcaceae;g__Staphylococcus;s__Staphylococcus_agnetis
OTU86	0	0	0	0	0	0	0	0	11	0	0	11	d__Bacteria;p__Proteobacteria;c__Gammaproteobacteria;o__Pseudomonadales;f__Pseudomonadaceae;g__Pseudomonas;s__Pseudomonas_parafulva
OTU87	0	14	10	24	0	0	0	0	14	0	28	42	d__Bacteria;p__Proteobacteria;c__Betaproteobacteria;o__Burkholderiales;f__Comamonadaceae;g__Simplicispira;s__norank
OTU88	0	0	0	0	0	0	0	0	10	0	0	10	d__Bacteria;p__Actinobacteria;c__Actinobacteria;o__Micrococcales;f__Beutenbergiaceae;g__Beutenbergia;s__Beutenbergia_cavernae
OTU89	0	0	0	0	0	0	0	0	0	0	17	17	d__Bacteria;p__Proteobacteria;c__Alphaproteobacteria;o__Rhizobiales;f__Hyphomicrobiaceae;g__Rhodoplanes;s__Rhodoplanes_sp._Z2-YC6860
OTU90	0	0	0	0	0	0	0	0	11	0	19	30	d__Bacteria;p__Proteobacteria;c__Alphaproteobacteria;o__Rhizobiales;f__Rhizobiaceae;g__Sinorhizobium;s__Sinorhizobium_meliloti
OTU91	0	0	0	0	0	0	0	0	74	23	178	275	d__Bacteria;p__Proteobacteria;c__Alphaproteobacteria;o__Rhizobiales;f__Phyllobacteriaceae;g__norank;s__norank
OTU92	0	0	0	0	19	0	0	19	23	0	26	49	d__Bacteria;p__Firmicutes;c__Clostridia;o__norank;f__norank;g__norank;s__norank
OTU93	0	0	0	0	15	14	0	29	0	0	10	10	d__Bacteria;p__Firmicutes;c__Bacilli;o__Lactobacillales;f__Lactobacillaceae;g__Lactobacillus;s__Lactobacillus_delbrueckii
OTU94	0	27	33	60	76	79	84	239	680	625	937	2242	d__Bacteria;p__Proteobacteria;c__Gammaproteobacteria;o__Enterobacterales;f__Enterobacteriaceae;g__Klebsiella;s__Klebsiella_pneumoniae
OTU95	0	0	0	0	0	0	0	0	0	0	17	17	d__Bacteria;p__Actinobacteria;c__Actinobacteria;o__Corynebacteriales;f__Gordoniaceae;g__Gordonia;s__Gordonia_iterans
OTU96	0	0	0	0	0	0	0	0	142	131	195	468	d__Bacteria;p__Firmicutes;c__Bacilli;o__Bacillales;f__Staphylococcaceae;g__Staphylococcus;s__Staphylococcus_xylosus
OTU97	0	0	0	0	38	45	26	109	297	340	426	1063	d__Bacteria;p__Firmicutes;c__Bacilli;o__Bacillales;f__Staphylococcaceae;g__Staphylococcus;s__Staphylococcus_succinus
OTU98	0	0	0	0	0	0	0	0	0	0	32	32	d__Bacteria;p__Actinobacteria;c__Actinobacteria;o__Micrococcales;f__Microbacteriaceae;g__Leifsonia;s__Leifsonia_xyli
OTU99	0	0	0	0	0	0	0	0	0	0	11	11	d__Bacteria;p__Proteobacteria;c__Alphaproteobacteria;o__norank;f__norank;g__Phreatobacter;s__norank
OTU100	0	0	0	0	0	0	0	0	0	0	19	19	d__Bacteria;p__Proteobacteria;c__Alphaproteobacteria;o__Sphingomonadales;f__Sphingomonadaceae;g__Rhizorhabdus;s__norank
OTU101	0	0	0	0	0	0	0	0	0	0	19	19	d__Bacteria;p__Proteobacteria;c__Gammaproteobacteria;o__Enterobacterales;f__Hafniaceae;g__Hafnia;s__norank
OTU102	0	0	0	0	0	0	0	0	0	0	12	12	d__Bacteria;p__Proteobacteria;c__Gammaproteobacteria;o__Enterobacterales;f__Enterobacteriaceae;g__Klebsiella;s__Klebsiella_quasivariicola
OTU103	12	17	0	29	0	0	0	0	21	0	40	61	d__Bacteria;p__Proteobacteria;c__Betaproteobacteria;o__Burkholderiales;f__Comamonadaceae;g__Hydrogenophaga;s__Hydrogenophaga_sp._PBC
OTU104	0	0	0	0	0	0	0	0	15	0	18	33	d__Bacteria;p__Proteobacteria;c__Betaproteobacteria;o__Burkholderiales;f__Burkholderiaceae;g__Pandoraea;s__Pandoraea_apista
OTU105	0	22	18	40	15	25	14	54	23	39	61	123	d__Bacteria;p__Proteobacteria;c__Betaproteobacteria;o__Burkholderiales;f__Alcaligenaceae;g__Achromobacter;s__Achromobacter_sp._MFA1_R4
OTU106	0	0	0	0	0	0	0	0	0	0	10	10	d__Bacteria;p__Actinobacteria;c__Actinobacteria;o__Corynebacteriales;f__Corynebacteriaceae;g__Corynebacterium;s__Corynebacterium_phocae
OTU107	0	0	12	12	0	0	0	0	27	20	39	86	d__Bacteria;p__Proteobacteria;c__Betaproteobacteria;o__Burkholderiales;f__Burkholderiaceae;g__Pandoraea;s__Pandoraea_pnomenusa
OTU108	2411	3668	3954	10033	1539	1158	1193	3890	2045	993	3315	6353	d__Bacteria;p__Proteobacteria;c__Betaproteobacteria;o__Rhodocyclales;f__Rhodocyclaceae;g__Azospira;s__Azospira_oryzae
OTU109	0	0	0	0	0	0	0	0	0	0	19	19	d__Bacteria;p__Proteobacteria;c__Alphaproteobacteria;o__Sphingomonadales;f__Sphingomonadaceae;g__Novosphingobium;s__Novosphingobium_resinovorum
OTU110	0	0	0	0	0	0	0	0	29	0	45	74	d__Bacteria;p__Bacteroidetes;c__Flavobacteriia;o__Flavobacteriales;f__Flavobacteriaceae;g__Elizabethkingia;s__Elizabethkingia_bruuniana
OTU111	0	0	0	0	268	236	266	770	505	561	810	1876	d__Bacteria;p__Firmicutes;c__Bacilli;o__Lactobacillales;f__Streptococcaceae;g__Lactococcus;s__norank
OTU112	0	0	0	0	0	0	0	0	0	0	12	12	d__Bacteria;p__Proteobacteria;c__Deltaproteobacteria;o__Myxococcales;f__Polyangiaceae;g__Sorangium;s__norank
OTU113	0	0	0	0	0	0	16	16	316	301	493	1110	d__Bacteria;p__Proteobacteria;c__Alphaproteobacteria;o__Rhizobiales;f__Brucellaceae;g__Ochrobactrum;s__Ochrobactrum_pituitosum
OTU114	21	15	20	56	13	0	0	13	187	22	323	532	d__Bacteria;p__Proteobacteria;c__Alphaproteobacteria;o__Caulobacterales;f__Caulobacteraceae;g__Caulobacter;s__Caulobacter_segnis
OTU115	0	0	0	0	0	0	0	0	0	0	39	39	d__Bacteria;p__Proteobacteria;c__Alphaproteobacteria;o__Rhodobacterales;f__Rhodobacteraceae;g__Salipiger;s__Salipiger_profundus
OTU116	0	0	0	0	0	0	0	0	0	0	15	15	d__Bacteria;p__Proteobacteria;c__Alphaproteobacteria;o__Rhodobacterales;f__Rhodobacteraceae;g__Paracoccus;s__Paracoccus_sp._SC2-6
OTU117	0	23	22	45	0	0	0	0	0	0	15	15	d__Bacteria;p__Proteobacteria;c__Gammaproteobacteria;o__Xanthomonadales;f__Xanthomonadaceae;g__Xanthomonas;s__Xanthomonas_vasicola
OTU118	63	70	75	208	18	16	15	49	90	26	160	276	d__Bacteria;p__Proteobacteria;c__Betaproteobacteria;o__Burkholderiales;f__Comamonadaceae;g__Acidovorax;s__Acidovorax_sp._RAC01
OTU119	81	142	138	361	23	13	0	36	55	34	112	201	d__Bacteria;p__Proteobacteria;c__Alphaproteobacteria;o__Rhodospirillales;f__Rhodospirillaceae;g__Niveispirillum;s__norank
OTU120	0	0	0	0	0	0	0	0	0	0	29	29	d__Bacteria;p__Proteobacteria;c__Alphaproteobacteria;o__Rhizobiales;f__Chelatococcaceae;g__Chelatococcus;s__Chelatococcus_sp._CO-6
OTU121	0	0	0	0	0	0	0	0	20	0	34	54	d__Bacteria;p__Proteobacteria;c__Betaproteobacteria;o__Burkholderiales;f__Comamonadaceae;g__Acidovorax;s__Acidovorax_citrulli
OTU122	0	0	0	0	0	0	0	0	0	0	10	10	d__Bacteria;p__Proteobacteria;c__Hydrogenophilalia;o__Hydrogenophilales;f__Hydrogenophilaceae;g__norank;s__norank
OTU123	0	0	0	0	54	53	36	143	44	42	73	159	d__Bacteria;p__Proteobacteria;c__Gammaproteobacteria;o__Enterobacterales;f__Enterobacteriaceae;g__norank;s__Plautia_stali_symbiont
OTU124	0	0	0	0	0	0	0	0	0	0	14	14	d__Bacteria;p__Proteobacteria;c__Alphaproteobacteria;o__Sphingomonadales;f__Sphingomonadaceae;g__Novosphingobium;s__Novosphingobium_aromaticivorans
OTU125	0	0	0	0	0	0	10	10	0	0	16	16	d__Bacteria;p__Proteobacteria;c__Betaproteobacteria;o__Burkholderiales;f__Comamonadaceae;g__Polaromonas;s__Polaromonas_sp._JS666
OTU126	0	0	0	0	0	0	0	0	15	15	19	49	d__Bacteria;p__Firmicutes;c__Bacilli;o__Lactobacillales;f__Lactobacillaceae;g__Lactobacillus;s__Lactobacillus_hokkaidonensis
OTU127	34	47	84	165	20	10	0	30	111	119	139	369	d__Bacteria;p__Proteobacteria;c__Betaproteobacteria;o__Burkholderiales;f__Burkholderiaceae;g__Burkholderia;s__Burkholderia_sp._OLGA172
OTU128	0	0	0	0	0	0	0	0	0	0	10	10	d__Bacteria;p__Proteobacteria;c__Gammaproteobacteria;o__Enterobacterales;f__Erwiniaceae;g__Pantoea;s__Pantoea_sp._PSNIH1
OTU129	0	0	0	0	0	0	0	0	0	0	10	10	d__Bacteria;p__Proteobacteria;c__Hydrogenophilalia;o__Hydrogenophilales;f__norank;g__norank;s__norank
OTU130	0	0	0	0	0	0	0	0	31	15	25	71	d__Bacteria;p__Proteobacteria;c__Betaproteobacteria;o__Burkholderiales;f__Burkholderiaceae;g__Burkholderia;s__Burkholderia_ambifaria
OTU131	2765	4370	5678	12813	1242	1032	951	3225	14232	10033	24383	48648	d__Bacteria;p__Proteobacteria;c__Alphaproteobacteria;o__norank;f__norank;g__norank;s__norank
OTU132	0	0	0	0	0	0	0	0	0	0	15	15	d__Bacteria;p__Proteobacteria;c__Alphaproteobacteria;o__Rhizobiales;f__Phyllobacteriaceae;g__Mesorhizobium;s__Mesorhizobium_amorphae
OTU133	0	0	0	0	0	0	0	0	0	0	25	25	d__Bacteria;p__Proteobacteria;c__Betaproteobacteria;o__Neisseriales;f__Chromobacteriaceae;g__Chromobacterium;s__Chromobacterium_sp._ATCC_53434
OTU134	0	0	0	0	0	0	0	0	20	14	27	61	d__Bacteria;p__Proteobacteria;c__Gammaproteobacteria;o__Enterobacterales;f__Enterobacteriaceae;g__Lelliottia;s__Lelliottia_jeotgali
OTU135	0	0	0	0	0	0	0	0	0	0	13	13	d__Bacteria;p__Actinobacteria;c__Actinobacteria;o__Micrococcales;f__Beutenbergiaceae;g__Miniimonas;s__norank
OTU136	0	0	0	0	0	0	0	0	0	0	10	10	d__Bacteria;p__Proteobacteria;c__Betaproteobacteria;o__Burkholderiales;f__Alcaligenaceae;g__Castellaniella;s__norank
OTU137	0	0	0	0	0	0	0	0	11	15	22	48	d__Bacteria;p__Firmicutes;c__Bacilli;o__Bacillales;f__Staphylococcaceae;g__Staphylococcus;s__Staphylococcus_nepalensis
OTU138	0	0	0	0	0	0	0	0	47	25	84	156	d__Bacteria;p__Bacteroidetes;c__Flavobacteriia;o__Flavobacteriales;f__Flavobacteriaceae;g__Chryseobacterium;s__Chryseobacterium_taklimakanense
OTU139	0	0	0	0	0	0	0	0	0	0	14	14	d__Bacteria;p__Bacteroidetes;c__Sphingobacteriia;o__Sphingobacteriales;f__Sphingobacteriaceae;g__Pseudopedobacter;s__Pseudopedobacter_saltans
OTU140	0	0	0	0	0	0	0	0	12	0	17	29	d__Bacteria;p__Proteobacteria;c__Alphaproteobacteria;o__Sphingomonadales;f__Sphingomonadaceae;g__Sphingomonas;s__Sphingomonas_sanxanigenens
OTU141	22	17	12	51	58	12	116	186	91	0	101	192	d__Bacteria;p__Proteobacteria;c__Gammaproteobacteria;o__Pseudomonadales;f__Pseudomonadaceae;g__Pseudomonas;s__Pseudomonas_tolaasii
OTU142	0	0	0	0	0	0	0	0	0	0	15	15	d__Bacteria;p__Proteobacteria;c__Gammaproteobacteria;o__Oceanospirillales;f__Alcanivoracaceae;g__Alcanivorax;s__norank
OTU143	0	0	0	0	0	24	13	37	687	689	1141	2517	d__Bacteria;p__Proteobacteria;c__Alphaproteobacteria;o__Rhizobiales;f__Brucellaceae;g__Ochrobactrum;s__Ochrobactrum_anthropi
OTU144	0	0	0	0	0	0	0	0	11	0	0	11	d__Bacteria;p__Proteobacteria;c__Alphaproteobacteria;o__Rhizobiales;f__Cohaesibacteraceae;g__Breoghania;s__norank
OTU145	0	0	0	0	18	22	18	58	67	58	91	216	d__Bacteria;p__Proteobacteria;c__Gammaproteobacteria;o__Pseudomonadales;f__Moraxellaceae;g__Acinetobacter;s__Acinetobacter_calcoaceticus
OTU146	0	0	0	0	0	0	0	0	19	0	48	67	d__Bacteria;p__Proteobacteria;c__Gammaproteobacteria;o__Legionellales;f__Legionellaceae;g__Legionella;s__Legionella_waltersii
OTU147	0	0	0	0	0	0	0	0	42	43	47	132	d__Bacteria;p__Proteobacteria;c__Gammaproteobacteria;o__Enterobacterales;f__Pectobacteriaceae;g__Dickeya;s__norank
OTU148	31	67	58	156	16	0	0	16	27	11	62	100	d__Bacteria;p__Proteobacteria;c__Gammaproteobacteria;o__Xanthomonadales;f__Xanthomonadaceae;g__Lysobacter;s__Lysobacter_sp._TY2-98
OTU149	0	0	0	0	0	0	0	0	27	18	27	72	d__Bacteria;p__Actinobacteria;c__Actinobacteria;o__Micrococcales;f__Micrococcaceae;g__Arthrobacter;s__Arthrobacter_sp._YC-RL1
OTU150	0	0	0	0	0	0	0	0	136	162	223	521	d__Bacteria;p__Firmicutes;c__Bacilli;o__Lactobacillales;f__Aerococcaceae;g__norank;s__norank
OTU151	0	0	0	0	0	0	0	0	240	282	415	937	d__Bacteria;p__Actinobacteria;c__Actinobacteria;o__Corynebacteriales;f__Corynebacteriaceae;g__Corynebacterium;s__Corynebacterium_flavescens
OTU152	0	0	0	0	0	0	0	0	0	0	15	15	d__Bacteria;p__Actinobacteria;c__Actinobacteria;o__Propionibacteriales;f__Nocardioidaceae;g__Aeromicrobium;s__norank
OTU153	0	0	0	0	232	250	219	701	161	143	221	525	d__Bacteria;p__Proteobacteria;c__Gammaproteobacteria;o__Enterobacterales;f__Enterobacteriaceae;g__Kosakonia;s__norank
OTU154	0	0	11	11	0	0	0	0	10	0	29	39	d__Bacteria;p__Proteobacteria;c__Betaproteobacteria;o__Burkholderiales;f__norank;g__Roseateles;s__norank
OTU155	0	0	0	0	0	0	0	0	0	38	31	69	d__Bacteria;p__Firmicutes;c__Bacilli;o__Lactobacillales;f__Enterococcaceae;g__Enterococcus;s__Enterococcus_faecium
OTU156	0	0	0	0	0	0	0	0	0	0	11	11	d__Bacteria;p__Proteobacteria;c__Alphaproteobacteria;o__Rhizobiales;f__Aurantimonadaceae;g__norank;s__norank
OTU157	0	12	0	12	0	0	0	0	17	0	13	30	d__Bacteria;p__Proteobacteria;c__Alphaproteobacteria;o__Rhizobiales;f__Xanthobacteraceae;g__Azorhizobium;s__norank
OTU158	0	0	0	0	0	0	0	0	11	0	0	11	d__Bacteria;p__Proteobacteria;c__Alphaproteobacteria;o__Rhizobiales;f__Cohaesibacteraceae;g__norank;s__norank
OTU159	1050	1088	1559	3697	84	60	110	254	0	0	0	0	d__Bacteria;p__Tenericutes;c__norank;o__norank;f__norank;g__norank;s__norank
OTU160	0	0	0	0	0	0	0	0	0	0	16	16	d__Bacteria;p__Proteobacteria;c__Betaproteobacteria;o__Burkholderiales;f__norank;g__Thiomonas;s__Thiomonas_sp._X19
OTU161	0	0	0	0	19	27	18	64	13	38	50	101	d__Bacteria;p__Firmicutes;c__Bacilli;o__Lactobacillales;f__Lactobacillaceae;g__Lactobacillus;s__Lactobacillus_curvatus
OTU162	24798	37237	42514	104549	39364	35936	32144	107444	207605	148112	344691	700408	d__Bacteria;p__norank;c__norank;o__norank;f__norank;g__norank;s__norank
OTU163	0	0	0	0	0	0	0	0	0	0	15	15	d__Bacteria;p__Proteobacteria;c__Alphaproteobacteria;o__Rhizobiales;f__Phyllobacteriaceae;g__Mesorhizobium;s__Mesorhizobium_oceanicum
OTU164	0	0	0	0	0	0	0	0	0	12	0	12	d__Bacteria;p__Proteobacteria;c__Gammaproteobacteria;o__Enterobacterales;f__Enterobacteriaceae;g__Citrobacter;s__Citrobacter_werkmanii
OTU165	0	20	0	20	0	0	0	0	30	0	36	66	d__Bacteria;p__Proteobacteria;c__Betaproteobacteria;o__Burkholderiales;f__norank;g__Methylibium;s__norank
OTU166	148	121	170	439	37	28	40	105	283	98	589	970	d__Bacteria;p__Proteobacteria;c__Betaproteobacteria;o__Burkholderiales;f__Oxalobacteraceae;g__Massilia;s__Massilia_timonae
OTU167	21	28	29	78	17	0	0	17	95	0	131	226	d__Bacteria;p__Proteobacteria;c__Betaproteobacteria;o__Neisseriales;f__norank;g__norank;s__norank
OTU168	0	0	0	0	0	0	0	0	0	0	11	11	d__Bacteria;p__Proteobacteria;c__Gammaproteobacteria;o__Pseudomonadales;f__Pseudomonadaceae;g__Pseudomonas;s__Pseudomonas_entomophila
OTU169	21	23	22	66	0	0	0	0	29	27	69	125	d__Bacteria;p__Proteobacteria;c__Betaproteobacteria;o__Burkholderiales;f__Burkholderiaceae;g__Burkholderia;s__Burkholderia_sp._CCGE1001
OTU170	0	0	0	0	0	0	0	0	15	0	11	26	d__Bacteria;p__Proteobacteria;c__Betaproteobacteria;o__Burkholderiales;f__Burkholderiaceae;g__Burkholderia;s__Burkholderia_sp._CCGE1003
OTU171	0	0	0	0	28	39	39	106	81	58	141	280	d__Bacteria;p__Proteobacteria;c__Gammaproteobacteria;o__Enterobacterales;f__Enterobacteriaceae;g__Enterobacter;s__Enterobacter_sp._HK169
OTU172	0	0	0	0	0	0	0	0	0	0	12	12	d__Bacteria;p__Firmicutes;c__Bacilli;o__Lactobacillales;f__Carnobacteriaceae;g__Carnobacterium;s__Carnobacterium_divergens
OTU173	0	0	0	0	0	0	0	0	0	0	26	26	d__Bacteria;p__Actinobacteria;c__Actinobacteria;o__Micrococcales;f__Microbacteriaceae;g__Frondihabitans;s__norank
OTU174	0	0	0	0	0	0	0	0	133	24	229	386	d__Bacteria;p__Proteobacteria;c__Gammaproteobacteria;o__Legionellales;f__norank;g__norank;s__norank
OTU175	0	0	0	0	0	0	0	0	0	0	12	12	d__Bacteria;p__Proteobacteria;c__Alphaproteobacteria;o__Rhodospirillales;f__Rhodospirillaceae;g__Nitrospirillum;s__Nitrospirillum_amazonense
OTU176	233	228	295	756	412	236	245	893	1329	402	2301	4032	d__Bacteria;p__Proteobacteria;c__Betaproteobacteria;o__Burkholderiales;f__Comamonadaceae;g__Delftia;s__Delftia_acidovorans
OTU177	0	0	0	0	0	0	0	0	14	0	27	41	d__Bacteria;p__Proteobacteria;c__Alphaproteobacteria;o__Rhodospirillales;f__Acetobacteraceae;g__Roseomonas;s__Roseomonas_sp._FDAARGOs__362
OTU178	57	83	51	191	109	80	87	276	370	95	661	1126	d__Bacteria;p__Proteobacteria;c__Betaproteobacteria;o__Burkholderiales;f__Comamonadaceae;g__Delftia;s__Delftia_sp._Cs1-4
OTU179	1050	1088	1559	3697	84	60	110	254	0	0	0	0	d__Bacteria;p__Tenericutes;c__Mollicutes;o__norank;f__norank;g__norank;s__norank
OTU180	0	0	0	0	0	0	0	0	0	30	36	66	d__Bacteria;p__Actinobacteria;c__Actinobacteria;o__Corynebacteriales;f__Mycobacteriaceae;g__Mycobacteroides;s__norank
OTU181	0	0	0	0	0	0	0	0	0	13	23	36	d__Bacteria;p__Proteobacteria;c__Betaproteobacteria;o__Burkholderiales;f__Burkholderiaceae;g__Cupriavidus;s__Cupriavidus_necator
OTU182	0	0	0	0	54	65	54	173	142	117	194	453	d__Bacteria;p__Proteobacteria;c__Gammaproteobacteria;o__Enterobacterales;f__Yersiniaceae;g__Serratia;s__Serratia_liquefaciens
OTU183	0	0	13	13	0	0	0	0	0	0	23	23	d__Bacteria;p__Bacteroidetes;c__Flavobacteriia;o__Flavobacteriales;f__Flavobacteriaceae;g__Flavobacterium;s__Flavobacterium_johnsoniae
OTU184	0	0	0	0	0	0	0	0	0	0	16	16	d__Bacteria;p__Proteobacteria;c__Betaproteobacteria;o__Burkholderiales;f__Comamonadaceae;g__Rhodoferax;s__Rhodoferax_ferrireducens
OTU185	0	55	0	55	0	0	0	0	190	222	197	609	d__Bacteria;p__Proteobacteria;c__Alphaproteobacteria;o__Rhizobiales;f__Rhizobiaceae;g__Rhizobium;s__Rhizobium_sp._Y9
OTU186	0	0	0	0	0	0	0	0	0	0	31	31	d__Bacteria;p__Proteobacteria;c__Betaproteobacteria;o__Burkholderiales;f__Comamonadaceae;g__Curvibacter;s__Curvibacter_sp._AEP1-3
OTU187	0	0	0	0	0	0	0	0	20	31	28	79	d__Bacteria;p__Firmicutes;c__Bacilli;o__Lactobacillales;f__Lactobacillaceae;g__Lactobacillus;s__Lactobacillus_buchneri
OTU188	0	0	0	0	0	21	0	21	12	0	11	23	d__Bacteria;p__Proteobacteria;c__Gammaproteobacteria;o__Enterobacterales;f__Enterobacteriaceae;g__Raoultella;s__Raoultella_planticola
OTU189	50	46	66	162	147	158	125	430	161	58	289	508	d__Bacteria;p__Proteobacteria;c__Gammaproteobacteria;o__Alteromonadales;f__Shewanellaceae;g__Shewanella;s__Shewanella_oneidensis
OTU190	0	0	0	0	0	0	0	0	16	0	19	35	d__Bacteria;p__Actinobacteria;c__Actinobacteria;o__Micrococcales;f__Microbacteriaceae;g__Microcella;s__norank
OTU191	0	0	0	0	189	204	154	547	140	148	226	514	d__Bacteria;p__Proteobacteria;c__Gammaproteobacteria;o__Enterobacterales;f__Yersiniaceae;g__Rahnella;s__Rahnella_aquatilis
OTU192	0	11	0	11	0	0	0	0	14	0	31	45	d__Bacteria;p__Proteobacteria;c__Betaproteobacteria;o__Burkholderiales;f__Comamonadaceae;g__Hydrogenophaga;s__Hydrogenophaga_sp._RAC07
OTU193	0	0	0	0	0	0	0	0	15	23	28	66	d__Bacteria;p__Proteobacteria;c__Alphaproteobacteria;o__Rhizobiales;f__Phyllobacteriaceae;g__Aminobacter;s__Aminobacter_sp._MSH1
OTU194	0	0	0	0	0	0	0	0	0	0	21	21	d__Bacteria;p__Proteobacteria;c__Betaproteobacteria;o__Neisseriales;f__Chromobacteriaceae;g__Chromobacterium;s__Chromobacterium_vaccinii
OTU195	41	63	88	192	15	0	12	27	54	21	98	173	d__Bacteria;p__Proteobacteria;c__Betaproteobacteria;o__Burkholderiales;f__Comamonadaceae;g__Alicycliphilus;s__norank
OTU196	0	0	0	0	0	0	0	0	0	0	13	13	d__Bacteria;p__Proteobacteria;c__Alphaproteobacteria;o__Rhizobiales;f__Methylobacteriaceae;g__Methylobacterium;s__Methylobacterium_nodulans
OTU197	0	0	0	0	0	0	0	0	12	0	26	38	d__Bacteria;p__Proteobacteria;c__Alphaproteobacteria;o__Sphingomonadales;f__Sphingomonadaceae;g__Sphingopyxis;s__Sphingopyxis_sp._113P3
OTU198	0	0	0	0	0	0	0	0	17	0	27	44	d__Bacteria;p__Proteobacteria;c__Gammaproteobacteria;o__Oceanospirillales;f__Halomonadaceae;g__Halomonas;s__norank
OTU199	0	0	0	0	0	0	0	0	16	16	18	50	d__Bacteria;p__Proteobacteria;c__Gammaproteobacteria;o__Enterobacterales;f__Yersiniaceae;g__Chania;s__Chania_multitudinisentens
OTU200	0	0	0	0	11	12	0	23	36	27	41	104	d__Bacteria;p__Proteobacteria;c__Alphaproteobacteria;o__Rhodospirillales;f__Acetobacteraceae;g__Acetobacter;s__Acetobacter_ghanensis
OTU201	0	0	0	0	0	0	0	0	0	0	11	11	d__Bacteria;p__Actinobacteria;c__Actinobacteria;o__Propionibacteriales;f__Nocardioidaceae;g__Micropruina;s__Micropruina_glycogenica
OTU202	0	0	0	0	0	0	0	0	0	0	10	10	d__Bacteria;p__Proteobacteria;c__Betaproteobacteria;o__Neisseriales;f__Chromobacteriaceae;g__Vogesella;s__Vogesella_sp._LIG4
OTU203	0	0	0	0	0	0	0	0	17	0	25	42	d__Bacteria;p__Actinobacteria;c__Actinobacteria;o__Corynebacteriales;f__Corynebacteriaceae;g__Corynebacterium;s__Corynebacterium_urealyticum
OTU204	0	0	0	0	0	0	0	0	51	27	72	150	d__Bacteria;p__Proteobacteria;c__Betaproteobacteria;o__Burkholderiales;f__Alcaligenaceae;g__Bordetella;s__Bordetella_bronchiseptica
OTU205	24	27	33	84	0	0	0	0	16	0	42	58	d__Bacteria;p__Proteobacteria;c__Alphaproteobacteria;o__Caulobacterales;f__Caulobacteraceae;g__Brevundimonas;s__Brevundimonas_sp._DS20
OTU206	12	0	11	23	0	0	0	0	22	31	21	74	d__Bacteria;p__Proteobacteria;c__Alphaproteobacteria;o__Rhizobiales;f__Bradyrhizobiaceae;g__Nitrobacter;s__norank
OTU207	0	0	0	0	0	0	0	0	10	0	0	10	d__Bacteria;p__Actinobacteria;c__Actinobacteria;o__Micrococcales;f__Beutenbergiaceae;g__Beutenbergia;s__norank
OTU208	0	0	0	0	24	18	14	56	712	679	981	2372	d__Bacteria;p__Proteobacteria;c__Gammaproteobacteria;o__Enterobacterales;f__Morganellaceae;g__Providencia;s__norank
OTU209	12	14	16	42	13	0	0	13	21	38	34	93	d__Bacteria;p__Proteobacteria;c__Gammaproteobacteria;o__Enterobacterales;f__Enterobacteriaceae;g__Enterobacter;s__Enterobacter_sp._FY-07
OTU210	0	0	0	0	0	0	0	0	19	22	33	74	d__Bacteria;p__Actinobacteria;c__Actinobacteria;o__Corynebacteriales;f__Corynebacteriaceae;g__Corynebacterium;s__Corynebacterium_crudilactis
OTU211	0	0	0	0	0	0	0	0	16	0	19	35	d__Bacteria;p__Proteobacteria;c__Alphaproteobacteria;o__Caulobacterales;f__Caulobacteraceae;g__Brevundimonas;s__Brevundimonas_vesicularis
OTU212	0	0	0	0	0	0	0	0	0	0	24	24	d__Bacteria;p__Firmicutes;c__Bacilli;o__Bacillales;f__Listeriaceae;g__norank;s__norank
OTU213	0	0	0	0	0	0	0	0	22	44	59	125	d__Bacteria;p__Proteobacteria;c__Gammaproteobacteria;o__Pseudomonadales;f__Moraxellaceae;g__Moraxella;s__Moraxella_osloensis
OTU214	0	0	0	0	0	0	14	14	24	17	50	91	d__Bacteria;p__Proteobacteria;c__Gammaproteobacteria;o__Pseudomonadales;f__Pseudomonadaceae;g__Pseudomonas;s__Pseudomonas_rhodesiae
OTU215	0	0	0	0	1478	1586	1440	4504	2353	2338	3507	8198	d__Bacteria;p__Firmicutes;c__Bacilli;o__Lactobacillales;f__Leuconostocaceae;g__Leuconostoc;s__Leuconostoc_citreum
OTU216	20	34	32	86	64	46	32	142	152	0	297	449	d__Bacteria;p__Actinobacteria;c__Actinobacteria;o__Streptomycetales;f__Streptomycetaceae;g__Streptomyces;s__norank
OTU217	61	48	83	192	37	43	33	113	101	72	179	352	d__Bacteria;p__Proteobacteria;c__Betaproteobacteria;o__Burkholderiales;f__Alcaligenaceae;g__Achromobacter;s__Achromobacter_spanius
OTU218	0	0	0	0	0	0	0	0	0	0	16	16	d__Bacteria;p__Proteobacteria;c__Alphaproteobacteria;o__Sphingomonadales;f__Sphingomonadaceae;g__Sphingobium;s__Sphingobium_sp._TKS
OTU219	20	34	32	86	64	46	32	142	152	0	297	449	d__Bacteria;p__Actinobacteria;c__Actinobacteria;o__Streptomycetales;f__norank;g__norank;s__norank
OTU220	0	89	77	166	0	0	0	0	100	0	198	298	d__Bacteria;p__Proteobacteria;c__Betaproteobacteria;o__Burkholderiales;f__Comamonadaceae;g__Acidovorax;s__Acidovorax_sp._JS42
OTU221	0	0	0	0	0	0	0	0	0	0	30	30	d__Bacteria;p__Proteobacteria;c__Gammaproteobacteria;o__Pasteurellales;f__norank;g__norank;s__norank
OTU222	0	0	0	0	0	0	0	0	62	0	147	209	d__Bacteria;p__Proteobacteria;c__Gammaproteobacteria;o__Aeromonadales;f__Aeromonadaceae;g__Aeromonas;s__Aeromonas_hydrophila
OTU223	24	11	26	61	14	24	17	55	201	34	369	604	d__Bacteria;p__Proteobacteria;c__Alphaproteobacteria;o__Sphingomonadales;f__Sphingomonadaceae;g__Sphingobium;s__Sphingobium_yanoikuyae
OTU224	0	0	0	0	35	23	24	82	1205	1342	1908	4455	d__Bacteria;p__Firmicutes;c__Bacilli;o__Bacillales;f__Staphylococcaceae;g__Staphylococcus;s__Staphylococcus_sciuri
OTU225	70	148	124	342	22	17	33	72	64	20	106	190	d__Bacteria;p__Proteobacteria;c__Gammaproteobacteria;o__Xanthomonadales;f__Xanthomonadaceae;g__Luteimonas;s__Luteimonas_sp._83-4
OTU226	0	0	0	0	0	0	0	0	16	17	24	57	d__Bacteria;p__Actinobacteria;c__Actinobacteria;o__Streptosporangiales;f__Nocardiopsaceae;g__norank;s__norank
OTU227	0	0	0	0	0	0	0	0	0	0	10	10	d__Bacteria;p__Proteobacteria;c__Gammaproteobacteria;o__Pseudomonadales;f__Moraxellaceae;g__Acinetobacter;s__Acinetobacter_nosocomialis
OTU228	0	0	0	0	0	0	0	0	21	27	36	84	d__Bacteria;p__Firmicutes;c__Bacilli;o__Lactobacillales;f__Lactobacillaceae;g__Lactobacillus;s__Lactobacillus_rhamnosus
OTU229	0	0	0	0	0	0	0	0	0	10	0	10	d__Bacteria;p__Proteobacteria;c__Alphaproteobacteria;o__Rhodospirillales;f__Acetobacteraceae;g__Kozakia;s__Kozakia_baliensis
OTU230	0	0	0	0	0	0	0	0	0	0	12	12	d__Bacteria;p__Actinobacteria;c__Actinobacteria;o__Micrococcales;f__Microbacteriaceae;g__Frondihabitans;s__Frondihabitans_sp._PAMC_28766
OTU231	61	120	167	348	131	145	135	411	1093	991	1762	3846	d__Bacteria;p__Proteobacteria;c__Betaproteobacteria;o__Burkholderiales;f__Alcaligenaceae;g__Achromobacter;s__norank
OTU232	46	115	107	268	36	22	32	90	71	30	112	213	d__Bacteria;p__Proteobacteria;c__Gammaproteobacteria;o__Xanthomonadales;f__Xanthomonadaceae;g__Lysobacter;s__Lysobacter_capsici
OTU233	0	0	0	0	0	0	0	0	0	0	17	17	d__Bacteria;p__Proteobacteria;c__Alphaproteobacteria;o__Rhizobiales;f__Methylobacteriaceae;g__Methylobacterium;s__Methylobacterium_sp._17Sr1-43
OTU234	0	0	0	0	0	0	0	0	0	0	14	14	d__Bacteria;p__Actinobacteria;c__Actinobacteria;o__Corynebacteriales;f__Corynebacteriaceae;g__Corynebacterium;s__Corynebacterium_simulans
OTU235	42	90	79	211	83	53	37	173	322	116	681	1119	d__Bacteria;p__Proteobacteria;c__Alphaproteobacteria;o__Rhizobiales;f__Bradyrhizobiaceae;g__Bosea;s__Bosea_sp._RAC05
OTU236	0	0	0	0	0	0	0	0	11	13	25	49	d__Bacteria;p__Proteobacteria;c__Betaproteobacteria;o__Burkholderiales;f__Alcaligenaceae;g__Paenalcaligenes;s__norank
OTU237	0	0	0	0	0	58	103	161	114	110	175	399	d__Bacteria;p__Firmicutes;c__Bacilli;o__Bacillales;f__Bacillaceae;g__Bacillus;s__Bacillus_cellulasensis
OTU238	0	0	0	0	0	0	0	0	31	17	35	83	d__Bacteria;p__Actinobacteria;c__Actinobacteria;o__Corynebacteriales;f__Corynebacteriaceae;g__Corynebacterium;s__Corynebacterium_marinum
OTU239	0	0	0	0	0	0	0	0	387	441	614	1442	d__Bacteria;p__Proteobacteria;c__Alphaproteobacteria;o__Rhizobiales;f__Brucellaceae;g__Ochrobactrum;s__Ochrobactrum_pseudogrignonense
OTU240	0	0	0	0	0	0	0	0	0	12	30	42	d__Bacteria;p__Proteobacteria;c__Betaproteobacteria;o__Burkholderiales;f__Comamonadaceae;g__Comamonas;s__Comamonas_serinivorans
OTU241	0	0	0	0	0	0	0	0	78	0	124	202	d__Bacteria;p__Proteobacteria;c__Alphaproteobacteria;o__Rhizobiales;f__Methylobacteriaceae;g__Methylorubrum;s__Methylorubrum_extorquens
OTU242	0	0	0	0	0	0	0	0	111	137	204	452	d__Bacteria;p__Firmicutes;c__Bacilli;o__Lactobacillales;f__Enterococcaceae;g__Enterococcus;s__Enterococcus_sp._FDAARGOs__375
OTU243	0	53	46	99	0	0	0	0	657	374	1372	2403	d__Bacteria;p__Bacteroidetes;c__Flavobacteriia;o__norank;f__norank;g__norank;s__norank
OTU244	0	0	0	0	0	0	0	0	10	0	12	22	d__Bacteria;p__Proteobacteria;c__Alphaproteobacteria;o__Rhizobiales;f__Phyllobacteriaceae;g__Nitratireductor;s__Nitratireductor_sp._OM-1
OTU245	6656	10314	13298	30268	2415	2462	2226	7103	22939	21494	36033	80466	d__Bacteria;p__Proteobacteria;c__Betaproteobacteria;o__Burkholderiales;f__Burkholderiaceae;g__norank;s__norank
OTU246	0	0	0	0	0	0	0	0	17	0	14	31	d__Bacteria;p__Bacteroidetes;c__Flavobacteriia;o__Flavobacteriales;f__Flavobacteriaceae;g__Chryseobacterium;s__Chryseobacterium_camelliae
OTU247	0	0	0	0	0	0	0	0	17	0	34	51	d__Bacteria;p__Proteobacteria;c__Betaproteobacteria;o__Burkholderiales;f__Comamonadaceae;g__Rhodoferax;s__Rhodoferax_koreense
OTU248	25	24	32	81	38	0	32	70	113	68	256	437	d__Bacteria;p__Proteobacteria;c__Gammaproteobacteria;o__Aeromonadales;f__Aeromonadaceae;g__norank;s__norank
OTU249	0	0	0	0	0	0	0	0	0	0	13	13	d__Bacteria;p__Proteobacteria;c__Alphaproteobacteria;o__Rhizobiales;f__Rhodobiaceae;g__norank;s__norank
OTU250	0	0	0	0	0	0	0	0	15	0	30	45	d__Bacteria;p__Proteobacteria;c__Alphaproteobacteria;o__Sphingomonadales;f__Sphingomonadaceae;g__Sphingobium;s__Sphingobium_sp._RAC03
OTU251	0	0	0	0	0	0	0	0	30	14	86	130	d__Bacteria;p__Bacteroidetes;c__Flavobacteriia;o__Flavobacteriales;f__Flavobacteriaceae;g__Elizabethkingia;s__Elizabethkingia_anophelis
OTU252	0	0	0	0	0	0	0	0	0	10	17	27	d__Bacteria;p__Actinobacteria;c__Actinobacteria;o__Corynebacteriales;f__Corynebacteriaceae;g__Corynebacterium;s__Corynebacterium_falsenii
OTU253	10	0	0	10	0	0	0	0	44	46	86	176	d__Bacteria;p__Proteobacteria;c__Betaproteobacteria;o__Burkholderiales;f__Comamonadaceae;g__Ottowia;s__Ottowia_oryzae
OTU254	0	0	0	0	21	0	0	21	0	0	54	54	d__Bacteria;p__Firmicutes;c__Bacilli;o__Lactobacillales;f__Streptococcaceae;g__Streptococcus;s__Streptococcus_thermophilus
OTU255	0	0	0	0	0	0	0	0	20	0	26	46	d__Bacteria;p__Actinobacteria;c__Actinobacteria;o__Micrococcales;f__Microbacteriaceae;g__Agrococcus;s__Agrococcus_carbonis
OTU256	0	0	0	0	47	39	29	115	154	176	243	573	d__Bacteria;p__Firmicutes;c__Bacilli;o__Lactobacillales;f__Streptococcaceae;g__Lactococcus;s__Lactococcus_raffinolactis
OTU257	27	25	31	83	0	15	0	15	45	44	80	169	d__Bacteria;p__Proteobacteria;c__Alphaproteobacteria;o__Rhizobiales;f__Bradyrhizobiaceae;g__Bradyrhizobium;s__Bradyrhizobium_sp._S23321
OTU258	0	0	0	0	0	0	0	0	0	0	12	12	d__Bacteria;p__Actinobacteria;c__Actinobacteria;o__Corynebacteriales;f__Corynebacteriaceae;g__Corynebacterium;s__Corynebacterium_sphenisci
OTU259	25	24	32	81	38	0	32	70	51	68	97	216	d__Bacteria;p__Proteobacteria;c__Gammaproteobacteria;o__Aeromonadales;f__Aeromonadaceae;g__Aeromonas;s__Aeromonas_veronii
OTU260	12	14	16	42	5268	5840	4933	16041	3627	3469	5561	12657	d__Bacteria;p__Proteobacteria;c__Gammaproteobacteria;o__Enterobacterales;f__Enterobacteriaceae;g__Enterobacter;s__norank
OTU261	12	0	0	12	0	10	12	22	45	16	68	129	d__Bacteria;p__Proteobacteria;c__Betaproteobacteria;o__Burkholderiales;f__Comamonadaceae;g__Comamonas;s__Comamonas_kerstersii
OTU262	32	37	38	107	0	0	0	0	23	0	34	57	d__Bacteria;p__Proteobacteria;c__Gammaproteobacteria;o__Xanthomonadales;f__Xanthomonadaceae;g__Xanthomonas;s__Xanthomonas_vesicatoria
OTU263	0	0	0	0	0	20	19	39	15	16	27	58	d__Bacteria;p__Firmicutes;c__Bacilli;o__Lactobacillales;f__Leuconostocaceae;g__Weissella;s__Weissella_koreensis
OTU264	169	206	190	565	70	46	66	182	128	61	222	411	d__Bacteria;p__Proteobacteria;c__Gammaproteobacteria;o__Xanthomonadales;f__Xanthomonadaceae;g__Stenotrophomonas;s__Stenotrophomonas_rhizophila
OTU265	0	0	0	0	0	0	0	0	281	284	402	967	d__Bacteria;p__Actinobacteria;c__Actinobacteria;o__Corynebacteriales;f__Corynebacteriaceae;g__Corynebacterium;s__Corynebacterium_terpenotabidum
OTU266	0	0	0	0	0	0	0	0	0	0	14	14	d__Bacteria;p__Actinobacteria;c__Actinobacteria;o__Micrococcales;f__Intrasporangiaceae;g__Janibacter;s__norank
OTU267	0	0	0	0	71	54	33	158	344	267	590	1201	d__Bacteria;p__Proteobacteria;c__Alphaproteobacteria;o__Rhodospirillales;f__Acetobacteraceae;g__norank;s__norank
OTU268	0	0	0	0	0	0	0	0	16	0	33	49	d__Bacteria;p__Actinobacteria;c__Actinobacteria;o__Micrococcales;f__Microbacteriaceae;g__Plantibacter;s__norank
OTU269	0	0	0	0	0	0	0	0	516	509	838	1863	d__Bacteria;p__Actinobacteria;c__Actinobacteria;o__Micrococcales;f__Dermabacteraceae;g__norank;s__norank
OTU270	0	34	20	54	0	0	0	0	52	41	57	150	d__Bacteria;p__Proteobacteria;c__Betaproteobacteria;o__Burkholderiales;f__Burkholderiaceae;g__Paraburkholderia;s__Paraburkholderia_terricola
OTU271	0	0	0	0	0	0	0	0	0	0	39	39	d__Bacteria;p__Proteobacteria;c__Alphaproteobacteria;o__Rhodobacterales;f__Rhodobacteraceae;g__Salipiger;s__norank
OTU272	0	0	0	0	0	0	0	0	0	0	12	12	d__Bacteria;p__Proteobacteria;c__Alphaproteobacteria;o__Rhodospirillales;f__Rhodospirillaceae;g__Nitrospirillum;s__norank
OTU273	0	0	0	0	0	0	0	0	17	0	11	28	d__Bacteria;p__Proteobacteria;c__Alphaproteobacteria;o__Sphingomonadales;f__Erythrobacteraceae;g__Altererythrobacter;s__Altererythrobacter_sp._B11
OTU274	0	0	0	0	175	220	177	572	150	121	222	493	d__Bacteria;p__Firmicutes;c__Bacilli;o__Lactobacillales;f__Leuconostocaceae;g__Leuconostoc;s__Leuconostoc_lactis
OTU275	0	0	0	0	0	11	14	25	35	30	49	114	d__Bacteria;p__Firmicutes;c__Bacilli;o__Lactobacillales;f__Leuconostocaceae;g__Leuconostoc;s__Leuconostoc_suionicum
OTU276	0	0	0	0	0	0	0	0	11	0	14	25	d__Bacteria;p__Proteobacteria;c__Alphaproteobacteria;o__Rhizobiales;f__Hyphomicrobiaceae;g__Blastochloris;s__norank
OTU277	0	0	0	0	0	0	0	0	0	0	18	18	d__Bacteria;p__Bacteroidetes;c__Flavobacteriia;o__Flavobacteriales;f__Flavobacteriaceae;g__Weeksella;s__norank
OTU278	0	0	0	0	0	0	0	0	0	0	16	16	d__Bacteria;p__Firmicutes;c__Bacilli;o__Bacillales;f__Staphylococcaceae;g__Staphylococcus;s__Staphylococcus_pseudintermedius
OTU279	0	0	0	0	0	0	0	0	0	12	24	36	d__Bacteria;p__Firmicutes;c__Bacilli;o__Bacillales;f__Staphylococcaceae;g__Macrococcus;s__Macrococcus_caseolyticus
OTU280	0	12	14	26	16	0	0	16	21	12	21	54	d__Bacteria;p__Proteobacteria;c__Gammaproteobacteria;o__Pseudomonadales;f__Pseudomonadaceae;g__Pseudomonas;s__Pseudomonas_sp._R2A2
OTU281	0	0	0	0	0	0	0	0	23	30	27	80	d__Bacteria;p__Firmicutes;c__Bacilli;o__Bacillales;f__Bacillaceae;g__Bacillus;s__Bacillus_sp._WP8
OTU282	40	48	65	153	11	12	0	23	28	0	53	81	d__Bacteria;p__Proteobacteria;c__Gammaproteobacteria;o__Xanthomonadales;f__Xanthomonadaceae;g__Luteimonas;s__Luteimonas_sp._JM171
OTU283	0	0	0	0	0	0	0	0	0	0	49	49	d__Bacteria;p__Proteobacteria;c__Gammaproteobacteria;o__Enterobacterales;f__Yersiniaceae;g__Serratia;s__Serratia_sp._SCBI
OTU284	2530	3832	4132	10494	1659	1205	1240	4104	2580	1097	4348	8025	d__Bacteria;p__Proteobacteria;c__Betaproteobacteria;o__Rhodocyclales;f__norank;g__norank;s__norank
OTU285	33	38	37	108	27	23	27	77	176	32	327	535	d__Bacteria;p__Proteobacteria;c__Alphaproteobacteria;o__Caulobacterales;f__Caulobacteraceae;g__Brevundimonas;s__Brevundimonas_naejangsanensis
OTU286	0	0	0	0	0	0	0	0	0	0	13	13	d__Bacteria;p__Proteobacteria;c__Betaproteobacteria;o__Burkholderiales;f__Oxalobacteraceae;g__Collimonas;s__norank
OTU287	0	0	0	0	0	0	0	0	19	12	17	48	d__Bacteria;p__Actinobacteria;c__Actinobacteria;o__Corynebacteriales;f__Corynebacteriaceae;g__Corynebacterium;s__Corynebacterium_doosanense
OTU288	32	38	0	70	22	0	0	22	52	37	59	148	d__Bacteria;p__Proteobacteria;c__Betaproteobacteria;o__Burkholderiales;f__Burkholderiaceae;g__Cupriavidus;s__Cupriavidus_taiwanensis
OTU289	101	126	137	364	39	33	37	109	84	31	129	244	d__Bacteria;p__Proteobacteria;c__Gammaproteobacteria;o__Xanthomonadales;f__Xanthomonadaceae;g__Pseudoxanthomonas;s__Pseudoxanthomonas_spadix
OTU290	0	0	0	0	0	0	0	0	28	28	25	81	d__Bacteria;p__Firmicutes;c__Bacilli;o__Lactobacillales;f__Streptococcaceae;g__Streptococcus;s__Streptococcus_parauberis
OTU291	9518	14524	14514	38556	23550	21171	18885	63606	81859	40773	142930	265562	d__Bacteria;p__Proteobacteria;c__Gammaproteobacteria;o__norank;f__norank;g__norank;s__norank
OTU292	0	0	0	0	0	0	0	0	0	15	0	15	d__Bacteria;p__Firmicutes;c__Bacilli;o__Bacillales;f__Bacillaceae;g__Virgibacillus;s__Virgibacillus_sp._6R
OTU293	0	0	0	0	0	10	18	28	27	23	38	88	d__Bacteria;p__Proteobacteria;c__Gammaproteobacteria;o__Enterobacterales;f__Erwiniaceae;g__Pantoea;s__Pantoea_ananatis
OTU294	12	17	13	42	0	0	0	0	14	0	39	53	d__Bacteria;p__Proteobacteria;c__Betaproteobacteria;o__Burkholderiales;f__norank;g__Leptothrix;s__norank
OTU295	510	777	881	2168	798	631	490	1919	1027	954	1533	3514	d__Bacteria;p__Proteobacteria;c__Gammaproteobacteria;o__Pseudomonadales;f__Pseudomonadaceae;g__Pseudomonas;s__Pseudomonas_stutzeri
OTU296	0	14	10	24	0	0	0	0	14	0	28	42	d__Bacteria;p__Proteobacteria;c__Betaproteobacteria;o__Burkholderiales;f__Comamonadaceae;g__Simplicispira;s__Simplicispira_suum
OTU297	0	37	0	37	56	93	62	211	151	191	189	531	d__Bacteria;p__Proteobacteria;c__Alphaproteobacteria;o__Rhizobiales;f__Rhizobiaceae;g__Agrobacterium;s__Agrobacterium_tumefaciens
OTU298	0	0	0	0	0	0	0	0	0	0	22	22	d__Bacteria;p__Proteobacteria;c__Alphaproteobacteria;o__Rhizobiales;f__Phyllobacteriaceae;g__Mesorhizobium;s__Mesorhizobium_loti
OTU299	0	0	0	0	0	0	0	0	0	0	15	15	d__Bacteria;p__Proteobacteria;c__Alphaproteobacteria;o__Rhizobiales;f__Rhizobiaceae;g__Agrobacterium;s__Agrobacterium_fabrum
OTU300	0	0	0	0	0	0	0	0	0	0	10	10	d__Bacteria;p__Proteobacteria;c__Gammaproteobacteria;o__Enterobacterales;f__Pectobacteriaceae;g__Lonsdalea;s__norank
OTU301	0	0	0	0	0	0	0	0	19	0	18	37	d__Bacteria;p__Proteobacteria;c__Betaproteobacteria;o__Neisseriales;f__Chromobacteriaceae;g__Microvirgula;s__norank
OTU302	0	0	0	0	0	0	0	0	141	151	240	532	d__Bacteria;p__Proteobacteria;c__Gammaproteobacteria;o__Enterobacterales;f__Yersiniaceae;g__Serratia;s__Serratia_sp._FS14
OTU303	0	21	24	45	0	0	0	0	13	0	43	56	d__Bacteria;p__Proteobacteria;c__Betaproteobacteria;o__Burkholderiales;f__Comamonadaceae;g__Melaminivora;s__Melaminivora_sp._SC2-7
OTU304	0	0	0	0	0	0	0	0	0	0	16	16	d__Bacteria;p__Bacteroidetes;c__Sphingobacteriia;o__Sphingobacteriales;f__Sphingobacteriaceae;g__Sphingobacterium;s__Sphingobacterium_sp._ML3W
OTU305	19	21	14	54	0	0	0	0	31	13	34	78	d__Bacteria;p__Proteobacteria;c__Betaproteobacteria;o__Burkholderiales;f__Comamonadaceae;g__Melaminivora;s__Melaminivora_sp._SC2-9
OTU306	0	0	0	0	0	0	0	0	20	25	0	45	d__Bacteria;p__Actinobacteria;c__Actinobacteria;o__Micrococcales;f__Microbacteriaceae;g__Agrococcus;s__Agrococcus_jejuensis
OTU307	0	27	34	61	16	19	21	56	41	14	89	144	d__Bacteria;p__Proteobacteria;c__Betaproteobacteria;o__Burkholderiales;f__Comamonadaceae;g__Variovorax;s__Variovorax_paradoxus
OTU308	0	0	0	0	0	0	0	0	134	121	169	424	d__Bacteria;p__Actinobacteria;c__Actinobacteria;o__Micrococcales;f__Dermabacteraceae;g__Brachybacterium;s__Brachybacterium_ginsengisoli
OTU309	0	0	0	0	0	0	0	0	16	0	19	35	d__Bacteria;p__Actinobacteria;c__Actinobacteria;o__Micrococcales;f__Microbacteriaceae;g__Microcella;s__Microcella_alkaliphila
OTU310	0	0	0	0	19	24	26	69	656	609	1000	2265	d__Bacteria;p__Proteobacteria;c__Betaproteobacteria;o__Burkholderiales;f__Alcaligenaceae;g__Advenella;s__Advenella_kashmirensis
OTU311	0	0	0	0	65	103	75	243	36687	35220	54855	126762	d__Bacteria;p__Actinobacteria;c__Actinobacteria;o__Corynebacteriales;f__Corynebacteriaceae;g__Corynebacterium;s__norank
OTU312	0	0	0	0	0	0	0	0	24	16	40	80	d__Bacteria;p__Proteobacteria;c__Alphaproteobacteria;o__Rhodospirillales;f__Acetobacteraceae;g__Acetobacter;s__Acetobacter_tropicalis
OTU313	0	0	21	21	0	0	0	0	32	23	68	123	d__Bacteria;p__Proteobacteria;c__Betaproteobacteria;o__Burkholderiales;f__Burkholderiaceae;g__Ralstonia;s__Ralstonia_solanacearum
OTU314	20	28	12	60	29	23	22	74	195	17	351	563	d__Bacteria;p__Proteobacteria;c__Betaproteobacteria;o__Burkholderiales;f__Oxalobacteraceae;g__Massilia;s__Massilia_armeniaca
OTU315	0	18	20	38	0	0	0	0	0	0	17	17	d__Bacteria;p__Proteobacteria;c__Betaproteobacteria;o__Burkholderiales;f__Comamonadaceae;g__Acidovorax;s__Acidovorax_cattleyae
OTU316	0	0	0	0	0	0	0	0	61	27	60	148	d__Bacteria;p__Proteobacteria;c__Alphaproteobacteria;o__Rhizobiales;f__Bradyrhizobiaceae;g__Bradyrhizobium;s__Bradyrhizobium_sp._G22
OTU317	4985	7822	7693	20500	8806	6358	5958	21122	21139	7315	38264	66718	d__Bacteria;p__Proteobacteria;c__Gammaproteobacteria;o__Xanthomonadales;f__Xanthomonadaceae;g__Stenotrophomonas;s__norank
OTU318	0	0	0	0	25	0	0	25	59	23	94	176	d__Bacteria;p__Actinobacteria;c__Actinobacteria;o__Micrococcales;f__Microbacteriaceae;g__Curtobacterium;s__norank
OTU319	0	0	0	0	0	0	0	0	19	12	21	52	d__Bacteria;p__Proteobacteria;c__Gammaproteobacteria;o__Pseudomonadales;f__Moraxellaceae;g__Acinetobacter;s__Acinetobacter_radioresistens
OTU320	23	41	39	103	15	11	15	41	130	67	225	422	d__Bacteria;p__Proteobacteria;c__Alphaproteobacteria;o__Rhizobiales;f__Bradyrhizobiaceae;g__Bosea;s__Bosea_sp._AS-1
OTU321	257	298	394	949	268	221	190	679	2437	351	4786	7574	d__Bacteria;p__Proteobacteria;c__Alphaproteobacteria;o__Caulobacterales;f__norank;g__norank;s__norank
OTU322	0	0	0	0	0	0	0	0	0	0	19	19	d__Bacteria;p__Actinobacteria;c__Actinobacteria;o__Corynebacteriales;f__Corynebacteriaceae;g__Corynebacterium;s__Corynebacterium_camporealensis
OTU323	34	39	41	114	16	0	0	16	19	14	55	88	d__Bacteria;p__Actinobacteria;c__Actinobacteria;o__Propionibacteriales;f__Propionibacteriaceae;g__Cutibacterium;s__norank
OTU324	0	0	0	0	17	49	28	94	60	70	144	274	d__Bacteria;p__Proteobacteria;c__Gammaproteobacteria;o__Enterobacterales;f__Enterobacteriaceae;g__Salmonella;s__norank
OTU325	0	0	0	0	0	0	0	0	0	0	12	12	d__Bacteria;p__Proteobacteria;c__Gammaproteobacteria;o__Xanthomonadales;f__Rhodanobacteraceae;g__Luteibacter;s__Luteibacter_rhizovicinus
OTU326	0	0	0	0	0	0	0	0	16	17	24	57	d__Bacteria;p__Actinobacteria;c__Actinobacteria;o__Streptosporangiales;f__norank;g__norank;s__norank
OTU327	0	0	0	0	0	28	0	28	274	247	401	922	d__Bacteria;p__Firmicutes;c__Bacilli;o__Lactobacillales;f__Enterococcaceae;g__Enterococcus;s__Enterococcus_casseliflavus
OTU328	0	0	0	0	0	0	0	0	12	12	20	44	d__Bacteria;p__Proteobacteria;c__Gammaproteobacteria;o__Pseudomonadales;f__Moraxellaceae;g__Acinetobacter;s__Acinetobacter_soli
OTU329	0	0	0	0	37	41	49	127	26332	25403	38814	90549	d__Bacteria;p__Actinobacteria;c__Actinobacteria;o__Corynebacteriales;f__Corynebacteriaceae;g__Corynebacterium;s__Corynebacterium_stationis
OTU330	0	0	0	0	19	18	19	56	26	25	34	85	d__Bacteria;p__Proteobacteria;c__Gammaproteobacteria;o__Enterobacterales;f__Erwiniaceae;g__Erwinia;s__Erwinia_gerundensis
OTU331	0	0	0	0	0	0	0	0	30	56	55	141	d__Bacteria;p__Actinobacteria;c__Actinobacteria;o__Micrococcales;f__Brevibacteriaceae;g__Brevibacterium;s__Brevibacterium_sandarakinum
OTU332	0	0	12	12	0	0	0	0	43	20	58	121	d__Bacteria;p__Proteobacteria;c__Betaproteobacteria;o__Burkholderiales;f__Burkholderiaceae;g__Pandoraea;s__norank
OTU333	0	0	0	0	0	0	0	0	0	0	33	33	d__Bacteria;p__Proteobacteria;c__Alphaproteobacteria;o__Rhodospirillales;f__Rhodospirillaceae;g__Azospirillum;s__norank
OTU334	0	0	0	0	27	43	25	95	4566	4311	7257	16134	d__Bacteria;p__Actinobacteria;c__Actinobacteria;o__Corynebacteriales;f__Corynebacteriaceae;g__Corynebacterium;s__Corynebacterium_variabile
OTU335	0	0	0	0	0	0	0	0	15	0	25	40	d__Bacteria;p__Proteobacteria;c__Betaproteobacteria;o__Burkholderiales;f__Comamonadaceae;g__Variovorax;s__Variovorax_sp._PMC12
OTU336	0	0	0	0	0	0	0	0	70	70	111	251	d__Bacteria;p__Proteobacteria;c__Gammaproteobacteria;o__Enterobacterales;f__Enterobacteriaceae;g__Pluralibacter;s__Pluralibacter_gergoviae
OTU337	0	50	37	87	64	77	76	217	801	716	1128	2645	d__Bacteria;p__Proteobacteria;c__Betaproteobacteria;o__Burkholderiales;f__Alcaligenaceae;g__Achromobacter;s__Achromobacter_xylosoxidans
OTU338	0	0	0	0	0	0	0	0	25	0	45	70	d__Bacteria;p__Proteobacteria;c__Betaproteobacteria;o__Rhodocyclales;f__Zoogloeaceae;g__Thauera;s__Thauera_sp._MZ1T
OTU339	0	0	52	52	0	0	0	0	49	0	96	145	d__Bacteria;p__Proteobacteria;c__Betaproteobacteria;o__Burkholderiales;f__Comamonadaceae;g__Acidovorax;s__Acidovorax_ebreus
OTU340	0	0	0	0	0	0	0	0	0	0	11	11	d__Bacteria;p__Firmicutes;c__Bacilli;o__Lactobacillales;f__Lactobacillaceae;g__Lactobacillus;s__Lactobacillus_amylophilus
OTU341	0	14	21	35	0	0	0	0	10	0	19	29	d__Bacteria;p__Proteobacteria;c__Gammaproteobacteria;o__Xanthomonadales;f__Xanthomonadaceae;g__Xanthomonas;s__Xanthomonas_fragariae
OTU342	633	962	966	2561	3439	2972	2610	9021	9702	2688	17919	30309	d__Bacteria;p__Proteobacteria;c__Gammaproteobacteria;o__Xanthomonadales;f__Xanthomonadaceae;g__Stenotrophomonas;s__Stenotrophomonas_maltophilia
OTU343	0	0	0	0	0	0	0	0	31	19	23	73	d__Bacteria;p__Actinobacteria;c__Actinobacteria;o__Micrococcales;f__Microbacteriaceae;g__Clavibacter;s__norank
OTU344	0	0	0	0	0	0	0	0	18	0	47	65	d__Bacteria;p__Proteobacteria;c__Betaproteobacteria;o__Burkholderiales;f__norank;g__Thiomonas;s__norank
OTU345	0	0	0	0	0	0	0	0	15	0	17	32	d__Bacteria;p__Proteobacteria;c__Gammaproteobacteria;o__Legionellales;f__Legionellaceae;g__Legionella;s__Legionella_anisa
OTU346	0	0	0	0	0	0	0	0	0	0	24	24	d__Bacteria;p__Firmicutes;c__Bacilli;o__Bacillales;f__Listeriaceae;g__Listeria;s__Listeria_monocytogenes
OTU347	63	91	103	257	27	20	17	64	89	32	195	316	d__Bacteria;p__Proteobacteria;c__Betaproteobacteria;o__Burkholderiales;f__Comamonadaceae;g__Acidovorax;s__Acidovorax_carolinensis
OTU348	99	144	168	411	21	22	18	61	264	243	476	983	d__Bacteria;p__Proteobacteria;c__Alphaproteobacteria;o__Rhizobiales;f__Bradyrhizobiaceae;g__Rhodopseudomonas;s__norank
OTU349	0	0	0	0	14	18	14	46	400	379	547	1326	d__Bacteria;p__Proteobacteria;c__Gammaproteobacteria;o__Enterobacterales;f__Morganellaceae;g__Providencia;s__Providencia_rettgeri
OTU350	0	0	12	12	0	0	0	0	11	0	21	32	d__Bacteria;p__Proteobacteria;c__Betaproteobacteria;o__Burkholderiales;f__Comamonadaceae;g__Rhodoferax;s__Rhodoferax_saidenbachensis
OTU351	0	0	0	0	0	0	0	0	13	23	31	67	d__Bacteria;p__Actinobacteria;c__Actinobacteria;o__Propionibacteriales;f__Propionibacteriaceae;g__Propionibacterium;s__norank
OTU352	504	926	716	2146	1603	1188	1229	4020	29280	7653	54503	91436	d__Bacteria;p__Proteobacteria;c__Gammaproteobacteria;o__Pseudomonadales;f__Pseudomonadaceae;g__Pseudomonas;s__Pseudomonas_aeruginosa
OTU353	0	0	0	0	20	25	14	59	118	106	186	410	d__Bacteria;p__Proteobacteria;c__Gammaproteobacteria;o__Enterobacterales;f__Yersiniaceae;g__Serratia;s__Serratia_fonticola
OTU354	0	0	0	0	37	35	45	117	195	224	335	754	d__Bacteria;p__Proteobacteria;c__Gammaproteobacteria;o__Enterobacterales;f__Morganellaceae;g__Proteus;s__Proteus_mirabilis
OTU355	161	163	195	519	663	786	575	2024	9524	9175	14918	33617	d__Bacteria;p__Proteobacteria;c__Gammaproteobacteria;o__Enterobacterales;f__Yersiniaceae;g__Serratia;s__norank
OTU356	0	0	0	0	0	0	0	0	28	0	33	61	d__Bacteria;p__Proteobacteria;c__Alphaproteobacteria;o__Rhodobacterales;f__Rhodobacteraceae;g__Paracoccus;s__norank
OTU357	0	0	0	0	0	18	21	39	61	46	93	200	d__Bacteria;p__Proteobacteria;c__Gammaproteobacteria;o__Enterobacterales;f__Enterobacteriaceae;g__Lelliottia;s__norank
OTU358	99	144	168	411	21	22	18	61	264	243	476	983	d__Bacteria;p__Proteobacteria;c__Alphaproteobacteria;o__Rhizobiales;f__Bradyrhizobiaceae;g__Rhodopseudomonas;s__Rhodopseudomonas_palustris
OTU359	0	0	0	0	0	0	0	0	11	10	12	33	d__Bacteria;p__Proteobacteria;c__Alphaproteobacteria;o__Rhizobiales;f__Xanthobacteraceae;g__Pseudolabrys;s__Pseudolabrys_taiwanensis
OTU360	0	20	20	40	0	0	0	0	0	0	0	0	d__Bacteria;p__Proteobacteria;c__Gammaproteobacteria;o__Xanthomonadales;f__Xanthomonadaceae;g__Xanthomonas;s__Xanthomonas_phaseoli
OTU361	0	0	10	10	12	10	13	35	28	28	56	112	d__Bacteria;p__Proteobacteria;c__Gammaproteobacteria;o__Pseudomonadales;f__Moraxellaceae;g__Acinetobacter;s__Acinetobacter_haemolyticus
OTU362	0	0	0	0	0	0	0	0	0	13	0	13	d__Bacteria;p__Actinobacteria;c__Actinobacteria;o__Propionibacteriales;f__Propionibacteriaceae;g__Tessaracoccus;s__norank
OTU363	0	0	0	0	0	0	0	0	24	23	64	111	d__Bacteria;p__Proteobacteria;c__Epsilonproteobacteria;o__Campylobacterales;f__Campylobacteraceae;g__norank;s__norank
OTU364	0	13	0	13	0	12	0	12	0	0	17	17	d__Bacteria;p__Proteobacteria;c__Gammaproteobacteria;o__Xanthomonadales;f__Rhodanobacteraceae;g__Dyella;s__Dyella_jiangningensis
OTU365	0	0	0	0	0	0	0	0	19	30	42	91	d__Bacteria;p__Proteobacteria;c__Betaproteobacteria;o__Burkholderiales;f__Alcaligenaceae;g__Oligella;s__Oligella_urethralis
OTU366	0	0	0	0	0	0	0	0	0	0	13	13	d__Bacteria;p__Actinobacteria;c__Actinobacteria;o__Corynebacteriales;f__Corynebacteriaceae;g__Corynebacterium;s__Corynebacterium_epidermidicanis
OTU367	0	0	0	0	0	0	0	0	36	0	17	53	d__Bacteria;p__Actinobacteria;c__Actinobacteria;o__Micrococcales;f__Microbacteriaceae;g__Microbacterium;s__Microbacterium_sp._LKL04
OTU368	0	0	0	0	0	0	0	0	0	0	14	14	d__Bacteria;p__Proteobacteria;c__Gammaproteobacteria;o__Xanthomonadales;f__Xanthomonadaceae;g__Xylella;s__Xylella_fastidiosa
OTU369	0	0	0	0	0	0	0	0	12	23	19	54	d__Bacteria;p__Proteobacteria;c__Gammaproteobacteria;o__Enterobacterales;f__Enterobacteriaceae;g__Cedecea;s__Cedecea_neteri
OTU370	0	0	0	0	18	22	21	61	0	19	0	19	d__Bacteria;p__Firmicutes;c__Bacilli;o__Lactobacillales;f__Lactobacillaceae;g__Lactobacillus;s__Lactobacillus_helveticus
OTU371	0	0	0	0	0	0	0	0	0	0	10	10	d__Bacteria;p__Proteobacteria;c__Betaproteobacteria;o__Burkholderiales;f__Alcaligenaceae;g__Bordetella;s__Bordetella_bronchialis
OTU372	0	0	0	0	172	160	193	525	863	867	1356	3086	d__Bacteria;p__Firmicutes;c__Bacilli;o__Lactobacillales;f__Lactobacillaceae;g__Lactobacillus;s__Lactobacillus_brevis
OTU373	24	17	20	61	0	0	0	0	41	48	59	148	d__Bacteria;p__Proteobacteria;c__Alphaproteobacteria;o__Rhizobiales;f__Bradyrhizobiaceae;g__Afipia;s__Afipia_sp._GAS231
OTU374	0	0	0	0	0	0	0	0	0	0	12	12	d__Bacteria;p__Proteobacteria;c__Gammaproteobacteria;o__Xanthomonadales;f__Rhodanobacteraceae;g__Luteibacter;s__norank
OTU375	0	0	0	0	0	0	0	0	11	19	32	62	d__Bacteria;p__Actinobacteria;c__Actinobacteria;o__Corynebacteriales;f__Corynebacteriaceae;g__Corynebacterium;s__Corynebacterium_diphtheriae
OTU376	0	0	0	0	0	0	0	0	0	12	0	12	d__Bacteria;p__Proteobacteria;c__Gammaproteobacteria;o__Enterobacterales;f__Enterobacteriaceae;g__Citrobacter;s__Citrobacter_sp._FDAARGOs__156
OTU377	0	0	0	0	0	0	0	0	0	12	0	12	d__Bacteria;p__Firmicutes;c__Bacilli;o__Lactobacillales;f__Lactobacillaceae;g__Lactobacillus;s__Lactobacillus_crustorum
OTU378	0	0	0	0	0	0	17	17	17	36	34	87	d__Bacteria;p__Firmicutes;c__Bacilli;o__Lactobacillales;f__Lactobacillaceae;g__Lactobacillus;s__Lactobacillus_backii
OTU379	0	0	0	0	87	91	83	261	96	125	162	383	d__Bacteria;p__Firmicutes;c__Bacilli;o__Lactobacillales;f__Lactobacillaceae;g__Pediococcus;s__Pediococcus_acidilactici
OTU380	1662	2317	2454	6433	2727	1916	1773	6416	9447	3028	17560	30035	d__Bacteria;p__Proteobacteria;c__Betaproteobacteria;o__Burkholderiales;f__Comamonadaceae;g__norank;s__norank
OTU381	25	24	32	81	38	0	32	70	113	68	256	437	d__Bacteria;p__Proteobacteria;c__Gammaproteobacteria;o__Aeromonadales;f__norank;g__norank;s__norank
OTU382	0	0	0	0	0	0	0	0	136	162	223	521	d__Bacteria;p__Firmicutes;c__Bacilli;o__Lactobacillales;f__Aerococcaceae;g__Aerococcus;s__norank
OTU383	0	0	0	0	2377	2753	2187	7317	1194	1271	1862	4327	d__Bacteria;p__Firmicutes;c__Bacilli;o__Lactobacillales;f__Leuconostocaceae;g__Weissella;s__norank
OTU384	0	0	0	0	0	0	0	0	0	0	19	19	d__Bacteria;p__Proteobacteria;c__Gammaproteobacteria;o__Enterobacterales;f__Hafniaceae;g__Hafnia;s__Hafnia_alvei
OTU385	0	0	0	0	0	0	0	0	0	20	24	44	d__Bacteria;p__Firmicutes;c__Bacilli;o__Bacillales;f__Bacillaceae;g__Oceanobacillus;s__Oceanobacillus_iheyensis
OTU386	0	0	33	33	16	0	0	16	145	0	258	403	d__Bacteria;p__Proteobacteria;c__Betaproteobacteria;o__Rhodocyclales;f__Zoogloeaceae;g__norank;s__norank
OTU387	86	96	128	310	76	30	35	141	1244	103	2361	3708	d__Bacteria;p__Proteobacteria;c__Alphaproteobacteria;o__Caulobacterales;f__Caulobacteraceae;g__Caulobacter;s__norank
OTU388	0	0	0	0	35	45	25	105	79	86	159	324	d__Bacteria;p__Proteobacteria;c__Gammaproteobacteria;o__Enterobacterales;f__Enterobacteriaceae;g__Enterobacter;s__Enterobacter_bugandensis
OTU389	0	11	0	11	0	0	0	0	14	0	14	28	d__Bacteria;p__Proteobacteria;c__Betaproteobacteria;o__Burkholderiales;f__norank;g__Paucibacter;s__norank
OTU390	0	0	0	0	0	0	0	0	14	0	0	14	d__Bacteria;p__Proteobacteria;c__Gammaproteobacteria;o__Enterobacterales;f__Yersiniaceae;g__Yersinia;s__Yersinia_entomophaga
OTU391	0	0	0	0	12	0	0	12	21	0	36	57	d__Bacteria;p__Proteobacteria;c__Betaproteobacteria;o__Burkholderiales;f__Comamonadaceae;g__Variovorax;s__Variovorax_boronicumulans
OTU392	0	0	0	0	0	0	0	0	15	23	46	84	d__Bacteria;p__Proteobacteria;c__Alphaproteobacteria;o__Rhizobiales;f__Phyllobacteriaceae;g__Aminobacter;s__norank
OTU393	0	0	0	0	0	0	0	0	0	0	16	16	d__Bacteria;p__Proteobacteria;c__Betaproteobacteria;o__Burkholderiales;f__Comamonadaceae;g__norank;s__Comamonadaceae_bacterium_A1
OTU394	0	0	0	0	232	250	219	701	136	129	193	458	d__Bacteria;p__Proteobacteria;c__Gammaproteobacteria;o__Enterobacterales;f__Enterobacteriaceae;g__Kosakonia;s__Kosakonia_cowanii
OTU395	0	0	16	16	13	0	0	13	23	26	44	93	d__Bacteria;p__Proteobacteria;c__Betaproteobacteria;o__Burkholderiales;f__Alcaligenaceae;g__Achromobacter;s__Achromobacter_sp._B7
OTU396	0	0	0	0	134	144	139	417	126	147	257	530	d__Bacteria;p__Proteobacteria;c__Gammaproteobacteria;o__Enterobacterales;f__Erwiniaceae;g__Erwinia;s__norank
OTU397	0	0	0	0	18	0	0	18	0	0	27	27	d__Bacteria;p__Proteobacteria;c__Gammaproteobacteria;o__Enterobacterales;f__Enterobacteriaceae;g__Leclercia;s__Leclercia_sp._LSNIH3
OTU398	0	0	0	0	0	0	0	0	0	0	10	10	d__Bacteria;p__Proteobacteria;c__Hydrogenophilalia;o__Hydrogenophilales;f__Hydrogenophilaceae;g__Hydrogenophilus;s__Hydrogenophilus_thermoluteolus
OTU399	0	0	0	0	319	418	304	1041	891	874	1344	3109	d__Bacteria;p__Firmicutes;c__Bacilli;o__Bacillales;f__Bacillaceae;g__norank;s__norank
OTU400	0	0	0	0	0	0	0	0	10	0	10	20	d__Bacteria;p__Proteobacteria;c__Gammaproteobacteria;o__Pseudomonadales;f__Pseudomonadaceae;g__Pseudomonas;s__Pseudomonas_sp._K2W31S-8
OTU401	0	0	0	0	0	0	0	0	0	0	38	38	d__Bacteria;p__Proteobacteria;c__Alphaproteobacteria;o__Rhizobiales;f__Rhizobiaceae;g__Rhizobium;s__Rhizobium_etli
OTU402	0	0	0	0	0	0	0	0	19	0	14	33	d__Bacteria;p__Proteobacteria;c__Alphaproteobacteria;o__Sphingomonadales;f__Sphingomonadaceae;g__Sphingopyxis;s__Sphingopyxis_sp._WS5A3p
OTU403	0	0	0	0	0	0	0	0	13	0	16	29	d__Bacteria;p__Proteobacteria;c__Gammaproteobacteria;o__Legionellales;f__Legionellaceae;g__Fluoribacter;s__Fluoribacter_dumoffii
OTU404	0	0	0	0	0	0	0	0	13	0	12	25	d__Bacteria;p__Actinobacteria;c__Actinobacteria;o__Corynebacteriales;f__Corynebacteriaceae;g__Corynebacterium;s__Corynebacterium_maris
OTU405	0	55	86	141	87	0	57	144	710	847	846	2403	d__Bacteria;p__Proteobacteria;c__Alphaproteobacteria;o__Rhizobiales;f__Rhizobiaceae;g__Rhizobium;s__norank
OTU406	0	0	0	0	0	0	0	0	0	0	13	13	d__Bacteria;p__Proteobacteria;c__Alphaproteobacteria;o__Rhizobiales;f__Rhodobiaceae;g__Parvibaculum;s__Parvibaculum_lavamentivorans
OTU407	0	0	0	0	0	0	0	0	25	14	28	67	d__Bacteria;p__Proteobacteria;c__Gammaproteobacteria;o__Enterobacterales;f__Enterobacteriaceae;g__Kosakonia;s__Kosakonia_sacchari
OTU408	0	0	0	0	0	0	0	0	14	0	18	32	d__Bacteria;p__Proteobacteria;c__Betaproteobacteria;o__Burkholderiales;f__Oxalobacteraceae;g__Massilia;s__Massilia_violaceinigra
OTU409	0	0	0	0	0	0	0	0	0	0	11	11	d__Bacteria;p__Actinobacteria;c__Actinobacteria;o__Propionibacteriales;f__Nocardioidaceae;g__Micropruina;s__norank
OTU410	0	0	0	0	0	0	0	0	0	0	43	43	d__Bacteria;p__Proteobacteria;c__Betaproteobacteria;o__Burkholderiales;f__Comamonadaceae;g__Diaphorobacter;s__norank
OTU411	0	0	0	0	0	0	0	0	19	25	45	89	d__Bacteria;p__Firmicutes;c__Bacilli;o__Bacillales;f__Staphylococcaceae;g__Staphylococcus;s__Staphylococcus_cohnii
OTU412	0	0	0	0	0	0	0	0	0	14	0	14	d__Bacteria;p__Proteobacteria;c__Gammaproteobacteria;o__Pseudomonadales;f__Moraxellaceae;g__Acinetobacter;s__Acinetobacter_oleivorans
OTU413	0	0	0	0	6379	7032	6010	19421	13577	14075	21118	48770	d__Bacteria;p__Firmicutes;c__norank;o__norank;f__norank;g__norank;s__norank
OTU414	0	0	0	0	0	0	0	0	0	0	46	46	d__Bacteria;p__Proteobacteria;c__Betaproteobacteria;o__Neisseriales;f__Chromobacteriaceae;g__Chromobacterium;s__norank
OTU415	0	0	0	0	0	0	0	0	10	0	0	10	d__Bacteria;p__Actinobacteria;c__Actinobacteria;o__Corynebacteriales;f__Corynebacteriaceae;g__Corynebacterium;s__Corynebacterium_ureicelerivorans
OTU416	161	163	195	519	159	212	158	529	2580	2582	3996	9158	d__Bacteria;p__Proteobacteria;c__Gammaproteobacteria;o__Enterobacterales;f__Yersiniaceae;g__Serratia;s__Serratia_marcescens
OTU417	0	53	33	86	0	0	0	0	172	58	347	577	d__Bacteria;p__Bacteroidetes;c__Flavobacteriia;o__Flavobacteriales;f__Flavobacteriaceae;g__Chryseobacterium;s__norank
OTU418	23599	35910	40694	100203	32695	28584	25845	87124	151794	95307	258712	505813	d__Bacteria;p__Proteobacteria;c__norank;o__norank;f__norank;g__norank;s__norank
OTU419	0	0	0	0	0	0	0	0	19	0	25	44	d__Bacteria;p__Actinobacteria;c__Actinobacteria;o__Micrococcales;f__Microbacteriaceae;g__Agromyces;s__Agromyces_sp._30A
OTU420	0	0	0	0	0	0	0	0	19	0	31	50	d__Bacteria;p__Actinobacteria;c__Actinobacteria;o__Micrococcales;f__Microbacteriaceae;g__Curtobacterium;s__Curtobacterium_pusillum
OTU421	12	17	13	42	0	0	0	0	14	0	39	53	d__Bacteria;p__Proteobacteria;c__Betaproteobacteria;o__Burkholderiales;f__norank;g__Leptothrix;s__Leptothrix_cholodnii
OTU422	0	0	0	0	0	0	0	0	0	10	0	10	d__Bacteria;p__Proteobacteria;c__Alphaproteobacteria;o__Rhodospirillales;f__Acetobacteraceae;g__Kozakia;s__norank
OTU423	0	0	0	0	0	0	0	0	43	46	55	144	d__Bacteria;p__Actinobacteria;c__Actinobacteria;o__Micrococcales;f__Microbacteriaceae;g__Microbacterium;s__Microbacterium_sp._No._7
OTU424	90	113	113	316	96	13	105	214	48	28	105	181	d__Bacteria;p__Proteobacteria;c__Gammaproteobacteria;o__Xanthomonadales;f__Xanthomonadaceae;g__Xanthomonas;s__Xanthomonas_campestris
OTU425	61	79	89	229	0	0	0	0	80	97	241	418	d__Bacteria;p__Proteobacteria;c__Alphaproteobacteria;o__Rhizobiales;f__Bradyrhizobiaceae;g__Bradyrhizobium;s__Bradyrhizobium_japonicum
OTU426	0	0	0	0	0	0	0	0	0	0	15	15	d__Bacteria;p__Proteobacteria;c__Gammaproteobacteria;o__Nevskiales;f__Sinobacteraceae;g__Solimonas;s__norank
OTU427	140	150	242	532	0	0	0	0	0	0	0	0	d__Bacteria;p__Tenericutes;c__Mollicutes;o__Acholeplasmatales;f__Acholeplasmataceae;g__Candidatus_Phytoplasma;s__Aster_yellows_witches'-broom_phytoplasma
OTU428	20	27	20	67	0	10	11	21	35	0	71	106	d__Bacteria;p__Proteobacteria;c__Betaproteobacteria;o__Burkholderiales;f__Comamonadaceae;g__Ramlibacter;s__norank
OTU429	0	0	0	0	0	0	0	0	0	0	15	15	d__Bacteria;p__Proteobacteria;c__Betaproteobacteria;o__Burkholderiales;f__Alcaligenaceae;g__Orrella;s__Orrella_dioscoreae
OTU430	0	0	0	0	0	0	0	0	12	0	16	28	d__Bacteria;p__Proteobacteria;c__Gammaproteobacteria;o__Pseudomonadales;f__Pseudomonadaceae;g__Pseudomonas;s__Pseudomonas_azotoformans
OTU431	0	0	0	0	61	72	43	176	4467	4277	6910	15654	d__Bacteria;p__Proteobacteria;c__Gammaproteobacteria;o__Enterobacterales;f__Yersiniaceae;g__Serratia;s__Serratia_rubidaea
OTU432	0	0	0	0	417	548	475	1440	278	281	363	922	d__Bacteria;p__Proteobacteria;c__Gammaproteobacteria;o__Enterobacterales;f__Enterobacteriaceae;g__Enterobacter;s__Enterobacter_cloacae_complex_sp._FDA-CDC-AR_0164
OTU433	0	0	0	0	0	0	0	0	0	0	58	58	d__Bacteria;p__Actinobacteria;c__Actinobacteria;o__Micrococcales;f__Microbacteriaceae;g__Leifsonia;s__norank
OTU434	0	0	0	0	10	0	0	10	90	102	160	352	d__Bacteria;p__Proteobacteria;c__Gammaproteobacteria;o__Enterobacterales;f__Morganellaceae;g__Providencia;s__Providencia_stuartii
OTU435	0	0	0	0	0	0	0	0	39	16	92	147	d__Bacteria;p__Bacteroidetes;c__Flavobacteriia;o__Flavobacteriales;f__Flavobacteriaceae;g__Myroides;s__Myroides_profundi
OTU436	0	0	0	0	0	0	0	0	45	41	79	165	d__Bacteria;p__Proteobacteria;c__Alphaproteobacteria;o__Rhodospirillales;f__Acetobacteraceae;g__Acetobacter;s__Acetobacter_persici
OTU437	0	0	0	0	0	0	0	0	0	0	10	10	d__Bacteria;p__Firmicutes;c__Bacilli;o__Lactobacillales;f__Enterococcaceae;g__Enterococcus;s__Enterococcus_wangshanyuanii
OTU438	0	0	0	0	0	0	0	0	0	0	15	15	d__Bacteria;p__Proteobacteria;c__Gammaproteobacteria;o__Oceanospirillales;f__Alcanivoracaceae;g__Alcanivorax;s__Alcanivorax_sp._N3-2A
OTU439	93	110	141	344	34	51	38	123	1891	390	3725	6006	d__Bacteria;p__Bacteroidetes;c__Sphingobacteriia;o__Sphingobacteriales;f__Sphingobacteriaceae;g__Sphingobacterium;s__norank
OTU440	0	0	0	0	0	0	0	0	17	16	57	90	d__Bacteria;p__Proteobacteria;c__Alphaproteobacteria;o__Rhizobiales;f__Methylobacteriaceae;g__Methylorubrum;s__Methylorubrum_populi
OTU441	0	0	0	0	3454	3781	3230	10465	2129	1923	3261	7313	d__Bacteria;p__Proteobacteria;c__Gammaproteobacteria;o__Enterobacterales;f__Enterobacteriaceae;g__Enterobacter;s__Enterobacter_cloacae
OTU442	0	0	0	0	0	0	0	0	40	25	26	91	d__Bacteria;p__Actinobacteria;c__Actinobacteria;o__Micrococcales;f__Microbacteriaceae;g__Agrococcus;s__norank
OTU443	0	0	0	0	75	103	77	255	49	32	50	131	d__Bacteria;p__Firmicutes;c__Bacilli;o__Lactobacillales;f__Lactobacillaceae;g__Lactobacillus;s__Lactobacillus_fermentum
OTU444	2411	3668	3954	10033	1539	1158	1193	3890	2045	993	3315	6353	d__Bacteria;p__Proteobacteria;c__Betaproteobacteria;o__Rhodocyclales;f__Rhodocyclaceae;g__Azospira;s__norank
OTU445	0	0	0	0	0	0	0	0	0	0	10	10	d__Bacteria;p__Proteobacteria;c__Alphaproteobacteria;o__Rhodospirillales;f__Acetobacteraceae;g__Komagataeibacter;s__Komagataeibacter_hansenii
OTU446	32	56	0	88	22	0	0	22	97	50	222	369	d__Bacteria;p__Proteobacteria;c__Betaproteobacteria;o__Burkholderiales;f__Burkholderiaceae;g__Cupriavidus;s__norank
OTU447	0	0	0	0	0	0	0	0	0	11	0	11	d__Bacteria;p__Proteobacteria;c__Alphaproteobacteria;o__Rhizobiales;f__Bradyrhizobiaceae;g__Nitrobacter;s__Nitrobacter_winogradskyi
OTU448	81	142	138	361	23	13	0	36	55	34	112	201	d__Bacteria;p__Proteobacteria;c__Alphaproteobacteria;o__Rhodospirillales;f__Rhodospirillaceae;g__Niveispirillum;s__Niveispirillum_cyanobacteriorum
OTU449	0	0	0	0	0	0	0	0	47	57	105	209	d__Bacteria;p__Actinobacteria;c__Actinobacteria;o__Micrococcales;f__Dermabacteraceae;g__Brachybacterium;s__Brachybacterium_sp._P6-10-X1
OTU450	0	0	0	0	0	0	0	0	1006	1048	1633	3687	d__Bacteria;p__Proteobacteria;c__Betaproteobacteria;o__Burkholderiales;f__Alcaligenaceae;g__Advenella;s__Advenella_mimigardefordensis
OTU451	0	0	0	0	45	41	33	119	133	116	109	358	d__Bacteria;p__Proteobacteria;c__Alphaproteobacteria;o__Rhodospirillales;f__Acetobacteraceae;g__Acetobacter;s__Acetobacter_pasteurianus
OTU452	108	132	155	395	70	51	43	164	1213	188	2283	3684	d__Bacteria;p__Proteobacteria;c__Alphaproteobacteria;o__Sphingomonadales;f__Sphingomonadaceae;g__norank;s__norank
OTU453	0	0	0	0	28	29	45	102	63	54	94	211	d__Bacteria;p__Firmicutes;c__Bacilli;o__Lactobacillales;f__Lactobacillaceae;g__Lactobacillus;s__Lactobacillus_coryniformis
OTU454	0	0	0	0	27	0	28	55	56	48	77	181	d__Bacteria;p__Proteobacteria;c__Gammaproteobacteria;o__Enterobacterales;f__Enterobacteriaceae;g__Raoultella;s__Raoultella_ornithinolytica
OTU455	0	0	0	0	0	0	0	0	76	43	105	224	d__Bacteria;p__Bacteroidetes;c__Flavobacteriia;o__Flavobacteriales;f__Flavobacteriaceae;g__Myroides;s__Myroides_odoratimimus
OTU456	0	0	0	0	25	57	32	114	2795	2624	4368	9787	d__Bacteria;p__Actinobacteria;c__Actinobacteria;o__Micrococcales;f__norank;g__norank;s__norank
OTU457	0	0	0	0	0	0	0	0	81	68	131	280	d__Bacteria;p__Firmicutes;c__Bacilli;o__Bacillales;f__Bacillaceae;g__Bacillus;s__Bacillus_cereus
OTU458	0	0	0	0	1628	1887	1575	5090	2369	2260	3652	8281	d__Bacteria;p__Proteobacteria;c__Gammaproteobacteria;o__Enterobacterales;f__Erwiniaceae;g__Pantoea;s__norank
OTU459	20	34	32	86	64	46	32	142	152	0	297	449	d__Bacteria;p__Actinobacteria;c__Actinobacteria;o__Streptomycetales;f__Streptomycetaceae;g__norank;s__norank
OTU460	0	0	0	0	0	0	0	0	0	0	12	12	d__Bacteria;p__Proteobacteria;c__Deltaproteobacteria;o__Myxococcales;f__Polyangiaceae;g__Sorangium;s__Sorangium_cellulosum
OTU461	0	0	0	0	0	0	0	0	0	0	13	13	d__Bacteria;p__Proteobacteria;c__Alphaproteobacteria;o__Rhizobiales;f__norank;g__Pseudorhodoplanes;s__Pseudorhodoplanes_sinuspersici
OTU462	0	0	0	0	40	44	33	117	120	32	203	355	d__Bacteria;p__Proteobacteria;c__Gammaproteobacteria;o__Xanthomonadales;f__Xanthomonadaceae;g__Stenotrophomonas;s__Stenotrophomonas_sp._WZN-1
OTU463	0	0	0	0	27	21	28	76	69	48	89	206	d__Bacteria;p__Proteobacteria;c__Gammaproteobacteria;o__Enterobacterales;f__Enterobacteriaceae;g__Raoultella;s__norank
OTU464	14	21	19	54	18	22	19	59	310	85	533	928	d__Bacteria;p__Proteobacteria;c__Gammaproteobacteria;o__Enterobacterales;f__Morganellaceae;g__Morganella;s__Morganella_morganii
OTU465	19	43	39	101	0	0	0	0	45	13	78	136	d__Bacteria;p__Proteobacteria;c__Betaproteobacteria;o__Burkholderiales;f__Comamonadaceae;g__Melaminivora;s__norank
OTU466	0	0	0	0	0	0	0	0	14	0	11	25	d__Bacteria;p__Proteobacteria;c__Betaproteobacteria;o__Neisseriales;f__Chromobacteriaceae;g__Jeongeupia;s__norank
OTU467	0	0	0	0	0	0	0	0	0	0	27	27	d__Bacteria;p__Actinobacteria;c__Actinobacteria;o__Propionibacteriales;f__Nocardioidaceae;g__norank;s__norank
OTU468	0	0	0	0	0	0	0	0	0	0	13	13	d__Bacteria;p__Proteobacteria;c__Gammaproteobacteria;o__Enterobacterales;f__Enterobacteriaceae;g__Enterobacter;s__Enterobacter_sp._SA187
OTU469	0	0	0	0	0	0	0	0	16	17	24	57	d__Bacteria;p__Actinobacteria;c__Actinobacteria;o__Streptosporangiales;f__Nocardiopsaceae;g__Nocardiopsis;s__Nocardiopsis_alba
OTU470	0	0	0	0	0	0	0	0	0	0	13	13	d__Bacteria;p__Proteobacteria;c__Gammaproteobacteria;o__Pseudomonadales;f__Pseudomonadaceae;g__Oblitimonas;s__norank
OTU471	393	660	605	1658	166	106	112	384	326	119	546	991	d__Bacteria;p__Proteobacteria;c__Gammaproteobacteria;o__Xanthomonadales;f__Xanthomonadaceae;g__Lysobacter;s__norank
OTU472	1642	2642	3475	7759	431	450	437	1318	4982	4787	8036	17805	d__Bacteria;p__Proteobacteria;c__Alphaproteobacteria;o__Rhizobiales;f__Bradyrhizobiaceae;g__Bradyrhizobium;s__Bradyrhizobium_sp._SK17
OTU473	0	0	0	0	0	0	0	0	0	0	15	15	d__Bacteria;p__Proteobacteria;c__Gammaproteobacteria;o__Nevskiales;f__norank;g__norank;s__norank
OTU474	0	0	0	0	0	0	0	0	18	0	26	44	d__Bacteria;p__Actinobacteria;c__Actinobacteria;o__Micrococcales;f__Microbacteriaceae;g__Curtobacterium;s__Curtobacterium_sp._MR_MD2014
OTU475	0	0	0	0	319	418	304	1041	891	838	1319	3048	d__Bacteria;p__Firmicutes;c__Bacilli;o__Bacillales;f__Bacillaceae;g__Bacillus;s__norank
OTU476	6233	9576	12483	28292	2180	2264	2082	6526	21436	20282	33531	75249	d__Bacteria;p__Proteobacteria;c__Betaproteobacteria;o__Burkholderiales;f__Burkholderiaceae;g__Paraburkholderia;s__norank
OTU477	0	0	0	0	0	0	0	0	36	0	102	138	d__Bacteria;p__Bacteroidetes;c__Flavobacteriia;o__Flavobacteriales;f__Flavobacteriaceae;g__Myroides;s__Myroides_sp._ZB35
OTU478	0	37	0	37	56	93	62	211	151	206	229	586	d__Bacteria;p__Proteobacteria;c__Alphaproteobacteria;o__Rhizobiales;f__Rhizobiaceae;g__Agrobacterium;s__norank
OTU479	0	0	0	0	0	0	0	0	0	0	30	30	d__Bacteria;p__Proteobacteria;c__Gammaproteobacteria;o__Pasteurellales;f__Pasteurellaceae;g__Pasteurella;s__Pasteurella_multocida
OTU480	0	0	0	0	0	0	0	0	54	44	87	185	d__Bacteria;p__Actinobacteria;c__Actinobacteria;o__Micrococcales;f__Dermabacteraceae;g__Brachybacterium;s__Brachybacterium_sp._VM2412
OTU481	0	0	0	0	0	0	0	0	0	0	15	15	d__Bacteria;p__Proteobacteria;c__Alphaproteobacteria;o__Rhodospirillales;f__Acetobacteraceae;g__Gluconobacter;s__norank
OTU482	0	0	0	0	227	229	154	610	359	369	440	1168	d__Bacteria;p__Proteobacteria;c__Gammaproteobacteria;o__Enterobacterales;f__Enterobacteriaceae;g__Enterobacter;s__Enterobacter_hormaechei
OTU483	0	0	0	0	0	0	0	0	33	0	27	60	d__Bacteria;p__Bacteroidetes;c__Flavobacteriia;o__Flavobacteriales;f__Flavobacteriaceae;g__Riemerella;s__Riemerella_anatipestifer
OTU484	0	0	0	0	19	0	0	19	23	0	26	49	d__Bacteria;p__Firmicutes;c__Clostridia;o__Clostridiales;f__Clostridiaceae;g__Clostridium;s__norank
OTU485	20	40	39	99	25	0	17	42	136	31	182	349	d__Bacteria;p__Proteobacteria;c__Betaproteobacteria;o__Rhodocyclales;f__Azonexaceae;g__Dechloromonas;s__Dechloromonas_sp._HYN0024
OTU486	0	0	0	0	0	0	0	0	19	0	68	87	d__Bacteria;p__Actinobacteria;c__Actinobacteria;o__Micrococcales;f__Microbacteriaceae;g__Agromyces;s__norank
OTU487	0	0	0	0	12	21	17	50	59	33	75	167	d__Bacteria;p__Firmicutes;c__Bacilli;o__Lactobacillales;f__Leuconostocaceae;g__Weissella;s__Weissella_jogaejeotgali
OTU488	0	0	0	0	393	487	367	1247	3057	3274	4872	11203	d__Bacteria;p__Firmicutes;c__Bacilli;o__Bacillales;f__norank;g__norank;s__norank
OTU489	3995	6297	6257	16549	4852	2919	2981	10752	10554	4198	18834	33586	d__Bacteria;p__Proteobacteria;c__Gammaproteobacteria;o__Xanthomonadales;f__Xanthomonadaceae;g__Stenotrophomonas;s__Stenotrophomonas_acidaminiphila
OTU490	0	0	0	0	0	0	0	0	391	300	749	1440	d__Bacteria;p__Bacteroidetes;c__Flavobacteriia;o__Flavobacteriales;f__Flavobacteriaceae;g__Myroides;s__norank
OTU491	0	0	0	0	0	0	0	0	13	0	10	23	d__Bacteria;p__Proteobacteria;c__Alphaproteobacteria;o__Rhizobiales;f__Rhizobiaceae;g__Neorhizobium;s__Neorhizobium_galegae
OTU492	0	0	0	0	0	0	0	0	0	0	25	25	d__Bacteria;p__Proteobacteria;c__Gammaproteobacteria;o__Enterobacterales;f__Enterobacteriaceae;g__Klebsiella;s__Klebsiella_quasipneumoniae
OTU493	0	0	0	0	0	0	0	0	0	30	36	66	d__Bacteria;p__Actinobacteria;c__Actinobacteria;o__Corynebacteriales;f__Mycobacteriaceae;g__Mycobacteroides;s__Mycobacteroides_abscessus
OTU494	0	0	0	0	0	0	0	0	68	47	58	173	d__Bacteria;p__Actinobacteria;c__Actinobacteria;o__Corynebacteriales;f__Corynebacteriaceae;g__Corynebacterium;s__Corynebacterium_efficiens
OTU495	0	0	19	19	0	0	0	0	0	0	29	29	d__Bacteria;p__Proteobacteria;c__Betaproteobacteria;o__Burkholderiales;f__Comamonadaceae;g__Variovorax;s__Variovorax_sp._PAMC_28711
OTU496	170	280	267	717	54	44	46	144	139	32	232	403	d__Bacteria;p__Proteobacteria;c__Gammaproteobacteria;o__Xanthomonadales;f__Xanthomonadaceae;g__Luteimonas;s__norank
OTU497	0	0	0	0	0	15	0	15	28	52	53	133	d__Bacteria;p__Firmicutes;c__Bacilli;o__Bacillales;f__Bacillaceae;g__Bacillus;s__Bacillus_safensis
OTU498	0	30	24	54	0	0	0	0	53	33	73	159	d__Bacteria;p__Proteobacteria;c__Alphaproteobacteria;o__Rhizobiales;f__Bradyrhizobiaceae;g__Bradyrhizobium;s__Bradyrhizobium_oligotrophicum
OTU499	0	0	0	0	0	0	0	0	23	0	45	68	d__Bacteria;p__Proteobacteria;c__Alphaproteobacteria;o__Rhizobiales;f__Rhizobiaceae;g__Sinorhizobium;s__Sinorhizobium_fredii
OTU500	6553	10441	10276	27270	9411	6814	6425	22650	22451	7801	40791	71043	d__Bacteria;p__Proteobacteria;c__Gammaproteobacteria;o__Xanthomonadales;f__norank;g__norank;s__norank
OTU501	0	0	0	0	0	0	0	0	10	0	16	26	d__Bacteria;p__Proteobacteria;c__Betaproteobacteria;o__Burkholderiales;f__Comamonadaceae;g__Limnohabitans;s__norank
OTU502	0	0	0	0	0	0	0	0	0	15	54	69	d__Bacteria;p__Proteobacteria;c__Betaproteobacteria;o__Burkholderiales;f__Oxalobacteraceae;g__Herbaspirillum;s__norank
OTU503	0	0	0	0	0	0	0	0	95	16	182	293	d__Bacteria;p__Proteobacteria;c__Alphaproteobacteria;o__Rhizobiales;f__Methylobacteriaceae;g__Methylorubrum;s__norank
OTU504	0	0	0	0	0	0	0	0	15	18	24	57	d__Bacteria;p__Actinobacteria;c__Actinobacteria;o__Micrococcales;f__Microbacteriaceae;g__Microbacterium;s__Microbacterium_sp._BH-3-3-3
OTU505	11316	17014	20501	48831	7902	6380	6009	20291	55677	44476	91312	191465	d__Bacteria;p__Proteobacteria;c__Betaproteobacteria;o__norank;f__norank;g__norank;s__norank
OTU506	0	0	0	0	0	0	0	0	0	0	12	12	d__Bacteria;p__Proteobacteria;c__Betaproteobacteria;o__Burkholderiales;f__Oxalobacteraceae;g__Janthinobacterium;s__Janthinobacterium_agaricidamnosum
OTU507	0	0	0	0	172	185	146	503	190	224	412	826	d__Bacteria;p__Firmicutes;c__Bacilli;o__Lactobacillales;f__Lactobacillaceae;g__Pediococcus;s__norank
OTU508	0	0	0	0	0	0	0	0	109	0	188	297	d__Bacteria;p__Proteobacteria;c__Alphaproteobacteria;o__Sphingomonadales;f__Sphingomonadaceae;g__Sphingopyxis;s__norank
OTU509	12	18	14	44	0	0	0	0	14	0	20	34	d__Bacteria;p__Proteobacteria;c__Gammaproteobacteria;o__Xanthomonadales;f__Rhodanobacteraceae;g__Rhodanobacter;s__norank
OTU510	0	0	0	0	0	0	0	0	0	10	0	10	d__Bacteria;p__Actinobacteria;c__Actinobacteria;o__Pseudonocardiales;f__norank;g__norank;s__norank
OTU511	93	110	141	344	34	51	38	123	1891	390	3740	6021	d__Bacteria;p__Bacteroidetes;c__Sphingobacteriia;o__Sphingobacteriales;f__Sphingobacteriaceae;g__norank;s__norank
OTU512	0	0	0	0	0	0	0	0	0	0	12	12	d__Bacteria;p__Proteobacteria;c__Deltaproteobacteria;o__norank;f__norank;g__norank;s__norank
OTU513	0	0	0	0	0	0	0	0	0	0	11	11	d__Bacteria;p__Proteobacteria;c__Gammaproteobacteria;o__Pseudomonadales;f__Pseudomonadaceae;g__Pseudomonas;s__Pseudomonas_oryzae
OTU514	0	0	0	0	0	0	0	0	33	25	30	88	d__Bacteria;p__Actinobacteria;c__Actinobacteria;o__Micrococcales;f__Micrococcaceae;g__Glutamicibacter;s__norank
OTU515	0	0	0	0	0	0	0	0	14	16	53	83	d__Bacteria;p__Proteobacteria;c__Alphaproteobacteria;o__Rhizobiales;f__Rhizobiaceae;g__Rhizobium;s__Rhizobium_leguminosarum
OTU516	119	164	144	427	103	47	46	196	389	104	750	1243	d__Bacteria;p__Proteobacteria;c__Betaproteobacteria;o__Rhodocyclales;f__Azonexaceae;g__Dechloromonas;s__norank
OTU517	0	0	0	0	0	0	0	0	0	0	20	20	d__Bacteria;p__Proteobacteria;c__Gammaproteobacteria;o__Pseudomonadales;f__Pseudomonadaceae;g__Pseudomonas;s__Pseudomonas_fulva
OTU518	21	28	29	78	17	0	0	17	41	0	44	85	d__Bacteria;p__Proteobacteria;c__Betaproteobacteria;o__Neisseriales;f__Chromobacteriaceae;g__Laribacter;s__Laribacter_hongkongensis
OTU519	1050	1088	1559	3697	84	60	110	254	0	0	0	0	d__Bacteria;p__Tenericutes;c__Mollicutes;o__Acholeplasmatales;f__Acholeplasmataceae;g__norank;s__norank
OTU520	0	0	0	0	0	0	0	0	0	0	33	33	d__Bacteria;p__Proteobacteria;c__Alphaproteobacteria;o__Rhodospirillales;f__Rhodospirillaceae;g__Azospirillum;s__Azospirillum_thiophilum
OTU521	0	0	0	0	0	0	0	0	0	11	31	42	d__Bacteria;p__Actinobacteria;c__Actinobacteria;o__Corynebacteriales;f__Tsukamurellaceae;g__Tsukamurella;s__Tsukamurella_tyrosinosolvens
OTU522	0	0	0	0	0	0	0	0	42	30	114	186	d__Bacteria;p__Bacteroidetes;c__Flavobacteriia;o__Flavobacteriales;f__Flavobacteriaceae;g__Myroides;s__Myroides_sp._A21
OTU523	63	105	96	264	10	22	18	50	54	26	78	158	d__Bacteria;p__Proteobacteria;c__Gammaproteobacteria;o__Xanthomonadales;f__Xanthomonadaceae;g__Lysobacter;s__Lysobacter_maris
OTU524	0	0	0	0	0	0	0	0	130	0	283	413	d__Bacteria;p__Firmicutes;c__Bacilli;o__Bacillales;f__Bacillaceae;g__Bacillus;s__Bacillus_velezensis
OTU525	0	0	0	0	0	0	0	0	11	0	11	22	d__Bacteria;p__Proteobacteria;c__Gammaproteobacteria;o__Pseudomonadales;f__Moraxellaceae;g__Acinetobacter;s__Acinetobacter_sp._LoGeW2-3
OTU526	0	0	0	0	0	0	0	0	41	24	67	132	d__Bacteria;p__Proteobacteria;c__Gammaproteobacteria;o__Enterobacterales;f__Enterobacteriaceae;g__Gibbsiella;s__norank
OTU527	43	49	82	174	17	0	12	29	137	99	225	461	d__Bacteria;p__Proteobacteria;c__Alphaproteobacteria;o__Rhizobiales;f__Bradyrhizobiaceae;g__Bradyrhizobium;s__Bradyrhizobium_erythrophlei
OTU528	0	0	0	0	0	0	0	0	10	0	16	26	d__Bacteria;p__Proteobacteria;c__Betaproteobacteria;o__Burkholderiales;f__Comamonadaceae;g__Limnohabitans;s__Limnohabitans_sp._63ED37-2
OTU529	0	0	0	0	0	0	0	0	0	0	14	14	d__Bacteria;p__Actinobacteria;c__Actinobacteria;o__Micrococcales;f__Intrasporangiaceae;g__Janibacter;s__Janibacter_indicus
OTU530	0	0	0	0	0	0	0	0	0	0	14	14	d__Bacteria;p__Proteobacteria;c__Epsilonproteobacteria;o__Campylobacterales;f__Campylobacteraceae;g__Aliiarcobacter;s__Aliiarcobacter_skirrowii
OTU531	0	0	0	0	0	0	0	0	0	0	14	14	d__Bacteria;p__Proteobacteria;c__Betaproteobacteria;o__Burkholderiales;f__Alcaligenaceae;g__Bordetella;s__Bordetella_genomosp._8
OTU532	0	0	0	0	0	0	0	0	0	26	24	50	d__Bacteria;p__Firmicutes;c__Bacilli;o__Bacillales;f__Staphylococcaceae;g__Staphylococcus;s__Staphylococcus_haemolyticus
OTU533	57	70	64	191	26	0	0	26	30	0	60	90	d__Bacteria;p__Proteobacteria;c__Gammaproteobacteria;o__Xanthomonadales;f__Xanthomonadaceae;g__Lysobacter;s__Lysobacter_gummosus
OTU534	46	69	86	201	97	57	82	236	355	110	687	1152	d__Bacteria;p__Proteobacteria;c__Betaproteobacteria;o__Burkholderiales;f__Comamonadaceae;g__Delftia;s__Delftia_sp._HK171
OTU535	0	0	0	0	0	0	0	0	30	12	51	93	d__Bacteria;p__Proteobacteria;c__Gammaproteobacteria;o__Legionellales;f__Legionellaceae;g__Legionella;s__Legionella_fallonii
OTU536	0	0	0	0	0	0	0	0	229	105	272	606	d__Bacteria;p__Firmicutes;c__Bacilli;o__Bacillales;f__Staphylococcaceae;g__Staphylococcus;s__Staphylococcus_aureus
OTU537	0	0	0	0	0	0	0	0	54	33	87	174	d__Bacteria;p__Actinobacteria;c__Actinobacteria;o__Micrococcales;f__Dermabacteraceae;g__Brachybacterium;s__Brachybacterium_sp._VR2415
OTU538	0	0	0	0	0	0	0	0	0	0	120	120	d__Bacteria;p__Proteobacteria;c__Alphaproteobacteria;o__Rhodospirillales;f__Acetobacteraceae;g__Acetobacter;s__Acetobacter_pomorum
OTU539	0	0	12	12	0	0	0	0	22	13	36	71	d__Bacteria;p__Proteobacteria;c__Betaproteobacteria;o__Burkholderiales;f__Alcaligenaceae;g__Achromobacter;s__Achromobacter_sp._AONIH1
OTU540	0	0	0	0	0	0	0	0	22	0	63	85	d__Bacteria;p__Proteobacteria;c__Gammaproteobacteria;o__Alteromonadales;f__Shewanellaceae;g__Shewanella;s__Shewanella_putrefaciens
OTU541	0	0	0	0	0	28	0	28	824	847	1336	3007	d__Bacteria;p__Firmicutes;c__Bacilli;o__Lactobacillales;f__Enterococcaceae;g__Enterococcus;s__norank
OTU542	0	0	0	0	0	0	0	0	24	10	27	61	d__Bacteria;p__Proteobacteria;c__Gammaproteobacteria;o__Pseudomonadales;f__Moraxellaceae;g__Acinetobacter;s__Acinetobacter_sp._TTH0-4
OTU543	0	0	0	0	0	0	0	0	0	0	13	13	d__Bacteria;p__Proteobacteria;c__Alphaproteobacteria;o__Rhizobiales;f__Rhodobiaceae;g__Parvibaculum;s__norank
OTU544	0	0	0	0	0	0	0	0	97	82	154	333	d__Bacteria;p__Actinobacteria;c__Actinobacteria;o__Micrococcales;f__Micrococcaceae;g__norank;s__norank
OTU545	0	0	0	0	0	0	0	0	80	0	115	195	d__Bacteria;p__Proteobacteria;c__Betaproteobacteria;o__Rhodocyclales;f__Zoogloeaceae;g__Azoarcus;s__norank
OTU546	0	0	0	0	0	0	0	0	0	0	10	10	d__Bacteria;p__Proteobacteria;c__Alphaproteobacteria;o__Rhizobiales;f__Methylobacteriaceae;g__Microvirga;s__Microvirga_sp._17_mud_1-3
OTU547	0	0	0	0	0	0	0	0	0	0	15	15	d__Bacteria;p__Proteobacteria;c__Gammaproteobacteria;o__Nevskiales;f__Sinobacteraceae;g__norank;s__norank
OTU548	0	0	0	0	0	0	0	0	23	18	30	71	d__Bacteria;p__Proteobacteria;c__Gammaproteobacteria;o__Enterobacterales;f__Pectobacteriaceae;g__Pectobacterium;s__Pectobacterium_carotovorum
OTU549	41	42	46	129	129	102	77	308	189	29	357	575	d__Bacteria;p__Proteobacteria;c__Betaproteobacteria;o__Nitrosomonadales;f__Sterolibacteriaceae;g__Methyloversatilis;s__Methyloversatilis_sp._RAC08
OTU550	54	74	73	201	171	207	140	518	39684	37964	59746	137394	d__Bacteria;p__Actinobacteria;c__Actinobacteria;o__norank;f__norank;g__norank;s__norank
OTU551	0	0	0	0	28	25	10	63	528	485	758	1771	d__Bacteria;p__Proteobacteria;c__Gammaproteobacteria;o__Enterobacterales;f__Enterobacteriaceae;g__Klebsiella;s__Klebsiella_aerogenes
OTU552	0	0	0	0	0	0	0	0	14	23	30	67	d__Bacteria;p__Proteobacteria;c__Alphaproteobacteria;o__Rhizobiales;f__Rhizobiaceae;g__Shinella;s__norank
OTU553	0	0	0	0	0	0	0	0	0	0	11	11	d__Bacteria;p__Proteobacteria;c__Alphaproteobacteria;o__Sphingomonadales;f__Sphingomonadaceae;g__Sphingomonas;s__Sphingomonas_sp._Cra20
OTU554	0	0	0	0	0	0	0	0	133	24	229	386	d__Bacteria;p__Proteobacteria;c__Gammaproteobacteria;o__Legionellales;f__Legionellaceae;g__norank;s__norank
OTU555	0	0	0	0	0	0	0	0	15	0	27	42	d__Bacteria;p__Proteobacteria;c__Gammaproteobacteria;o__Enterobacterales;f__Enterobacteriaceae;g__Enterobacter;s__Enterobacter_sp._R4-368
OTU556	0	0	0	0	0	0	0	0	0	0	23	23	d__Bacteria;p__Proteobacteria;c__Betaproteobacteria;o__Rhodocyclales;f__Rhodocyclaceae;g__Aromatoleum;s__Aromatoleum_aromaticum
OTU557	0	53	46	99	0	0	0	0	657	374	1372	2403	d__Bacteria;p__Bacteroidetes;c__Flavobacteriia;o__Flavobacteriales;f__norank;g__norank;s__norank
OTU558	0	0	0	0	0	0	0	0	36	21	52	109	d__Bacteria;p__Actinobacteria;c__Actinobacteria;o__Micrococcales;f__Micrococcaceae;g__Kocuria;s__Kocuria_palustris
OTU559	0	0	0	0	5967	6545	5642	18154	10497	10801	16220	37518	d__Bacteria;p__Firmicutes;c__Bacilli;o__Lactobacillales;f__norank;g__norank;s__norank
OTU560	0	0	0	0	15	16	0	31	1379	1263	2172	4814	d__Bacteria;p__Proteobacteria;c__Gammaproteobacteria;o__Enterobacterales;f__Yersiniaceae;g__Serratia;s__Serratia_sp._FGI94
OTU561	0	0	0	0	0	0	0	0	0	0	55	55	d__Bacteria;p__Actinobacteria;c__Actinobacteria;o__Micrococcales;f__Microbacteriaceae;g__Microbacterium;s__Microbacterium_sp._PAMC_28756
OTU562	0	0	0	0	0	0	0	0	47	43	44	134	d__Bacteria;p__Proteobacteria;c__Gammaproteobacteria;o__Enterobacterales;f__Morganellaceae;g__Providencia;s__Providencia_alcalifaciens
OTU563	0	0	0	0	0	0	0	0	0	23	28	51	d__Bacteria;p__Actinobacteria;c__Actinobacteria;o__Micrococcales;f__Microbacteriaceae;g__Microbacterium;s__Microbacterium_hominis
OTU564	0	16	35	51	56	57	63	176	102	122	197	421	d__Bacteria;p__Proteobacteria;c__Betaproteobacteria;o__Burkholderiales;f__Burkholderiaceae;g__Burkholderia;s__Burkholderia_gladioli
OTU565	0	0	0	0	0	0	0	0	0	0	20	20	d__Bacteria;p__Proteobacteria;c__Gammaproteobacteria;o__Pseudomonadales;f__Pseudomonadaceae;g__Pseudomonas;s__Pseudomonas_sp._SWI36
OTU566	0	0	0	0	0	0	0	0	0	0	12	12	d__Bacteria;p__Proteobacteria;c__Gammaproteobacteria;o__Pseudomonadales;f__Pseudomonadaceae;g__Pseudomonas;s__Pseudomonas_balearica
OTU567	14	21	19	54	18	22	19	59	310	85	533	928	d__Bacteria;p__Proteobacteria;c__Gammaproteobacteria;o__Enterobacterales;f__Morganellaceae;g__Morganella;s__norank
OTU568	0	0	0	0	0	0	0	0	26	0	26	52	d__Bacteria;p__Proteobacteria;c__Alphaproteobacteria;o__Rhizobiales;f__Rhizobiaceae;g__Neorhizobium;s__norank
OTU569	0	12	20	32	0	0	0	0	57	23	93	173	d__Bacteria;p__Proteobacteria;c__Alphaproteobacteria;o__Rhizobiales;f__Xanthobacteraceae;g__norank;s__norank
OTU570	0	0	0	0	0	0	0	0	0	0	12	12	d__Bacteria;p__Proteobacteria;c__Alphaproteobacteria;o__Rhodospirillales;f__Acetobacteraceae;g__Granulibacter;s__Granulibacter_bethesdensis
OTU571	0	0	0	0	0	18	21	39	41	32	54	127	d__Bacteria;p__Proteobacteria;c__Gammaproteobacteria;o__Enterobacterales;f__Enterobacteriaceae;g__Lelliottia;s__Lelliottia_amnigena
OTU572	0	0	0	0	0	0	0	0	0	0	17	17	d__Bacteria;p__Actinobacteria;c__Actinobacteria;o__Corynebacteriales;f__Gordoniaceae;g__Gordonia;s__norank
OTU573	0	0	0	0	0	0	15	15	111	99	125	335	d__Bacteria;p__Actinobacteria;c__Actinobacteria;o__Micrococcales;f__Promicromonosporaceae;g__Cellulosimicrobium;s__Cellulosimicrobium_cellulans
OTU574	0	10	20	30	0	0	0	0	18	16	35	69	d__Bacteria;p__Proteobacteria;c__Alphaproteobacteria;o__Rhizobiales;f__Bradyrhizobiaceae;g__Oligotropha;s__Oligotropha_carboxidovorans
OTU575	0	0	0	0	0	0	0	0	0	0	14	14	d__Bacteria;p__Firmicutes;c__Bacilli;o__Bacillales;f__Planococcaceae;g__norank;s__norank
OTU576	0	0	0	0	0	0	0	0	16	17	24	57	d__Bacteria;p__Actinobacteria;c__Actinobacteria;o__Streptosporangiales;f__Nocardiopsaceae;g__Nocardiopsis;s__norank
OTU577	0	0	0	0	0	0	0	0	0	0	13	13	d__Bacteria;p__Proteobacteria;c__Gammaproteobacteria;o__Pseudomonadales;f__Pseudomonadaceae;g__Pseudomonas;s__Pseudomonas_knackmussii
OTU578	0	0	0	0	0	0	0	0	0	15	13	28	d__Bacteria;p__Proteobacteria;c__Betaproteobacteria;o__Burkholderiales;f__Burkholderiaceae;g__Burkholderia;s__Burkholderia_sp._JP2-270
OTU579	1472	2382	2226	6080	3145	2420	2397	7962	32406	9144	59863	101413	d__Bacteria;p__Proteobacteria;c__Gammaproteobacteria;o__Pseudomonadales;f__Pseudomonadaceae;g__norank;s__norank
OTU580	0	0	0	0	0	0	0	0	15	0	17	32	d__Bacteria;p__Firmicutes;c__Bacilli;o__Bacillales;f__Bacillaceae;g__Bacillus;s__Bacillus_clausii
OTU581	0	0	0	0	0	0	0	0	22	21	24	67	d__Bacteria;p__Proteobacteria;c__Gammaproteobacteria;o__Pseudomonadales;f__Moraxellaceae;g__Acinetobacter;s__Acinetobacter_sp._SWBY1
OTU582	37	44	67	148	34	25	38	97	1759	309	3481	5549	d__Bacteria;p__Bacteroidetes;c__Sphingobacteriia;o__Sphingobacteriales;f__Sphingobacteriaceae;g__Sphingobacterium;s__Sphingobacterium_mizutaii
OTU583	0	0	0	0	0	0	0	0	0	11	31	42	d__Bacteria;p__Actinobacteria;c__Actinobacteria;o__Corynebacteriales;f__Tsukamurellaceae;g__Tsukamurella;s__norank
OTU584	0	0	0	0	21	0	0	21	28	28	79	135	d__Bacteria;p__Firmicutes;c__Bacilli;o__Lactobacillales;f__Streptococcaceae;g__Streptococcus;s__norank
OTU585	0	0	0	0	0	0	0	0	11	0	0	11	d__Bacteria;p__Proteobacteria;c__Alphaproteobacteria;o__Rhizobiales;f__Cohaesibacteraceae;g__Breoghania;s__Breoghania_sp._L-A4
OTU586	0	0	132	132	0	0	0	0	338	0	515	853	d__Bacteria;p__Proteobacteria;c__Gammaproteobacteria;o__Enterobacterales;f__Enterobacteriaceae;g__norank;s__Enterobacteriaceae_bacterium_ENNIH2
OTU587	800	783	1128	2711	66	60	94	220	0	0	0	0	d__Bacteria;p__Tenericutes;c__Mollicutes;o__Acholeplasmatales;f__Acholeplasmataceae;g__Candidatus_Phytoplasma;s__Onion_yellows_phytoplasma
OTU588	0	0	0	0	43	34	30	107	166	175	181	522	d__Bacteria;p__Proteobacteria;c__Gammaproteobacteria;o__Enterobacterales;f__Enterobacteriaceae;g__Escherichia;s__norank
OTU589	0	0	20	20	0	0	0	0	15	13	45	73	d__Bacteria;p__Proteobacteria;c__Alphaproteobacteria;o__Rhizobiales;f__Xanthobacteraceae;g__Xanthobacter;s__norank
OTU590	0	0	0	0	0	0	0	0	0	15	0	15	d__Bacteria;p__Firmicutes;c__Bacilli;o__Bacillales;f__Bacillaceae;g__Virgibacillus;s__norank
OTU591	0	51	0	51	20	24	0	44	121	47	140	308	d__Bacteria;p__Proteobacteria;c__Betaproteobacteria;o__Burkholderiales;f__Burkholderiaceae;g__Burkholderia;s__Burkholderia_cenocepacia
OTU592	18	24	32	74	0	0	0	0	0	0	35	35	d__Bacteria;p__Proteobacteria;c__Gammaproteobacteria;o__Xanthomonadales;f__Xanthomonadaceae;g__Xanthomonas;s__Xanthomonas_oryzae
OTU593	0	0	0	0	0	0	0	0	21	14	26	61	d__Bacteria;p__Actinobacteria;c__Actinobacteria;o__Micrococcales;f__Microbacteriaceae;g__Microbacterium;s__Microbacterium_sp._TPU_3598
OTU594	0	0	0	0	0	0	0	0	0	10	0	10	d__Bacteria;p__Actinobacteria;c__Actinobacteria;o__Pseudonocardiales;f__Pseudonocardiaceae;g__Amycolatopsis;s__Amycolatopsis_mediterranei
OTU595	0	0	0	0	0	0	0	0	11	0	14	25	d__Bacteria;p__Proteobacteria;c__Alphaproteobacteria;o__Rhizobiales;f__Hyphomicrobiaceae;g__Blastochloris;s__Blastochloris_viridis
OTU596	0	0	0	0	0	0	0	0	0	0	10	10	d__Bacteria;p__Proteobacteria;c__Hydrogenophilalia;o__Hydrogenophilales;f__Hydrogenophilaceae;g__Hydrogenophilus;s__norank
OTU597	0	0	0	0	0	0	0	0	0	15	13	28	d__Bacteria;p__Proteobacteria;c__Betaproteobacteria;o__Burkholderiales;f__Oxalobacteraceae;g__Herbaspirillum;s__Herbaspirillum_frisingense
OTU598	78	90	90	258	0	24	22	46	60	0	150	210	d__Bacteria;p__Proteobacteria;c__Betaproteobacteria;o__Burkholderiales;f__Comamonadaceae;g__Acidovorax;s__Acidovorax_sp._T1
OTU599	0	0	0	0	0	0	0	0	0	0	10	10	d__Bacteria;p__Actinobacteria;c__Actinobacteria;o__Corynebacteriales;f__Corynebacteriaceae;g__Corynebacterium;s__Corynebacterium_vitaeruminis
OTU600	0	0	0	0	25	0	0	25	21	23	36	80	d__Bacteria;p__Actinobacteria;c__Actinobacteria;o__Micrococcales;f__Microbacteriaceae;g__Curtobacterium;s__Curtobacterium_sp._BH-2-1-1
OTU601	0	0	0	0	0	0	0	0	33	41	59	133	d__Bacteria;p__Proteobacteria;c__Gammaproteobacteria;o__Enterobacterales;f__Morganellaceae;g__Proteus;s__Proteus_vulgaris
OTU602	0	50	0	50	0	0	0	0	0	0	54	54	d__Bacteria;p__Proteobacteria;c__Gammaproteobacteria;o__Xanthomonadales;f__Xanthomonadaceae;g__Xanthomonas;s__Xanthomonas_euvesicatoria
OTU603	35	34	36	105	0	25	0	25	79	55	136	270	d__Bacteria;p__Bacteroidetes;c__Sphingobacteriia;o__Sphingobacteriales;f__Sphingobacteriaceae;g__Sphingobacterium;s__Sphingobacterium_sp._G1-14
OTU604	0	0	0	0	0	0	0	0	0	0	14	14	d__Bacteria;p__Actinobacteria;c__Actinobacteria;o__Micrococcales;f__Microbacteriaceae;g__Frondihabitans;s__Frondihabitans_sp._762G35
OTU605	0	0	0	0	0	29	17	46	1457	1492	2263	5212	d__Bacteria;p__Actinobacteria;c__Actinobacteria;o__Micrococcales;f__Brevibacteriaceae;g__Brevibacterium;s__norank
OTU606	0	0	0	0	0	0	0	0	0	21	42	63	d__Bacteria;p__Firmicutes;c__Bacilli;o__Bacillales;f__Staphylococcaceae;g__Staphylococcus;s__Staphylococcus_epidermidis
OTU607	0	0	0	0	0	0	0	0	24	23	64	111	d__Bacteria;p__Proteobacteria;c__Epsilonproteobacteria;o__Campylobacterales;f__norank;g__norank;s__norank
OTU608	0	0	0	0	0	0	0	0	0	0	10	10	d__Bacteria;p__Proteobacteria;c__Betaproteobacteria;o__norank;f__norank;g__norank;s__Betaproteobacteria_bacterium_GR16-43
OTU609	183	175	115	473	0	0	0	0	56	0	51	107	d__Bacteria;p__Proteobacteria;c__Gammaproteobacteria;o__Xanthomonadales;f__Xanthomonadaceae;g__Xanthomonas;s__Xanthomonas_perforans
OTU610	0	0	106	106	0	0	0	0	0	0	45	45	d__Bacteria;p__Proteobacteria;c__Gammaproteobacteria;o__Xanthomonadales;f__Xanthomonadaceae;g__Stenotrophomonas;s__Stenotrophomonas_sp._YAU14A_MKIMI4_1
OTU611	0	0	0	0	0	0	0	0	0	0	35	35	d__Bacteria;p__Proteobacteria;c__Alphaproteobacteria;o__Sphingomonadales;f__Sphingomonadaceae;g__Sphingopyxis;s__Sphingopyxis_sp._QXT-31
OTU612	0	0	0	0	0	0	0	0	36	22	30	88	d__Bacteria;p__Actinobacteria;c__Actinobacteria;o__Corynebacteriales;f__Corynebacteriaceae;g__Corynebacterium;s__Corynebacterium_mycetoides
OTU613	0	10	64	74	15	0	0	15	106	40	138	284	d__Bacteria;p__Proteobacteria;c__Alphaproteobacteria;o__Rhizobiales;f__Bradyrhizobiaceae;g__Bosea;s__Bosea_sp._PAMC_26642
OTU614	0	0	0	0	15	0	0	15	23	0	22	45	d__Bacteria;p__Proteobacteria;c__Gammaproteobacteria;o__Xanthomonadales;f__Xanthomonadaceae;g__Stenotrophomonas;s__Stenotrophomonas_sp._ZAC14D2_NAIMI4_6
OTU615	0	0	0	0	0	0	0	0	0	0	96	96	d__Bacteria;p__Proteobacteria;c__Betaproteobacteria;o__Burkholderiales;f__Alcaligenaceae;g__Achromobacter;s__Achromobacter_ruhlandii
OTU616	35	29	35	99	21	0	0	21	24	12	33	69	d__Bacteria;p__Proteobacteria;c__Gammaproteobacteria;o__Xanthomonadales;f__Xanthomonadaceae;g__Stenotrophomonas;s__Stenotrophomonas_sp._ZAC14D2_NAIMI4_7
OTU617	27	27	34	88	0	0	0	0	116	50	207	373	d__Bacteria;p__Proteobacteria;c__Alphaproteobacteria;o__Rhizobiales;f__Bradyrhizobiaceae;g__Bosea;s__Bosea_vaviloviae
OTU618	0	0	0	0	0	0	0	0	0	13	16	29	d__Bacteria;p__Firmicutes;c__Bacilli;o__Bacillales;f__Staphylococcaceae;g__Staphylococcus;s__Staphylococcus_hominis
OTU619	0	0	0	0	0	0	0	0	125	154	233	512	d__Bacteria;p__Actinobacteria;c__Actinobacteria;o__Micrococcales;f__Dermabacteraceae;g__Brachybacterium;s__Brachybacterium_saurashtrense
OTU620	0	0	0	0	15	44	42	101	1564	1599	2518	5681	d__Bacteria;p__Proteobacteria;c__Alphaproteobacteria;o__Rhizobiales;f__Brucellaceae;g__norank;s__norank
OTU621	0	0	0	0	0	0	0	0	0	0	27	27	d__Bacteria;p__Actinobacteria;c__Actinobacteria;o__Micrococcales;f__Micrococcaceae;g__Micrococcus;s__norank
OTU622	11	15	0	26	13	0	13	26	0	0	12	12	d__Bacteria;p__Proteobacteria;c__Gammaproteobacteria;o__Pseudomonadales;f__Pseudomonadaceae;g__Pseudomonas;s__Pseudomonas_alkylphenolica
OTU623	12	14	0	26	0	0	0	0	13	0	33	46	d__Bacteria;p__Proteobacteria;c__Betaproteobacteria;o__Burkholderiales;f__Comamonadaceae;g__Verminephrobacter;s__Verminephrobacter_eiseniae
OTU624	0	0	0	0	0	0	0	0	0	0	15	15	d__Bacteria;p__Proteobacteria;c__Alphaproteobacteria;o__Rhodospirillales;f__Rhodospirillaceae;g__Magnetospirillum;s__norank
OTU625	23	51	48	122	66	60	59	185	74	42	129	245	d__Bacteria;p__Proteobacteria;c__Gammaproteobacteria;o__Pseudomonadales;f__Pseudomonadaceae;g__Pseudomonas;s__Pseudomonas_fluorescens
OTU626	0	0	0	0	189	204	154	547	153	168	272	593	d__Bacteria;p__Proteobacteria;c__Gammaproteobacteria;o__Enterobacterales;f__Yersiniaceae;g__Rahnella;s__norank
OTU627	0	0	0	0	23	21	0	44	0	0	25	25	d__Bacteria;p__Proteobacteria;c__Gammaproteobacteria;o__Enterobacterales;f__Enterobacteriaceae;g__Enterobacter;s__Enterobacter_cloacae_complex_sp._ECNIH7
OTU628	0	0	0	0	0	0	0	0	20	0	28	48	d__Bacteria;p__Proteobacteria;c__Betaproteobacteria;o__Burkholderiales;f__Oxalobacteraceae;g__Massilia;s__Massilia_putida
OTU629	17	32	36	85	0	0	0	0	18	10	39	67	d__Bacteria;p__Proteobacteria;c__Gammaproteobacteria;o__Xanthomonadales;f__Xanthomonadaceae;g__Xanthomonas;s__Xanthomonas_albilineans
OTU630	0	0	0	0	0	0	0	0	117	98	149	364	d__Bacteria;p__Firmicutes;c__Bacilli;o__Bacillales;f__Staphylococcaceae;g__Staphylococcus;s__Staphylococcus_stepanovicii
OTU631	0	0	0	0	0	0	0	0	37	0	47	84	d__Bacteria;p__Proteobacteria;c__Gammaproteobacteria;o__Enterobacterales;f__Yersiniaceae;g__Yersinia;s__norank
OTU632	0	0	0	0	83	119	109	311	82	105	149	336	d__Bacteria;p__Proteobacteria;c__Gammaproteobacteria;o__Enterobacterales;f__Erwiniaceae;g__Pantoea;s__Pantoea_vagans
OTU633	34	39	41	114	16	0	0	16	19	14	55	88	d__Bacteria;p__Actinobacteria;c__Actinobacteria;o__Propionibacteriales;f__Propionibacteriaceae;g__Cutibacterium;s__Cutibacterium_acnes
OTU634	11	22	0	33	15	0	0	15	16	0	27	43	d__Bacteria;p__Proteobacteria;c__Betaproteobacteria;o__Burkholderiales;f__norank;g__Rhizobacter;s__Rhizobacter_gummiphilus
OTU635	0	0	0	0	0	0	0	0	0	0	30	30	d__Bacteria;p__Bacteroidetes;c__Flavobacteriia;o__Flavobacteriales;f__Flavobacteriaceae;g__Chryseobacterium;s__Chryseobacterium_sp._StRB126
OTU636	0	0	0	0	0	0	0	0	0	0	14	14	d__Bacteria;p__Actinobacteria;c__Actinobacteria;o__Micrococcales;f__Micrococcaceae;g__Kocuria;s__Kocuria_flava
OTU637	0	0	0	0	0	0	0	0	0	0	19	19	d__Bacteria;p__Proteobacteria;c__Alphaproteobacteria;o__Rhizobiales;f__Phyllobacteriaceae;g__Mesorhizobium;s__Mesorhizobium_sp._DCY119
OTU638	0	0	0	0	0	0	0	0	33	25	30	88	d__Bacteria;p__Actinobacteria;c__Actinobacteria;o__Micrococcales;f__Micrococcaceae;g__Glutamicibacter;s__Glutamicibacter_arilaitensis
OTU639	6508	10375	10194	27077	9411	6802	6425	22638	22417	7789	40676	70882	d__Bacteria;p__Proteobacteria;c__Gammaproteobacteria;o__Xanthomonadales;f__Xanthomonadaceae;g__norank;s__norank
OTU640	0	0	0	0	154	145	111	410	192	167	233	592	d__Bacteria;p__Firmicutes;c__Bacilli;o__Bacillales;f__Bacillaceae;g__Bacillus;s__Bacillus_subtilis
OTU641	41	40	0	81	18	18	20	56	67	72	154	293	d__Bacteria;p__Proteobacteria;c__Gammaproteobacteria;o__Pseudomonadales;f__Moraxellaceae;g__Acinetobacter;s__Acinetobacter_baumannii
OTU642	0	0	0	0	0	0	0	0	30	10	34	74	d__Bacteria;p__Proteobacteria;c__Gammaproteobacteria;o__Pseudomonadales;f__Moraxellaceae;g__Acinetobacter;s__Acinetobacter_sp._WCHAc010034
OTU643	0	0	0	0	0	0	0	0	0	0	13	13	d__Bacteria;p__Proteobacteria;c__Gammaproteobacteria;o__Pseudomonadales;f__Pseudomonadaceae;g__Oblitimonas;s__Oblitimonas_alkaliphila
OTU644	57	84	127	268	0	0	0	0	146	174	256	576	d__Bacteria;p__Proteobacteria;c__Alphaproteobacteria;o__Rhizobiales;f__Bradyrhizobiaceae;g__Bradyrhizobium;s__Bradyrhizobium_lablabi
OTU645	0	0	0	0	1763	2032	1714	5509	2496	2407	3909	8812	d__Bacteria;p__Proteobacteria;c__Gammaproteobacteria;o__Enterobacterales;f__Erwiniaceae;g__norank;s__norank
OTU646	0	0	0	0	0	0	11	11	49	43	56	148	d__Bacteria;p__Firmicutes;c__Bacilli;o__Lactobacillales;f__Lactobacillaceae;g__Lactobacillus;s__Lactobacillus_heilongjiangensis
OTU647	0	0	14	14	0	0	0	0	23	0	31	54	d__Bacteria;p__Proteobacteria;c__Betaproteobacteria;o__Rhodocyclales;f__Zoogloeaceae;g__Thauera;s__Thauera_humireducens
OTU648	0	0	10	10	0	0	0	0	0	10	12	22	d__Bacteria;p__Proteobacteria;c__Betaproteobacteria;o__Burkholderiales;f__Burkholderiaceae;g__Paraburkholderia;s__Paraburkholderia_phymatum
OTU649	0	0	0	0	0	0	0	0	70	70	111	251	d__Bacteria;p__Proteobacteria;c__Gammaproteobacteria;o__Enterobacterales;f__Enterobacteriaceae;g__Pluralibacter;s__norank
OTU650	0	0	0	0	0	0	0	0	51	0	84	135	d__Bacteria;p__Proteobacteria;c__Alphaproteobacteria;o__Caulobacterales;f__Caulobacteraceae;g__Caulobacter;s__Caulobacter_henricii
OTU651	0	0	0	0	0	0	0	0	19	0	36	55	d__Bacteria;p__Proteobacteria;c__Gammaproteobacteria;o__Pseudomonadales;f__Pseudomonadaceae;g__Pseudomonas;s__Pseudomonas_sp._PONIH3
OTU652	0	0	0	0	105	128	86	319	297	270	491	1058	d__Bacteria;p__Proteobacteria;c__Gammaproteobacteria;o__Enterobacterales;f__Enterobacteriaceae;g__Klebsiella;s__Klebsiella_sp._M5al
OTU653	0	0	0	0	0	0	0	0	21	0	60	81	d__Bacteria;p__Proteobacteria;c__Alphaproteobacteria;o__Sphingomonadales;f__Sphingomonadaceae;g__Novosphingobium;s__norank
OTU654	0	0	0	0	0	0	0	0	195	210	333	738	d__Bacteria;p__Bacteroidetes;c__Flavobacteriia;o__Flavobacteriales;f__Flavobacteriaceae;g__Myroides;s__Myroides_odoratus
OTU655	0	11	0	11	0	0	0	0	14	0	14	28	d__Bacteria;p__Proteobacteria;c__Betaproteobacteria;o__Burkholderiales;f__norank;g__Paucibacter;s__Paucibacter_sp._KCTC_42545
OTU656	0	149	13	162	0	0	0	0	116	70	89	275	d__Bacteria;p__Proteobacteria;c__Gammaproteobacteria;o__Xanthomonadales;f__Xanthomonadaceae;g__Xanthomonas;s__Xanthomonas_citri
OTU657	93	170	217	480	114	65	52	231	675	275	1253	2203	d__Bacteria;p__Proteobacteria;c__Alphaproteobacteria;o__Rhizobiales;f__Bradyrhizobiaceae;g__Bosea;s__norank
OTU658	0	0	0	0	0	0	0	0	40	48	61	149	d__Bacteria;p__Proteobacteria;c__Gammaproteobacteria;o__Enterobacterales;f__Morganellaceae;g__Providencia;s__Providencia_heimbachae
OTU659	0	0	0	0	0	0	0	0	15	0	18	33	d__Bacteria;p__Proteobacteria;c__Gammaproteobacteria;o__Pseudomonadales;f__Pseudomonadaceae;g__Pseudomonas;s__Pseudomonas_mendocina
OTU660	0	0	0	0	0	0	0	0	516	509	838	1863	d__Bacteria;p__Actinobacteria;c__Actinobacteria;o__Micrococcales;f__Dermabacteraceae;g__Brachybacterium;s__norank
OTU661	0	0	0	0	0	0	0	0	0	0	11	11	d__Bacteria;p__Proteobacteria;c__Gammaproteobacteria;o__Aeromonadales;f__Aeromonadaceae;g__Aeromonas;s__Aeromonas_schubertii
OTU662	0	0	0	0	31	37	32	100	41	55	55	151	d__Bacteria;p__Proteobacteria;c__Gammaproteobacteria;o__Pseudomonadales;f__Moraxellaceae;g__Acinetobacter;s__Acinetobacter_pittii
OTU663	0	0	0	0	0	0	0	0	0	0	21	21	d__Bacteria;p__Proteobacteria;c__Alphaproteobacteria;o__Sphingomonadales;f__Sphingomonadaceae;g__Sphingobium;s__Sphingobium_baderi
OTU664	0	0	0	0	0	0	0	0	42	30	0	72	d__Bacteria;p__Proteobacteria;c__Gammaproteobacteria;o__Enterobacterales;f__Pectobacteriaceae;g__Dickeya;s__Dickeya_dadantii
OTU665	0	0	0	0	13	18	0	31	197	207	252	656	d__Bacteria;p__Firmicutes;c__Bacilli;o__Lactobacillales;f__Lactobacillaceae;g__Lactobacillus;s__Lactobacillus_acidipiscis
OTU666	0	0	0	0	0	0	0	0	14	0	40	54	d__Bacteria;p__Proteobacteria;c__Alphaproteobacteria;o__Rhodospirillales;f__Acetobacteraceae;g__Roseomonas;s__norank
OTU667	0	0	0	0	0	0	0	0	14	23	30	67	d__Bacteria;p__Proteobacteria;c__Alphaproteobacteria;o__Rhizobiales;f__Rhizobiaceae;g__Shinella;s__Shinella_sp._HZN7
OTU668	0	0	0	0	0	0	0	0	0	0	11	11	d__Bacteria;p__Actinobacteria;c__Actinobacteria;o__Corynebacteriales;f__Corynebacteriaceae;g__Corynebacterium;s__Corynebacterium_aurimucosum
OTU669	0	0	0	0	0	0	0	0	0	0	18	18	d__Bacteria;p__Proteobacteria;c__Betaproteobacteria;o__Burkholderiales;f__Comamonadaceae;g__norank;s__Comamonadaceae_bacterium_B1
OTU670	0	0	0	0	0	0	0	0	0	0	27	27	d__Bacteria;p__Proteobacteria;c__Betaproteobacteria;o__Rhodocyclales;f__Zoogloeaceae;g__Thauera;s__Thauera_chlorobenzoica
OTU671	0	0	0	0	0	0	0	0	41	24	67	132	d__Bacteria;p__Proteobacteria;c__Gammaproteobacteria;o__Enterobacterales;f__Enterobacteriaceae;g__Gibbsiella;s__Gibbsiella_quercinecans
OTU672	61	89	116	266	0	0	0	0	94	101	187	382	d__Bacteria;p__Proteobacteria;c__Betaproteobacteria;o__Burkholderiales;f__Burkholderiaceae;g__Ralstonia;s__Ralstonia_pickettii
OTU673	201	172	207	580	99	66	90	255	818	162	1578	2558	d__Bacteria;p__Proteobacteria;c__Betaproteobacteria;o__Burkholderiales;f__Oxalobacteraceae;g__Massilia;s__norank
OTU674	0	0	0	0	0	0	0	0	17	0	11	28	d__Bacteria;p__Proteobacteria;c__Alphaproteobacteria;o__Sphingomonadales;f__Erythrobacteraceae;g__Altererythrobacter;s__norank
OTU675	0	0	0	0	16	34	20	70	0	21	17	38	d__Bacteria;p__Proteobacteria;c__Gammaproteobacteria;o__Enterobacterales;f__Enterobacteriaceae;g__norank;s__Enterobacteriaceae_bacterium_strain_FGI_57
OTU676	0	0	0	0	0	23	0	23	0	0	0	0	d__Bacteria;p__Proteobacteria;c__Gammaproteobacteria;o__Pseudomonadales;f__Pseudomonadaceae;g__Pseudomonas;s__Pseudomonas_granadensis
OTU677	0	0	0	0	0	0	0	0	0	0	10	10	d__Bacteria;p__Proteobacteria;c__Alphaproteobacteria;o__Rhizobiales;f__Rhizobiaceae;g__Rhizobium;s__Rhizobium_tropici
OTU678	0	0	0	0	0	0	0	0	15	0	19	34	d__Bacteria;p__Bacteroidetes;c__Flavobacteriia;o__Flavobacteriales;f__Flavobacteriaceae;g__Chryseobacterium;s__Chryseobacterium_gallinarum
OTU679	15	13	22	50	0	0	0	0	0	0	18	18	d__Bacteria;p__Proteobacteria;c__Gammaproteobacteria;o__Xanthomonadales;f__Rhodanobacteraceae;g__Dyella;s__Dyella_thiooxydans
OTU680	0	0	0	0	0	0	0	0	0	0	28	28	d__Bacteria;p__Proteobacteria;c__Gammaproteobacteria;o__Pseudomonadales;f__Moraxellaceae;g__Acinetobacter;s__Acinetobacter_sp._NCu2D-2
OTU681	0	0	0	0	0	0	0	0	27	0	0	27	d__Bacteria;p__Proteobacteria;c__Alphaproteobacteria;o__Rhizobiales;f__Methylobacteriaceae;g__Methylobacterium;s__Methylobacterium_sp._17Sr1-1
OTU682	0	0	0	0	0	0	0	0	20	16	54	90	d__Bacteria;p__Proteobacteria;c__Gammaproteobacteria;o__Xanthomonadales;f__Xanthomonadaceae;g__Stenotrophomonas;s__Stenotrophomonas_sp._ZAC14A_NAIMI4_1
OTU683	17	30	36	83	0	0	0	0	27	0	30	57	d__Bacteria;p__Proteobacteria;c__Gammaproteobacteria;o__Xanthomonadales;f__Xanthomonadaceae;g__Xanthomonas;s__Xanthomonas_cassavae
OTU684	82	100	129	311	70	51	43	164	918	118	1711	2747	d__Bacteria;p__Proteobacteria;c__Alphaproteobacteria;o__Sphingomonadales;f__Sphingomonadaceae;g__Sphingobium;s__norank
OTU685	0	0	0	0	0	0	0	0	27	19	17	63	d__Bacteria;p__Actinobacteria;c__Actinobacteria;o__Micrococcales;f__Microbacteriaceae;g__Microbacterium;s__Microbacterium_testaceum
OTU686	0	0	0	0	0	0	0	0	75	49	101	225	d__Bacteria;p__Firmicutes;c__Bacilli;o__Lactobacillales;f__Enterococcaceae;g__Enterococcus;s__Enterococcus_sp._CR-Ec1
OTU687	0	0	0	0	0	29	17	46	799	812	1226	2837	d__Bacteria;p__Actinobacteria;c__Actinobacteria;o__Micrococcales;f__Brevibacteriaceae;g__Brevibacterium;s__Brevibacterium_linens
OTU688	0	0	0	0	19	0	0	19	23	0	26	49	d__Bacteria;p__Firmicutes;c__Clostridia;o__Clostridiales;f__norank;g__norank;s__norank
OTU689	0	0	0	0	0	0	0	0	19	0	43	62	d__Bacteria;p__Proteobacteria;c__Alphaproteobacteria;o__Rhodospirillales;f__Acetobacteraceae;g__Komagataeibacter;s__norank
OTU690	0	0	0	0	0	0	0	0	0	0	53	53	d__Bacteria;p__Proteobacteria;c__Betaproteobacteria;o__Burkholderiales;f__Burkholderiaceae;g__Cupriavidus;s__Cupriavidus_sp._USMAA2-4
OTU691	0	0	0	0	0	0	0	0	31	32	41	104	d__Bacteria;p__Firmicutes;c__Bacilli;o__Lactobacillales;f__Aerococcaceae;g__Aerococcus;s__Aerococcus_viridans
OTU692	0	0	0	0	0	0	0	0	24	23	64	111	d__Bacteria;p__Proteobacteria;c__Epsilonproteobacteria;o__Campylobacterales;f__Campylobacteraceae;g__Aliiarcobacter;s__norank
OTU693	0	0	0	0	0	0	10	10	0	0	41	41	d__Bacteria;p__Proteobacteria;c__Betaproteobacteria;o__Burkholderiales;f__Comamonadaceae;g__Polaromonas;s__norank
OTU694	0	16	10	26	0	0	0	0	0	0	17	17	d__Bacteria;p__Proteobacteria;c__Betaproteobacteria;o__Burkholderiales;f__norank;g__Mitsuaria;s__Mitsuaria_sp._7
OTU695	19	22	24	65	32	15	27	74	256	46	503	805	d__Bacteria;p__Proteobacteria;c__Betaproteobacteria;o__Burkholderiales;f__Oxalobacteraceae;g__Massilia;s__Massilia_sp._YMA4
OTU696	0	0	0	0	0	0	0	0	19	34	34	87	d__Bacteria;p__Actinobacteria;c__Actinobacteria;o__Micrococcales;f__Microbacteriaceae;g__Microterricola;s__Microterricola_viridarii
OTU697	0	0	18	18	16	0	0	16	16	0	37	53	d__Bacteria;p__Proteobacteria;c__Betaproteobacteria;o__Rhodocyclales;f__Zoogloeaceae;g__Thauera;s__Thauera_sp._K11
OTU698	0	0	0	0	0	0	0	0	10	0	12	22	d__Bacteria;p__Proteobacteria;c__Alphaproteobacteria;o__Rhizobiales;f__Phyllobacteriaceae;g__Nitratireductor;s__norank
OTU699	0	0	0	0	0	0	0	0	25	0	77	102	d__Bacteria;p__Proteobacteria;c__Alphaproteobacteria;o__Rhizobiales;f__Hyphomicrobiaceae;g__norank;s__norank
OTU700	0	0	0	0	512	465	431	1408	275	336	364	975	d__Bacteria;p__Proteobacteria;c__Gammaproteobacteria;o__Enterobacterales;f__Enterobacteriaceae;g__Enterobacter;s__Enterobacter_cloacae_complex_sp._FDA-CDC-AR_0132
OTU701	0	0	0	0	0	0	0	0	0	0	24	24	d__Bacteria;p__Proteobacteria;c__Gammaproteobacteria;o__Enterobacterales;f__Enterobacteriaceae;g__Cronobacter;s__Cronobacter_sakazakii
OTU702	1050	1088	1559	3697	84	60	110	254	0	0	0	0	d__Bacteria;p__Tenericutes;c__Mollicutes;o__Acholeplasmatales;f__norank;g__norank;s__norank
OTU703	0	0	0	0	0	0	0	0	0	0	10	10	d__Bacteria;p__Proteobacteria;c__Gammaproteobacteria;o__Pseudomonadales;f__Moraxellaceae;g__Acinetobacter;s__Acinetobacter_equi
OTU704	0	0	0	0	0	0	0	0	28	0	96	124	d__Bacteria;p__Proteobacteria;c__Alphaproteobacteria;o__Rhodobacterales;f__Rhodobacteraceae;g__norank;s__norank
OTU705	59	83	77	219	20	15	13	48	47	12	73	132	d__Bacteria;p__Proteobacteria;c__Gammaproteobacteria;o__Xanthomonadales;f__Xanthomonadaceae;g__Luteimonas;s__Luteimonas_sp._100111
OTU706	0	0	0	0	0	0	0	0	13	14	12	39	d__Bacteria;p__Firmicutes;c__Bacilli;o__Lactobacillales;f__Lactobacillaceae;g__Lactobacillus;s__Lactobacillus_sp._HBUAS52074
OTU707	0	0	0	0	1545	1758	1447	4750	2259	2131	3452	7842	d__Bacteria;p__Proteobacteria;c__Gammaproteobacteria;o__Enterobacterales;f__Erwiniaceae;g__Pantoea;s__Pantoea_agglomerans
OTU708	0	0	0	0	0	0	0	0	0	0	18	18	d__Bacteria;p__Proteobacteria;c__Alphaproteobacteria;o__Sphingomonadales;f__Sphingomonadaceae;g__Sphingopyxis;s__Sphingopyxis_fribergensis
OTU709	0	0	0	0	0	0	0	0	0	0	17	17	d__Bacteria;p__Proteobacteria;c__Gammaproteobacteria;o__Pseudomonadales;f__Pseudomonadaceae;g__Pseudomonas;s__Pseudomonas_synxantha
OTU710	334	509	659	1502	88	72	55	215	637	581	1128	2346	d__Bacteria;p__Proteobacteria;c__Betaproteobacteria;o__Burkholderiales;f__Burkholderiaceae;g__Ralstonia;s__norank
OTU711	0	27	33	60	519	574	423	1516	2030	1932	3049	7011	d__Bacteria;p__Proteobacteria;c__Gammaproteobacteria;o__Enterobacterales;f__Enterobacteriaceae;g__Klebsiella;s__norank
OTU712	0	0	0	0	15	44	42	101	1564	1599	2518	5681	d__Bacteria;p__Proteobacteria;c__Alphaproteobacteria;o__Rhizobiales;f__Brucellaceae;g__Ochrobactrum;s__norank
OTU713	0	0	0	0	15	13	12	40	65	69	112	246	d__Bacteria;p__Proteobacteria;c__Gammaproteobacteria;o__Enterobacterales;f__Yersiniaceae;g__Serratia;s__Serratia_proteamaculans
OTU714	0	0	0	0	0	0	0	0	0	0	15	15	d__Bacteria;p__Proteobacteria;c__Betaproteobacteria;o__Burkholderiales;f__Comamonadaceae;g__Variovorax;s__Variovorax_sp._HW608
OTU715	116	181	179	476	59	42	42	143	100	37	197	334	d__Bacteria;p__Proteobacteria;c__Gammaproteobacteria;o__Xanthomonadales;f__Xanthomonadaceae;g__Xanthomonas;s__Xanthomonas_translucens
OTU716	0	0	0	0	19	24	26	69	1662	1658	2633	5953	d__Bacteria;p__Proteobacteria;c__Betaproteobacteria;o__Burkholderiales;f__Alcaligenaceae;g__Advenella;s__norank
OTU717	0	0	0	0	0	0	0	0	20	0	0	20	d__Bacteria;p__Proteobacteria;c__Betaproteobacteria;o__Neisseriales;f__Chromobacteriaceae;g__Aquaspirillum;s__norank
OTU718	0	0	0	0	0	0	0	0	12	23	19	54	d__Bacteria;p__Proteobacteria;c__Gammaproteobacteria;o__Enterobacterales;f__Enterobacteriaceae;g__Cedecea;s__norank
OTU719	0	13	10	23	0	0	0	0	22	21	30	73	d__Bacteria;p__Proteobacteria;c__Betaproteobacteria;o__Burkholderiales;f__Burkholderiaceae;g__Paraburkholderia;s__Paraburkholderia_hospita
OTU720	0	0	0	0	0	0	0	0	0	0	26	26	d__Bacteria;p__Bacteroidetes;c__Flavobacteriia;o__Flavobacteriales;f__Flavobacteriaceae;g__Elizabethkingia;s__Elizabethkingia_miricola
OTU721	93	164	187	444	34	51	38	123	2549	764	5113	8426	d__Bacteria;p__Bacteroidetes;c__norank;o__norank;f__norank;g__norank;s__norank
OTU722	0	0	13	13	0	0	0	0	0	0	34	34	d__Bacteria;p__Bacteroidetes;c__Flavobacteriia;o__Flavobacteriales;f__Flavobacteriaceae;g__Flavobacterium;s__norank
OTU723	37	33	0	70	137	147	104	388	126	91	207	424	d__Bacteria;p__Proteobacteria;c__Gammaproteobacteria;o__Xanthomonadales;f__Xanthomonadaceae;g__Stenotrophomonas;s__Stenotrophomonas_sp._G4
OTU724	0	0	0	0	0	0	0	0	0	0	26	26	d__Bacteria;p__Proteobacteria;c__Gammaproteobacteria;o__Enterobacterales;f__Enterobacteriaceae;g__Citrobacter;s__Citrobacter_freundii_complex_sp._CFNIH3
OTU725	0	0	0	0	0	0	0	0	0	0	15	15	d__Bacteria;p__Actinobacteria;c__Actinobacteria;o__Propionibacteriales;f__Nocardioidaceae;g__Aeromicrobium;s__Aeromicrobium_erythreum
OTU726	0	0	0	0	1044	1142	1034	3220	4459	4641	6890	15990	d__Bacteria;p__Firmicutes;c__Bacilli;o__Lactobacillales;f__Lactobacillaceae;g__norank;s__norank
OTU727	230	289	299	818	66	88	56	210	198	187	249	634	d__Bacteria;p__Proteobacteria;c__Gammaproteobacteria;o__Enterobacterales;f__Enterobacteriaceae;g__Citrobacter;s__Citrobacter_freundii
OTU728	0	0	0	0	0	0	0	0	0	0	27	27	d__Bacteria;p__Actinobacteria;c__Actinobacteria;o__Micrococcales;f__Micrococcaceae;g__Micrococcus;s__Micrococcus_luteus
OTU729	0	0	0	0	0	0	0	0	0	0	14	14	d__Bacteria;p__Actinobacteria;c__Actinobacteria;o__Corynebacteriales;f__Corynebacteriaceae;g__Corynebacterium;s__Corynebacterium_deserti
OTU730	0	0	0	0	0	0	0	0	0	10	13	23	d__Bacteria;p__Actinobacteria;c__Actinobacteria;o__Corynebacteriales;f__Corynebacteriaceae;g__Corynebacterium;s__Corynebacterium_testudinoris
OTU731	0	0	0	0	73	69	63	205	2165	2387	3464	8016	d__Bacteria;p__Firmicutes;c__Bacilli;o__Bacillales;f__Staphylococcaceae;g__Staphylococcus;s__norank
OTU732	22	48	55	125	0	0	0	0	66	41	75	182	d__Bacteria;p__Proteobacteria;c__Alphaproteobacteria;o__Rhizobiales;f__Bradyrhizobiaceae;g__Bradyrhizobium;s__Bradyrhizobium_sp._CCGE-LA001
OTU733	0	0	0	0	0	29	17	46	1457	1492	2263	5212	d__Bacteria;p__Actinobacteria;c__Actinobacteria;o__Micrococcales;f__Brevibacteriaceae;g__norank;s__norank
OTU734	0	0	0	0	0	0	0	0	34	29	30	93	d__Bacteria;p__Proteobacteria;c__Gammaproteobacteria;o__Pseudomonadales;f__Moraxellaceae;g__Acinetobacter;s__Acinetobacter_venetianus
OTU735	0	0	0	0	15	19	12	46	173	167	269	609	d__Bacteria;p__Proteobacteria;c__Alphaproteobacteria;o__Rhizobiales;f__Brucellaceae;g__Ochrobactrum;s__Ochrobactrum_sp._A44
OTU736	11	15	0	26	0	0	0	0	43	10	134	187	d__Bacteria;p__Proteobacteria;c__Alphaproteobacteria;o__Caulobacterales;f__Caulobacteraceae;g__Caulobacter;s__Caulobacter_sp._K31
OTU737	21	28	29	78	17	0	0	17	95	0	131	226	d__Bacteria;p__Proteobacteria;c__Betaproteobacteria;o__Neisseriales;f__Chromobacteriaceae;g__norank;s__norank
OTU738	17	21	30	68	0	0	0	0	18	12	30	60	d__Bacteria;p__Proteobacteria;c__Gammaproteobacteria;o__Xanthomonadales;f__Rhodanobacteraceae;g__Dokdonella;s__Dokdonella_koreensis
OTU739	0	0	0	0	0	0	0	0	16	41	44	101	d__Bacteria;p__Firmicutes;c__Bacilli;o__Lactobacillales;f__Enterococcaceae;g__Vagococcus;s__norank
OTU740	17	21	30	68	0	0	0	0	18	12	30	60	d__Bacteria;p__Proteobacteria;c__Gammaproteobacteria;o__Xanthomonadales;f__Rhodanobacteraceae;g__Dokdonella;s__norank
OTU741	0	0	0	0	0	0	0	0	0	0	10	10	d__Bacteria;p__Proteobacteria;c__Alphaproteobacteria;o__Rhodobacterales;f__Rhodobacteraceae;g__norank;s__Rhodobacteraceae_bacterium_BAR1
OTU742	0	0	0	0	0	23	0	23	0	0	0	0	d__Bacteria;p__Proteobacteria;c__Gammaproteobacteria;o__Enterobacterales;f__Enterobacteriaceae;g__Enterobacter;s__Enterobacter_roggenkampii
OTU743	0	0	0	0	0	0	0	0	0	0	17	17	d__Bacteria;p__Actinobacteria;c__Actinobacteria;o__Corynebacteriales;f__Gordoniaceae;g__norank;s__norank
OTU744	0	0	0	0	0	0	0	0	11	0	0	11	d__Bacteria;p__Proteobacteria;c__Alphaproteobacteria;o__Rhizobiales;f__Rhizobiaceae;g__Sinorhizobium;s__Sinorhizobium_sp._RAC02
OTU745	0	0	0	0	0	0	0	0	48	0	118	166	d__Bacteria;p__Proteobacteria;c__Alphaproteobacteria;o__Rhizobiales;f__Phyllobacteriaceae;g__Mesorhizobium;s__norank
OTU746	18	19	19	56	0	0	0	0	46	42	70	158	d__Bacteria;p__Proteobacteria;c__Alphaproteobacteria;o__Rhizobiales;f__Bradyrhizobiaceae;g__Bradyrhizobium;s__Bradyrhizobium_sp._ORS_278
OTU747	14	0	13	27	0	0	0	0	21	0	31	52	d__Bacteria;p__Proteobacteria;c__Betaproteobacteria;o__Burkholderiales;f__norank;g__norank;s__Burkholderiales_bacterium_JOSHI_001
OTU748	26	31	25	82	0	0	0	0	67	69	107	243	d__Bacteria;p__Proteobacteria;c__Alphaproteobacteria;o__Sphingomonadales;f__Sphingomonadaceae;g__Sphingomonas;s__Sphingomonas_sp._FARSPH
OTU749	0	0	0	0	0	0	10	10	67	53	112	232	d__Bacteria;p__Proteobacteria;c__Betaproteobacteria;o__Burkholderiales;f__Alcaligenaceae;g__Achromobacter;s__Achromobacter_insolitus
OTU750	0	0	0	0	6360	7032	6010	19402	13554	14075	21092	48721	d__Bacteria;p__Firmicutes;c__Bacilli;o__norank;f__norank;g__norank;s__norank
OTU751	0	0	0	0	18	30	29	77	33	34	45	112	d__Bacteria;p__Firmicutes;c__Bacilli;o__Bacillales;f__Bacillaceae;g__Bacillus;s__Bacillus_paralicheniformis
OTU752	0	0	0	0	0	0	0	0	0	0	28	28	d__Bacteria;p__Proteobacteria;c__Alphaproteobacteria;o__Sphingomonadales;f__Sphingomonadaceae;g__Sphingobium;s__Sphingobium_cloacae
OTU753	172	157	165	494	164	175	161	500	879	490	1349	2718	d__Bacteria;p__Proteobacteria;c__Gammaproteobacteria;o__Pseudomonadales;f__Moraxellaceae;g__Acinetobacter;s__Acinetobacter_lwoffii
OTU754	0	0	0	0	0	0	0	0	0	0	18	18	d__Bacteria;p__Proteobacteria;c__Alphaproteobacteria;o__Rhizobiales;f__Phyllobacteriaceae;g__Aminobacter;s__Aminobacter_aminovorans
OTU755	0	0	0	0	0	0	0	0	0	0	10	10	d__Bacteria;p__Proteobacteria;c__Betaproteobacteria;o__Burkholderiales;f__Burkholderiaceae;g__Paraburkholderia;s__Paraburkholderia_terrae
OTU756	100	117	123	340	164	166	127	457	959	215	1952	3126	d__Bacteria;p__Proteobacteria;c__Alphaproteobacteria;o__Caulobacterales;f__Caulobacteraceae;g__Brevundimonas;s__Brevundimonas_diminuta
OTU757	0	0	16	16	0	0	0	0	0	0	15	15	d__Bacteria;p__Proteobacteria;c__Betaproteobacteria;o__Burkholderiales;f__Alcaligenaceae;g__Bordetella;s__Bordetella_genomosp._13
OTU758	0	0	0	0	0	0	0	0	0	0	13	13	d__Bacteria;p__Proteobacteria;c__Alphaproteobacteria;o__Caulobacterales;f__Caulobacteraceae;g__Brevundimonas;s__Brevundimonas_sp._LM2
OTU759	0	0	0	0	0	0	0	0	11	0	13	24	d__Bacteria;p__Actinobacteria;c__Actinobacteria;o__Corynebacteriales;f__Corynebacteriaceae;g__Corynebacterium;s__Corynebacterium_sp._2183
OTU760	0	0	0	0	0	0	0	0	0	0	14	14	d__Bacteria;p__Actinobacteria;c__Actinobacteria;o__Corynebacteriales;f__Corynebacteriaceae;g__Corynebacterium;s__Corynebacterium_sp._2184
OTU761	0	0	0	0	357	491	400	1248	175	199	389	763	d__Bacteria;p__Proteobacteria;c__Gammaproteobacteria;o__Enterobacterales;f__Enterobacteriaceae;g__Enterobacter;s__Enterobacter_ludwigii
OTU762	0	0	0	0	0	0	0	0	0	0	17	17	d__Bacteria;p__Proteobacteria;c__Gammaproteobacteria;o__Pseudomonadales;f__Moraxellaceae;g__Acinetobacter;s__Acinetobacter_sp._TGL-Y2
OTU763	93	110	141	344	34	51	38	123	1891	390	3740	6021	d__Bacteria;p__Bacteroidetes;c__Sphingobacteriia;o__Sphingobacteriales;f__norank;g__norank;s__norank
OTU764	71	119	132	322	62	37	40	139	112	74	182	368	d__Bacteria;p__Proteobacteria;c__Gammaproteobacteria;o__Xanthomonadales;f__Xanthomonadaceae;g__Xanthomonas;s__Xanthomonas_sacchari
OTU765	0	0	0	0	0	0	0	0	0	13	0	13	d__Bacteria;p__Actinobacteria;c__Actinobacteria;o__Propionibacteriales;f__Propionibacteriaceae;g__Tessaracoccus;s__Tessaracoccus_flavescens
OTU766	0	0	0	0	0	0	0	0	31	28	30	89	d__Bacteria;p__Actinobacteria;c__Actinobacteria;o__Corynebacteriales;f__Corynebacteriaceae;g__Corynebacterium;s__Corynebacterium_humireducens
OTU767	0	0	0	0	0	0	0	0	16	0	18	34	d__Bacteria;p__Proteobacteria;c__Gammaproteobacteria;o__Enterobacterales;f__Morganellaceae;g__Providencia;s__Providencia_sneebia
OTU768	0	0	0	0	10	0	0	10	26	12	27	65	d__Bacteria;p__Firmicutes;c__Bacilli;o__Lactobacillales;f__Lactobacillaceae;g__Lactobacillus;s__Lactobacillus_pentosus
OTU769	119	164	144	427	103	47	46	196	389	104	750	1243	d__Bacteria;p__Proteobacteria;c__Betaproteobacteria;o__Rhodocyclales;f__Azonexaceae;g__norank;s__norank
OTU770	12	14	0	26	0	0	0	0	13	0	33	46	d__Bacteria;p__Proteobacteria;c__Betaproteobacteria;o__Burkholderiales;f__Comamonadaceae;g__Verminephrobacter;s__norank
OTU771	0	0	0	0	0	0	0	0	0	0	11	11	d__Bacteria;p__Proteobacteria;c__Alphaproteobacteria;o__norank;f__norank;g__Phreatobacter;s__Phreatobacter_cathodiphilus
OTU772	0	0	0	0	0	0	0	0	0	0	32	32	d__Bacteria;p__Proteobacteria;c__Gammaproteobacteria;o__Pseudomonadales;f__Pseudomonadaceae;g__Pseudomonas;s__Pseudomonas_mosselii
OTU773	0	0	20	20	63	58	51	172	48	32	93	173	d__Bacteria;p__Proteobacteria;c__Gammaproteobacteria;o__Alteromonadales;f__Shewanellaceae;g__Shewanella;s__Shewanella_bicestrii
OTU774	0	0	13	13	0	0	0	0	14	21	30	65	d__Bacteria;p__Proteobacteria;c__Betaproteobacteria;o__Burkholderiales;f__Burkholderiaceae;g__Paraburkholderia;s__Paraburkholderia_caribensis
OTU775	14	21	19	54	80	76	79	235	1251	1030	1909	4190	d__Bacteria;p__Proteobacteria;c__Gammaproteobacteria;o__Enterobacterales;f__Morganellaceae;g__norank;s__norank
OTU776	0	0	0	0	0	0	0	0	10	19	20	49	d__Bacteria;p__Firmicutes;c__Bacilli;o__Lactobacillales;f__Enterococcaceae;g__Enterococcus;s__Enterococcus_gilvus
OTU777	0	0	0	0	0	0	0	0	0	0	10	10	d__Bacteria;p__Proteobacteria;c__Alphaproteobacteria;o__Sphingomonadales;f__Sphingomonadaceae;g__Sphingomonas;s__Sphingomonas_sp._LK11
OTU778	0	0	0	0	0	0	0	0	116	123	254	493	d__Bacteria;p__Firmicutes;c__Bacilli;o__Lactobacillales;f__Lactobacillaceae;g__Lactobacillus;s__Lactobacillus_casei
OTU779	0	0	0	0	0	0	15	15	200	168	221	589	d__Bacteria;p__Actinobacteria;c__Actinobacteria;o__Micrococcales;f__Promicromonosporaceae;g__Cellulosimicrobium;s__norank
OTU780	0	0	0	0	115	126	119	360	100	121	163	384	d__Bacteria;p__Proteobacteria;c__Gammaproteobacteria;o__Enterobacterales;f__Erwiniaceae;g__Erwinia;s__Erwinia_persicina
OTU781	0	0	14	14	0	0	0	0	11	0	17	28	d__Bacteria;p__Proteobacteria;c__Alphaproteobacteria;o__Rhizobiales;f__Methylobacteriaceae;g__Methylobacterium;s__Methylobacterium_sp._4-46
OTU782	0	0	0	0	0	0	0	0	0	0	26	26	d__Bacteria;p__Proteobacteria;c__Gammaproteobacteria;o__Enterobacterales;f__Enterobacteriaceae;g__Enterobacter;s__Enterobacter_kobei
OTU783	0	0	0	0	108	50	60	218	0	42	49	91	d__Bacteria;p__Firmicutes;c__Bacilli;o__Bacillales;f__Bacillaceae;g__Bacillus;s__Bacillus_megaterium
OTU784	0	0	0	0	350	434	345	1129	1631	1615	2349	5595	d__Bacteria;p__Firmicutes;c__Bacilli;o__Lactobacillales;f__Lactobacillaceae;g__Lactobacillus;s__Lactobacillus_plantarum
OTU785	0	0	0	0	0	0	0	0	23	0	48	71	d__Bacteria;p__Proteobacteria;c__Betaproteobacteria;o__Burkholderiales;f__Oxalobacteraceae;g__Massilia;s__Massilia_sp._NR_4-1
OTU786	0	0	0	0	20	16	0	36	15	0	17	32	d__Bacteria;p__Proteobacteria;c__Gammaproteobacteria;o__Alteromonadales;f__Shewanellaceae;g__Shewanella;s__Shewanella_baltica
OTU787	11	12	21	44	34	43	27	104	89	17	199	305	d__Bacteria;p__Proteobacteria;c__Gammaproteobacteria;o__Pseudomonadales;f__Moraxellaceae;g__Acinetobacter;s__Acinetobacter_bereziniae
OTU788	0	0	0	0	0	0	0	0	23	0	26	49	d__Bacteria;p__Firmicutes;c__Clostridia;o__Clostridiales;f__Clostridiaceae;g__Clostridium;s__Clostridium_botulinum
OTU789	0	0	0	0	336	390	296	1022	68	63	106	237	d__Bacteria;p__Firmicutes;c__Bacilli;o__Lactobacillales;f__Leuconostocaceae;g__Weissella;s__Weissella_soli
OTU790	0	0	0	0	0	0	0	0	12	0	22	34	d__Bacteria;p__Proteobacteria;c__Alphaproteobacteria;o__Rhizobiales;f__Xanthobacteraceae;g__Starkeya;s__norank
OTU791	0	0	0	0	0	0	0	0	0	0	14	14	d__Bacteria;p__Actinobacteria;c__Actinobacteria;o__Micrococcales;f__Intrasporangiaceae;g__norank;s__norank
OTU792	0	0	0	0	0	0	0	0	16	21	27	64	d__Bacteria;p__Firmicutes;c__Bacilli;o__Lactobacillales;f__Enterococcaceae;g__Vagococcus;s__Vagococcus_teuberi
OTU793	0	0	0	0	0	0	0	0	26	0	56	82	d__Bacteria;p__Proteobacteria;c__Betaproteobacteria;o__Rhodocyclales;f__Zoogloeaceae;g__Azoarcus;s__Azoarcus_communis
OTU794	0	0	0	0	0	0	0	0	0	0	59	59	d__Bacteria;p__Proteobacteria;c__Betaproteobacteria;o__Burkholderiales;f__Oxalobacteraceae;g__Janthinobacterium;s__norank
OTU795	0	0	0	0	0	0	0	0	0	0	15	15	d__Bacteria;p__Proteobacteria;c__Betaproteobacteria;o__Burkholderiales;f__Alcaligenaceae;g__Orrella;s__norank
OTU796	15	26	36	77	0	12	0	12	0	0	51	51	d__Bacteria;p__Proteobacteria;c__Gammaproteobacteria;o__Xanthomonadales;f__Rhodanobacteraceae;g__Dyella;s__norank
OTU797	0	0	0	0	0	0	0	0	0	0	14	14	d__Bacteria;p__Firmicutes;c__Bacilli;o__Bacillales;f__Planococcaceae;g__Kurthia;s__Kurthia_sp._11kri321
OTU798	0	0	0	0	0	0	0	0	21	0	25	46	d__Bacteria;p__Proteobacteria;c__Alphaproteobacteria;o__Sphingomonadales;f__Sphingomonadaceae;g__Novosphingobium;s__Novosphingobium_pentaromativorans
OTU799	0	0	0	0	0	0	0	0	0	0	10	10	d__Bacteria;p__Firmicutes;c__Bacilli;o__Lactobacillales;f__Enterococcaceae;g__Enterococcus;s__Enterococcus_mundtii
OTU800	0	0	0	0	0	0	0	0	48	0	45	93	d__Bacteria;p__Proteobacteria;c__Alphaproteobacteria;o__Rhizobiales;f__Phyllobacteriaceae;g__Mesorhizobium;s__Mesorhizobium_ciceri
OTU801	0	0	0	0	0	0	0	0	28	17	66	111	d__Bacteria;p__Proteobacteria;c__Gammaproteobacteria;o__Pseudomonadales;f__Moraxellaceae;g__Acinetobacter;s__Acinetobacter_wuhouensis
OTU802	0	0	0	0	0	0	0	0	12	0	22	34	d__Bacteria;p__Proteobacteria;c__Alphaproteobacteria;o__Rhizobiales;f__Xanthobacteraceae;g__Starkeya;s__Starkeya_novella
OTU803	0	0	0	0	0	0	0	0	14	0	0	14	d__Bacteria;p__Actinobacteria;c__Actinobacteria;o__Corynebacteriales;f__Corynebacteriaceae;g__Corynebacterium;s__Corynebacterium_frankenforstense
OTU804	0	0	0	0	0	0	0	0	0	0	29	29	d__Bacteria;p__Proteobacteria;c__Alphaproteobacteria;o__Rhizobiales;f__Chelatococcaceae;g__Chelatococcus;s__norank
OTU805	0	0	0	0	0	0	0	0	18	0	33	51	d__Bacteria;p__Bacteroidetes;c__Flavobacteriia;o__Flavobacteriales;f__Flavobacteriaceae;g__Chryseobacterium;s__Chryseobacterium_glaciei
OTU806	0	0	0	0	0	0	0	0	16	0	33	49	d__Bacteria;p__Actinobacteria;c__Actinobacteria;o__Micrococcales;f__Microbacteriaceae;g__Plantibacter;s__Plantibacter_flavus
OTU807	0	0	0	0	0	0	0	0	23	27	32	82	d__Bacteria;p__Firmicutes;c__Bacilli;o__Lactobacillales;f__Lactobacillaceae;g__Lactobacillus;s__Lactobacillus_koreensis
OTU808	0	37	25	62	32	33	12	77	93	31	148	272	d__Bacteria;p__Proteobacteria;c__Gammaproteobacteria;o__Xanthomonadales;f__Xanthomonadaceae;g__Stenotrophomonas;s__Stenotrophomonas_sp._Pemsol
OTU809	308	489	472	1269	126	81	80	287	213	69	367	649	d__Bacteria;p__Proteobacteria;c__Gammaproteobacteria;o__Xanthomonadales;f__Xanthomonadaceae;g__Pseudoxanthomonas;s__Pseudoxanthomonas_suwonensis
OTU810	54	74	73	201	171	207	140	518	39684	37964	59746	137394	d__Bacteria;p__Actinobacteria;c__norank;o__norank;f__norank;g__norank;s__norank
OTU811	639	844	845	2328	1178	825	749	2752	2534	1079	4673	8286	d__Bacteria;p__Proteobacteria;c__Betaproteobacteria;o__Burkholderiales;f__Comamonadaceae;g__Delftia;s__Delftia_tsuruhatensis
OTU812	0	0	86	86	87	0	57	144	369	365	321	1055	d__Bacteria;p__Proteobacteria;c__Alphaproteobacteria;o__Rhizobiales;f__Rhizobiaceae;g__Rhizobium;s__Rhizobium_sp._S41
OTU813	92	110	162	364	398	384	320	1102	397	121	703	1221	d__Bacteria;p__Proteobacteria;c__Gammaproteobacteria;o__Alteromonadales;f__norank;g__norank;s__norank
OTU814	0	0	0	0	0	0	0	0	10	0	25	35	d__Bacteria;p__Proteobacteria;c__Betaproteobacteria;o__Nitrosomonadales;f__Sterolibacteriaceae;g__Sulfuritalea;s__Sulfuritalea_hydrogenivorans
OTU815	0	0	0	0	14	0	0	14	0	0	0	0	d__Bacteria;p__Firmicutes;c__Bacilli;o__Lactobacillales;f__Lactobacillaceae;g__Pediococcus;s__Pediococcus_damnosus
OTU816	0	0	0	0	70	93	62	225	94	98	154	346	d__Bacteria;p__Firmicutes;c__Bacilli;o__Lactobacillales;f__Lactobacillaceae;g__Pediococcus;s__Pediococcus_pentosaceus
OTU817	0	0	0	0	0	0	0	0	29	0	52	81	d__Bacteria;p__Proteobacteria;c__Alphaproteobacteria;o__Sphingomonadales;f__Sphingomonadaceae;g__Sphingomonas;s__Sphingomonas_wittichii
OTU818	0	0	0	0	0	0	0	0	0	0	12	12	d__Bacteria;p__Proteobacteria;c__Deltaproteobacteria;o__Myxococcales;f__Polyangiaceae;g__norank;s__norank
OTU819	12	0	11	23	0	0	0	0	22	20	21	63	d__Bacteria;p__Proteobacteria;c__Alphaproteobacteria;o__Rhizobiales;f__Bradyrhizobiaceae;g__Nitrobacter;s__Nitrobacter_hamburgensis
OTU820	0	0	0	0	0	0	0	0	0	0	16	16	d__Bacteria;p__Proteobacteria;c__Gammaproteobacteria;o__Enterobacterales;f__Pectobacteriaceae;g__Brenneria;s__Brenneria_sp._EniD312
OTU821	41	42	46	129	129	102	77	308	199	29	382	610	d__Bacteria;p__Proteobacteria;c__Betaproteobacteria;o__Nitrosomonadales;f__norank;g__norank;s__norank
OTU822	0	0	0	0	0	0	0	0	0	0	10	10	d__Bacteria;p__Proteobacteria;c__Gammaproteobacteria;o__Legionellales;f__Legionellaceae;g__Legionella;s__Legionella_sainthelensi
OTU823	0	0	0	0	0	0	0	0	0	0	13	13	d__Bacteria;p__Proteobacteria;c__Alphaproteobacteria;o__Rhizobiales;f__Bradyrhizobiaceae;g__Variibacter;s__norank
OTU824	18	35	32	85	14	0	15	29	57	17	114	188	d__Bacteria;p__Proteobacteria;c__Gammaproteobacteria;o__Pseudomonadales;f__Pseudomonadaceae;g__Pseudomonas;s__Pseudomonas_koreensis
OTU825	26	31	25	82	0	0	0	0	163	69	304	536	d__Bacteria;p__Proteobacteria;c__Alphaproteobacteria;o__Sphingomonadales;f__Sphingomonadaceae;g__Sphingomonas;s__norank
OTU826	0	0	0	0	18	0	0	18	0	0	27	27	d__Bacteria;p__Proteobacteria;c__Gammaproteobacteria;o__Enterobacterales;f__Enterobacteriaceae;g__Leclercia;s__norank
OTU827	24	17	20	61	0	0	0	0	41	48	59	148	d__Bacteria;p__Proteobacteria;c__Alphaproteobacteria;o__Rhizobiales;f__Bradyrhizobiaceae;g__Afipia;s__norank
OTU828	201	172	207	580	99	66	90	255	818	177	1704	2699	d__Bacteria;p__Proteobacteria;c__Betaproteobacteria;o__Burkholderiales;f__Oxalobacteraceae;g__norank;s__norank
OTU829	0	0	0	0	317	358	272	947	284	252	452	988	d__Bacteria;p__Proteobacteria;c__Gammaproteobacteria;o__Enterobacterales;f__Yersiniaceae;g__Serratia;s__Serratia_plymuthica
OTU830	23	19	40	82	10	0	0	10	81	74	125	280	d__Bacteria;p__Proteobacteria;c__Betaproteobacteria;o__Burkholderiales;f__Burkholderiaceae;g__Paraburkholderia;s__Paraburkholderia_caffeinilytica
OTU831	954	1048	1121	3123	1594	1485	1384	4463	5895	4449	9246	19590	d__Bacteria;p__Proteobacteria;c__Gammaproteobacteria;o__Pseudomonadales;f__Moraxellaceae;g__norank;s__norank
OTU832	0	0	0	0	0	0	0	0	0	20	17	37	d__Bacteria;p__Firmicutes;c__Bacilli;o__Lactobacillales;f__Enterococcaceae;g__Vagococcus;s__Vagococcus_penaei
OTU833	0	0	0	0	27	17	19	63	47	40	60	147	d__Bacteria;p__Firmicutes;c__Bacilli;o__Lactobacillales;f__Leuconostocaceae;g__Leuconostoc;s__Leuconostoc_gelidum
OTU834	0	0	0	0	0	0	0	0	75	87	148	310	d__Bacteria;p__Proteobacteria;c__Betaproteobacteria;o__Burkholderiales;f__Alcaligenaceae;g__Bordetella;s__Bordetella_trematum
OTU835	0	0	0	0	0	0	0	0	0	0	10	10	d__Bacteria;p__Bacteroidetes;c__Flavobacteriia;o__Flavobacteriales;f__Flavobacteriaceae;g__Flavobacterium;s__Flavobacterium_sp._HYN0086
OTU836	0	0	0	0	0	0	0	0	0	0	10	10	d__Bacteria;p__Proteobacteria;c__Betaproteobacteria;o__Neisseriales;f__Chromobacteriaceae;g__Vogesella;s__norank
OTU837	0	0	0	0	0	0	0	0	0	10	12	22	d__Bacteria;p__Firmicutes;c__Bacilli;o__Bacillales;f__Staphylococcaceae;g__Staphylococcus;s__Staphylococcus_simiae
OTU838	0	0	0	0	0	0	0	0	17	0	11	28	d__Bacteria;p__Proteobacteria;c__Alphaproteobacteria;o__Sphingomonadales;f__Erythrobacteraceae;g__norank;s__norank
OTU839	0	0	0	0	0	0	0	0	126	159	221	506	d__Bacteria;p__Proteobacteria;c__Gammaproteobacteria;o__Enterobacterales;f__Yersiniaceae;g__Serratia;s__Serratia_sp._MYb239
OTU840	0	0	0	0	0	0	0	0	22	44	59	125	d__Bacteria;p__Proteobacteria;c__Gammaproteobacteria;o__Pseudomonadales;f__Moraxellaceae;g__Moraxella;s__norank
OTU841	0	0	0	0	0	0	0	0	0	17	29	46	d__Bacteria;p__Actinobacteria;c__Actinobacteria;o__Micrococcales;f__Microbacteriaceae;g__Microbacterium;s__Microbacterium_paludicola
OTU842	0	0	0	0	0	0	0	0	1037	995	1537	3569	d__Bacteria;p__Actinobacteria;c__Actinobacteria;o__Corynebacteriales;f__Corynebacteriaceae;g__Corynebacterium;s__Corynebacterium_casei
OTU843	0	0	0	0	2254	2384	2154	6792	3312	3229	4931	11472	d__Bacteria;p__Firmicutes;c__Bacilli;o__Lactobacillales;f__Leuconostocaceae;g__Leuconostoc;s__norank
OTU844	0	0	0	0	0	0	0	0	19	24	25	68	d__Bacteria;p__Proteobacteria;c__Alphaproteobacteria;o__Rhodospirillales;f__Acetobacteraceae;g__Acetobacter;s__Acetobacter_aceti
OTU845	0	0	0	0	186	207	178	571	321	314	532	1167	d__Bacteria;p__Firmicutes;c__Bacilli;o__Lactobacillales;f__Leuconostocaceae;g__Leuconostoc;s__Leuconostoc_mesenteroides
OTU846	0	0	0	0	0	0	0	0	31	19	23	73	d__Bacteria;p__Actinobacteria;c__Actinobacteria;o__Micrococcales;f__Microbacteriaceae;g__Clavibacter;s__Clavibacter_michiganensis
OTU847	0	0	0	0	0	0	0	0	0	0	16	16	d__Bacteria;p__Proteobacteria;c__Betaproteobacteria;o__Burkholderiales;f__Oxalobacteraceae;g__Herbaspirillum;s__Herbaspirillum_rubrisubalbicans
OTU848	93	110	141	344	34	51	38	123	1891	390	3740	6021	d__Bacteria;p__Bacteroidetes;c__Sphingobacteriia;o__norank;f__norank;g__norank;s__norank
OTU849	0	34	52	86	28	0	0	28	235	57	440	732	d__Bacteria;p__Proteobacteria;c__Alphaproteobacteria;o__Rhizobiales;f__Methylobacteriaceae;g__norank;s__norank
OTU850	0	0	0	0	0	0	0	0	27	16	50	93	d__Bacteria;p__Actinobacteria;c__Actinobacteria;o__Micrococcales;f__Microbacteriaceae;g__Microbacterium;s__Microbacterium_sp._PM5
OTU851	0	0	0	0	0	0	0	0	13	0	11	24	d__Bacteria;p__Proteobacteria;c__Gammaproteobacteria;o__Pseudomonadales;f__Pseudomonadaceae;g__Pseudomonas;s__Pseudomonas_furukawaii
OTU852	0	0	0	0	19	0	0	19	0	0	0	0	d__Bacteria;p__Firmicutes;c__Clostridia;o__Clostridiales;f__Clostridiaceae;g__Clostridium;s__Clostridium_beijerinckii
OTU853	0	0	0	0	0	0	0	0	0	0	11	11	d__Bacteria;p__Proteobacteria;c__Alphaproteobacteria;o__Sphingomonadales;f__Sphingomonadaceae;g__Sphingomonas;s__Sphingomonas_indica
OTU854	0	0	11	11	0	0	0	0	10	0	29	39	d__Bacteria;p__Proteobacteria;c__Betaproteobacteria;o__Burkholderiales;f__norank;g__Roseateles;s__Roseateles_depolymerans
OTU855	0	0	0	0	0	0	0	0	25	12	38	75	d__Bacteria;p__Proteobacteria;c__Gammaproteobacteria;o__Pseudomonadales;f__Moraxellaceae;g__Acinetobacter;s__Acinetobacter_sp._WCHA45
OTU856	0	0	0	0	4632	5137	4342	14111	4507	4500	6794	15801	d__Bacteria;p__Firmicutes;c__Bacilli;o__Lactobacillales;f__Leuconostocaceae;g__norank;s__norank
OTU857	0	0	0	0	0	0	0	0	0	0	11	11	d__Bacteria;p__Proteobacteria;c__Alphaproteobacteria;o__Rhizobiales;f__Aurantimonadaceae;g__Aureimonas;s__Aureimonas_sp._AU20
OTU858	10	0	0	10	0	0	0	0	44	46	86	176	d__Bacteria;p__Proteobacteria;c__Betaproteobacteria;o__Burkholderiales;f__Comamonadaceae;g__Ottowia;s__norank
OTU859	0	0	0	0	0	0	0	0	13	23	31	67	d__Bacteria;p__Actinobacteria;c__Actinobacteria;o__Propionibacteriales;f__Propionibacteriaceae;g__Propionibacterium;s__Propionibacterium_freudenreichii
OTU860	0	0	0	0	0	0	0	0	190	202	312	704	d__Bacteria;p__Actinobacteria;c__Actinobacteria;o__Corynebacteriales;f__Corynebacteriaceae;g__Corynebacterium;s__Corynebacterium_ammoniagenes
OTU861	0	0	33	33	16	0	0	16	65	0	142	207	d__Bacteria;p__Proteobacteria;c__Betaproteobacteria;o__Rhodocyclales;f__Zoogloeaceae;g__Thauera;s__norank
OTU862	2411	3668	3954	10033	1539	1158	1193	3890	2045	993	3338	6376	d__Bacteria;p__Proteobacteria;c__Betaproteobacteria;o__Rhodocyclales;f__Rhodocyclaceae;g__norank;s__norank
OTU863	46	54	36	136	49	27	37	113	36	27	64	127	d__Bacteria;p__Proteobacteria;c__Gammaproteobacteria;o__Pseudomonadales;f__Pseudomonadaceae;g__Pseudomonas;s__Pseudomonas_moraviensis
OTU864	0	0	0	0	0	0	0	0	14	12	20	46	d__Bacteria;p__Actinobacteria;c__Actinobacteria;o__Micrococcales;f__Microbacteriaceae;g__Microbacterium;s__Microbacterium_pygmaeum
OTU865	0	0	11	11	0	0	0	0	30	0	31	61	d__Bacteria;p__Proteobacteria;c__Alphaproteobacteria;o__Caulobacterales;f__Caulobacteraceae;g__Caulobacter;s__Caulobacter_mirabilis
OTU866	0	0	0	0	0	0	0	0	0	0	25	25	d__Bacteria;p__Proteobacteria;c__Gammaproteobacteria;o__Enterobacterales;f__Yersiniaceae;g__Rahnella;s__Rahnella_sp._Y9602
OTU867	0	0	0	0	0	0	0	0	117	106	148	371	d__Bacteria;p__Proteobacteria;c__Gammaproteobacteria;o__Enterobacterales;f__Morganellaceae;g__Providencia;s__Providencia_sp._WCHPr000369
OTU868	0	0	0	0	0	0	0	0	0	0	27	27	d__Bacteria;p__Proteobacteria;c__Gammaproteobacteria;o__Enterobacterales;f__Enterobacteriaceae;g__Citrobacter;s__Citrobacter_amalonaticus
OTU869	316	503	578	1397	111	91	74	276	560	94	1217	1871	d__Bacteria;p__Proteobacteria;c__Betaproteobacteria;o__Burkholderiales;f__Comamonadaceae;g__Acidovorax;s__norank
OTU870	0	0	0	0	0	0	0	0	0	0	12	12	d__Bacteria;p__Proteobacteria;c__Alphaproteobacteria;o__Rhodobacterales;f__Rhodobacteraceae;g__Rhodobacter;s__Rhodobacter_sphaeroides
OTU871	0	0	0	0	0	0	0	0	0	0	19	19	d__Bacteria;p__Proteobacteria;c__Gammaproteobacteria;o__Enterobacterales;f__Hafniaceae;g__norank;s__norank
OTU872	0	10	20	30	0	0	0	0	18	16	35	69	d__Bacteria;p__Proteobacteria;c__Alphaproteobacteria;o__Rhizobiales;f__Bradyrhizobiaceae;g__Oligotropha;s__norank
OTU873	34	39	41	114	16	0	0	16	32	51	87	170	d__Bacteria;p__Actinobacteria;c__Actinobacteria;o__Propionibacteriales;f__Propionibacteriaceae;g__norank;s__norank
OTU874	57	88	103	248	56	27	25	108	663	84	1206	1953	d__Bacteria;p__Proteobacteria;c__Alphaproteobacteria;o__Sphingomonadales;f__Sphingomonadaceae;g__Sphingobium;s__Sphingobium_hydrophobicum
OTU875	53	66	95	214	63	30	35	128	932	70	1788	2790	d__Bacteria;p__Proteobacteria;c__Alphaproteobacteria;o__Caulobacterales;f__Caulobacteraceae;g__Caulobacter;s__Caulobacter_vibrioides
OTU876	0	0	0	0	0	0	0	0	0	0	13	13	d__Bacteria;p__Proteobacteria;c__Alphaproteobacteria;o__Rhodospirillales;f__Acetobacteraceae;g__Roseomonas;s__Roseomonas_gilardii
OTU877	0	0	0	0	0	0	0	0	12	0	15	27	d__Bacteria;p__Proteobacteria;c__Betaproteobacteria;o__Burkholderiales;f__Comamonadaceae;g__Hydrogenophaga;s__Hydrogenophaga_crassostreae
OTU878	0	0	0	0	0	0	0	0	0	0	37	37	d__Bacteria;p__Bacteroidetes;c__Flavobacteriia;o__Flavobacteriales;f__Flavobacteriaceae;g__Elizabethkingia;s__Elizabethkingia_ursingii
OTU879	76	108	107	291	31	14	27	72	53	22	88	163	d__Bacteria;p__Proteobacteria;c__Gammaproteobacteria;o__Xanthomonadales;f__Xanthomonadaceae;g__Lysobacter;s__Lysobacter_antibioticus
OTU880	0	0	0	0	0	0	0	0	61	48	95	204	d__Bacteria;p__Firmicutes;c__Bacilli;o__Lactobacillales;f__Enterococcaceae;g__Enterococcus;s__Enterococcus_sp._FDAARGOs__163
OTU881	13	21	36	70	0	0	0	0	45	31	53	129	d__Bacteria;p__Proteobacteria;c__Alphaproteobacteria;o__Rhizobiales;f__Bradyrhizobiaceae;g__Bradyrhizobium;s__Bradyrhizobium_sp._3_85S1MB
OTU882	0	0	0	0	0	0	0	0	0	0	13	13	d__Bacteria;p__Firmicutes;c__Bacilli;o__Lactobacillales;f__Lactobacillaceae;g__Lactobacillus;s__Lactobacillus_alimentarius
OTU883	0	0	0	0	65	103	75	243	36687	35261	54941	126889	d__Bacteria;p__Actinobacteria;c__Actinobacteria;o__Corynebacteriales;f__norank;g__norank;s__norank
OTU884	0	48	0	48	24	14	21	59	41	0	65	106	d__Bacteria;p__Proteobacteria;c__Gammaproteobacteria;o__Xanthomonadales;f__Xanthomonadaceae;g__Stenotrophomonas;s__Stenotrophomonas_sp._SAU14A_NAIMI4_5
OTU885	0	16	10	26	0	0	0	0	0	0	17	17	d__Bacteria;p__Proteobacteria;c__Betaproteobacteria;o__Burkholderiales;f__norank;g__Mitsuaria;s__norank
OTU886	0	0	0	0	0	0	0	0	18	0	30	48	d__Bacteria;p__Proteobacteria;c__Betaproteobacteria;o__Burkholderiales;f__norank;g__Thiomonas;s__Thiomonas_intermedia
OTU887	0	34	0	34	0	0	0	0	25	0	48	73	d__Bacteria;p__Proteobacteria;c__Betaproteobacteria;o__Burkholderiales;f__Burkholderiaceae;g__Burkholderia;s__Burkholderia_glumae
OTU888	0	0	0	0	0	0	0	0	0	0	15	15	d__Bacteria;p__Proteobacteria;c__Gammaproteobacteria;o__Nevskiales;f__Sinobacteraceae;g__Solimonas;s__Solimonas_sp._K1W22B-7
OTU889	0	53	46	99	0	0	0	0	657	374	1372	2403	d__Bacteria;p__Bacteroidetes;c__Flavobacteriia;o__Flavobacteriales;f__Flavobacteriaceae;g__norank;s__norank
OTU890	13	18	34	65	0	0	0	0	23	0	29	52	d__Bacteria;p__Proteobacteria;c__Alphaproteobacteria;o__Caulobacterales;f__Caulobacteraceae;g__Phenylobacterium;s__Phenylobacterium_zucineum
OTU891	0	0	0	0	0	0	0	0	10	0	25	35	d__Bacteria;p__Proteobacteria;c__Betaproteobacteria;o__Nitrosomonadales;f__Sterolibacteriaceae;g__Sulfuritalea;s__norank
OTU892	0	0	0	0	27	14	23	64	148	168	245	561	d__Bacteria;p__Firmicutes;c__Bacilli;o__Lactobacillales;f__Lactobacillaceae;g__Lactobacillus;s__Lactobacillus_farciminis
OTU893	0	11	0	11	0	0	0	0	14	0	23	37	d__Bacteria;p__Proteobacteria;c__Gammaproteobacteria;o__Pseudomonadales;f__Pseudomonadaceae;g__Pseudomonas;s__Pseudomonas_citronellolis
OTU894	0	12	0	12	0	0	0	0	17	0	13	30	d__Bacteria;p__Proteobacteria;c__Alphaproteobacteria;o__Rhizobiales;f__Xanthobacteraceae;g__Azorhizobium;s__Azorhizobium_caulinodans
OTU895	0	0	0	0	13	10	18	41	49	46	78	173	d__Bacteria;p__Firmicutes;c__Bacilli;o__Lactobacillales;f__Leuconostocaceae;g__Leuconostoc;s__Leuconostoc_carnosum
OTU896	0	0	0	0	0	0	0	0	0	0	36	36	d__Bacteria;p__Proteobacteria;c__Betaproteobacteria;o__Burkholderiales;f__Burkholderiaceae;g__Burkholderia;s__Burkholderia_pseudomallei
OTU897	0	0	0	0	0	0	0	0	15	0	34	49	d__Bacteria;p__Proteobacteria;c__Betaproteobacteria;o__Burkholderiales;f__Burkholderiaceae;g__Cupriavidus;s__Cupriavidus_metallidurans
OTU898	0	0	0	0	0	0	0	0	120	24	212	356	d__Bacteria;p__Proteobacteria;c__Gammaproteobacteria;o__Legionellales;f__Legionellaceae;g__Legionella;s__norank
OTU899	19	32	36	87	0	0	0	0	52	25	91	168	d__Bacteria;p__Bacteroidetes;c__Sphingobacteriia;o__Sphingobacteriales;f__Sphingobacteriaceae;g__Sphingobacterium;s__Sphingobacterium_sp._B29
OTU900	56	75	98	229	137	101	92	330	183	67	276	526	d__Bacteria;p__Proteobacteria;c__Betaproteobacteria;o__Burkholderiales;f__Comamonadaceae;g__Comamonas;s__Comamonas_aquatica
OTU901	257	298	394	949	268	221	190	679	2437	351	4786	7574	d__Bacteria;p__Proteobacteria;c__Alphaproteobacteria;o__Caulobacterales;f__Caulobacteraceae;g__norank;s__norank
OTU902	0	34	38	72	28	0	0	28	59	40	156	255	d__Bacteria;p__Proteobacteria;c__Alphaproteobacteria;o__Rhizobiales;f__Methylobacteriaceae;g__Methylobacterium;s__Methylobacterium_sp._DM1
OTU903	0	14	24	38	0	0	0	0	31	35	59	125	d__Bacteria;p__Proteobacteria;c__Betaproteobacteria;o__Burkholderiales;f__Burkholderiaceae;g__Paraburkholderia;s__Paraburkholderia_phytofirmans
OTU904	0	0	0	0	0	0	0	0	0	0	11	11	d__Bacteria;p__Proteobacteria;c__Alphaproteobacteria;o__Rhizobiales;f__Aurantimonadaceae;g__Aureimonas;s__norank
OTU905	0	0	0	0	15	0	0	15	24	22	40	86	d__Bacteria;p__Proteobacteria;c__Gammaproteobacteria;o__Pseudomonadales;f__Pseudomonadaceae;g__Pseudomonas;s__Pseudomonas_monteilii
OTU906	0	0	0	0	0	0	0	0	39	28	57	124	d__Bacteria;p__Proteobacteria;c__Betaproteobacteria;o__Burkholderiales;f__Alcaligenaceae;g__Alcaligenes;s__Alcaligenes_aquatilis
OTU907	0	0	0	0	263	232	222	717	275	265	339	879	d__Bacteria;p__Firmicutes;c__Bacilli;o__Lactobacillales;f__Leuconostocaceae;g__Leuconostoc;s__Leuconostoc_kimchii
OTU908	16	31	26	73	0	0	0	0	48	45	96	189	d__Bacteria;p__Proteobacteria;c__Alphaproteobacteria;o__Rhizobiales;f__Bradyrhizobiaceae;g__Bradyrhizobium;s__Bradyrhizobium_sp._BTAi1
OTU909	0	0	0	0	0	0	0	0	0	0	12	12	d__Bacteria;p__Proteobacteria;c__Gammaproteobacteria;o__Enterobacterales;f__Pectobacteriaceae;g__Pectobacterium;s__Pectobacterium_atrosepticum
OTU910	0	0	0	0	0	0	0	0	0	20	24	44	d__Bacteria;p__Firmicutes;c__Bacilli;o__Bacillales;f__Bacillaceae;g__Oceanobacillus;s__norank
OTU911	0	0	0	0	0	0	0	0	66	61	118	245	d__Bacteria;p__Proteobacteria;c__Gammaproteobacteria;o__Enterobacterales;f__Pectobacteriaceae;g__norank;s__norank
OTU912	0	0	0	0	0	0	0	0	55	12	85	152	d__Bacteria;p__Proteobacteria;c__Gammaproteobacteria;o__Legionellales;f__Legionellaceae;g__Legionella;s__Legionella_pneumophila
OTU913	0	0	0	0	0	0	0	0	15	0	21	36	d__Bacteria;p__Proteobacteria;c__Alphaproteobacteria;o__Sphingomonadales;f__Sphingomonadaceae;g__Sphingomonas;s__Sphingomonas_koreensis
OTU914	15	0	0	15	0	0	0	0	14	0	23	37	d__Bacteria;p__Proteobacteria;c__Betaproteobacteria;o__norank;f__norank;g__Candidatus_Accumulibacter;s__Candidatus_Accumulibacter_phosphatis
OTU915	22	28	20	70	21	0	0	21	26	0	79	105	d__Bacteria;p__Proteobacteria;c__Betaproteobacteria;o__Burkholderiales;f__Comamonadaceae;g__Acidovorax;s__Acidovorax_avenae
OTU916	0	0	0	0	0	0	0	0	0	0	26	26	d__Bacteria;p__Actinobacteria;c__Actinobacteria;o__Micrococcales;f__Microbacteriaceae;g__Leifsonia;s__Leifsonia_sp._21MFCrub1.1
OTU917	0	0	0	0	0	0	0	0	17	0	0	17	d__Bacteria;p__Proteobacteria;c__Alphaproteobacteria;o__Rhizobiales;f__Methylobacteriaceae;g__Microvirga;s__Microvirga_ossetica
OTU918	0	22	13	35	0	0	0	0	0	0	22	22	d__Bacteria;p__Proteobacteria;c__Gammaproteobacteria;o__Pseudomonadales;f__Pseudomonadaceae;g__Pseudomonas;s__Pseudomonas_sp._B10
OTU919	0	0	0	0	0	0	0	0	290	295	460	1045	d__Bacteria;p__Firmicutes;c__Bacilli;o__Lactobacillales;f__Enterococcaceae;g__Enterococcus;s__Enterococcus_faecalis
OTU920	11	0	0	11	0	0	0	0	18	0	15	33	d__Bacteria;p__Proteobacteria;c__Betaproteobacteria;o__Burkholderiales;f__norank;g__norank;s__[Polyangium]_brachysporum
OTU921	0	0	0	0	49	29	27	105	0	0	17	17	d__Bacteria;p__Proteobacteria;c__Gammaproteobacteria;o__Enterobacterales;f__Enterobacteriaceae;g__Enterobacter;s__Enterobacter_cancerogenus
OTU922	0	0	0	0	0	0	0	0	0	10	0	10	d__Bacteria;p__Proteobacteria;c__Gammaproteobacteria;o__Pseudomonadales;f__Pseudomonadaceae;g__Pseudomonas;s__Pseudomonas_sp._NS1(2017)
OTU923	0	0	0	0	0	0	0	0	17	0	21	38	d__Bacteria;p__Proteobacteria;c__Alphaproteobacteria;o__Sphingomonadales;f__Sphingomonadaceae;g__Sphingopyxis;s__Sphingopyxis_sp._FD7
OTU924	0	0	0	0	0	28	0	28	840	889	1381	3110	d__Bacteria;p__Firmicutes;c__Bacilli;o__Lactobacillales;f__Enterococcaceae;g__norank;s__norank
OTU925	55	172	143	370	124	125	88	337	725	559	1092	2376	d__Bacteria;p__Proteobacteria;c__Betaproteobacteria;o__Burkholderiales;f__Burkholderiaceae;g__Burkholderia;s__norank
OTU926	1050	1088	1559	3697	84	60	110	254	0	0	0	0	d__Bacteria;p__Tenericutes;c__Mollicutes;o__Acholeplasmatales;f__Acholeplasmataceae;g__Candidatus_Phytoplasma;s__norank
OTU927	0	0	0	0	0	0	0	0	13	19	20	52	d__Bacteria;p__Proteobacteria;c__Gammaproteobacteria;o__Enterobacterales;f__Yersiniaceae;g__Rahnella;s__Rahnella_sp._ERMR1:05
OTU928	0	0	0	0	0	0	0	0	0	16	0	16	d__Bacteria;p__Actinobacteria;c__Actinobacteria;o__Micrococcales;f__Micrococcaceae;g__Kocuria;s__Kocuria_turfanensis
OTU929	0	0	0	0	43	34	30	107	166	175	181	522	d__Bacteria;p__Proteobacteria;c__Gammaproteobacteria;o__Enterobacterales;f__Enterobacteriaceae;g__Escherichia;s__Escherichia_coli
OTU930	0	0	0	0	0	0	0	0	27	18	27	72	d__Bacteria;p__Actinobacteria;c__Actinobacteria;o__Micrococcales;f__Micrococcaceae;g__Arthrobacter;s__norank
OTU931	11	16	20	47	0	0	0	0	19	30	51	100	d__Bacteria;p__Proteobacteria;c__Alphaproteobacteria;o__Rhizobiales;f__Bradyrhizobiaceae;g__norank;s__Bradyrhizobiaceae_bacterium_SG-6C
OTU932	0	0	0	0	0	0	0	0	23	0	23	46	d__Bacteria;p__Proteobacteria;c__Alphaproteobacteria;o__Rhodospirillales;f__Acetobacteraceae;g__Acetobacter;s__Acetobacter_senegalensis
OTU933	0	0	0	0	0	0	0	0	17	0	10	27	d__Bacteria;p__Proteobacteria;c__Alphaproteobacteria;o__Rhizobiales;f__Methylobacteriaceae;g__Microvirga;s__norank
OTU934	0	0	0	0	100	102	99	301	942	1007	1463	3412	d__Bacteria;p__Firmicutes;c__Bacilli;o__Lactobacillales;f__Lactobacillaceae;g__Lactobacillus;s__Lactobacillus_paracasei
OTU935	157	184	231	572	191	190	155	536	1169	247	2394	3810	d__Bacteria;p__Proteobacteria;c__Alphaproteobacteria;o__Caulobacterales;f__Caulobacteraceae;g__Brevundimonas;s__norank
OTU936	15	0	0	15	0	0	0	0	14	0	23	37	d__Bacteria;p__Proteobacteria;c__Betaproteobacteria;o__norank;f__norank;g__Candidatus_Accumulibacter;s__norank
OTU937	0	39	47	86	0	0	0	0	27	31	53	111	d__Bacteria;p__Proteobacteria;c__Alphaproteobacteria;o__Rhizobiales;f__Bradyrhizobiaceae;g__Bradyrhizobium;s__Bradyrhizobium_sp._2_39S1MB
OTU938	0	0	0	0	0	0	0	0	0	0	18	18	d__Bacteria;p__Bacteroidetes;c__Flavobacteriia;o__Flavobacteriales;f__Flavobacteriaceae;g__Weeksella;s__Weeksella_virosa
OTU939	182	293	272	747	635	483	375	1493	3692	1051	6723	11466	d__Bacteria;p__Proteobacteria;c__Betaproteobacteria;o__Burkholderiales;f__Comamonadaceae;g__Comamonas;s__Comamonas_testosteroni
OTU940	117	192	171	480	44	47	33	124	89	29	144	262	d__Bacteria;p__Proteobacteria;c__Gammaproteobacteria;o__Xanthomonadales;f__Xanthomonadaceae;g__Lysobacter;s__Lysobacter_enzymogenes
OTU941	0	49	0	49	112	126	94	332	168	128	266	562	d__Bacteria;p__Proteobacteria;c__Gammaproteobacteria;o__Xanthomonadales;f__Xanthomonadaceae;g__Stenotrophomonas;s__Stenotrophomonas_sp._MYb57
OTU942	0	0	0	0	0	0	0	0	0	0	17	17	d__Bacteria;p__Proteobacteria;c__Betaproteobacteria;o__Burkholderiales;f__Burkholderiaceae;g__Burkholderia;s__Burkholderia_contaminans
OTU943	0	0	0	0	13	0	0	13	16	22	13	51	d__Bacteria;p__Firmicutes;c__Bacilli;o__Lactobacillales;f__Lactobacillaceae;g__Lactobacillus;s__Lactobacillus_paraplantarum
OTU944	0	0	0	0	18	21	18	57	139	136	223	498	d__Bacteria;p__Proteobacteria;c__Gammaproteobacteria;o__Enterobacterales;f__Yersiniaceae;g__Serratia;s__Serratia_ficaria
OTU945	0	0	0	0	0	0	0	0	0	0	15	15	d__Bacteria;p__Proteobacteria;c__Alphaproteobacteria;o__Rhodospirillales;f__Acetobacteraceae;g__Gluconobacter;s__Gluconobacter_oxydans
OTU946	0	0	0	0	0	0	12	12	0	10	29	39	d__Bacteria;p__Firmicutes;c__Bacilli;o__Bacillales;f__Staphylococcaceae;g__Staphylococcus;s__Staphylococcus_kloosii
OTU947	41	42	46	129	129	102	77	308	199	29	382	610	d__Bacteria;p__Proteobacteria;c__Betaproteobacteria;o__Nitrosomonadales;f__Sterolibacteriaceae;g__norank;s__norank
OTU948	34	39	41	114	16	0	0	16	32	51	114	197	d__Bacteria;p__Actinobacteria;c__Actinobacteria;o__Propionibacteriales;f__norank;g__norank;s__norank
OTU949	0	0	14	14	0	0	0	0	0	0	15	15	d__Bacteria;p__Proteobacteria;c__Gammaproteobacteria;o__Xanthomonadales;f__Rhodanobacteraceae;g__Dyella;s__Dyella_japonica
OTU950	0	0	0	0	0	0	0	0	0	0	10	10	d__Bacteria;p__Proteobacteria;c__Hydrogenophilalia;o__norank;f__norank;g__norank;s__norank
OTU951	0	0	0	0	0	0	0	0	0	0	20	20	d__Bacteria;p__Proteobacteria;c__Betaproteobacteria;o__Burkholderiales;f__Alcaligenaceae;g__Bordetella;s__Bordetella_sp._N
OTU952	0	0	0	0	0	0	0	0	40	29	41	110	d__Bacteria;p__Actinobacteria;c__Actinobacteria;o__Micrococcales;f__Microbacteriaceae;g__Microbacterium;s__Microbacterium_aurum
OTU953	0	0	0	0	0	0	0	0	11	10	12	33	d__Bacteria;p__Proteobacteria;c__Alphaproteobacteria;o__Rhizobiales;f__Xanthobacteraceae;g__Pseudolabrys;s__norank
OTU954	0	15	23	38	0	0	0	0	39	15	42	96	d__Bacteria;p__Proteobacteria;c__Betaproteobacteria;o__Burkholderiales;f__Burkholderiaceae;g__Ralstonia;s__Ralstonia_mannitolilytica
OTU955	0	0	0	0	0	0	0	0	0	0	14	14	d__Bacteria;p__Firmicutes;c__Bacilli;o__Bacillales;f__Planococcaceae;g__Kurthia;s__norank
OTU956	0	0	0	0	0	0	0	0	28	16	24	68	d__Bacteria;p__Proteobacteria;c__Betaproteobacteria;o__Burkholderiales;f__Burkholderiaceae;g__Burkholderia;s__Burkholderia_multivorans
OTU957	28	45	35	108	0	0	0	0	58	0	115	173	d__Bacteria;p__Proteobacteria;c__Gammaproteobacteria;o__Pseudomonadales;f__Pseudomonadaceae;g__Pseudomonas;s__Pseudomonas_sp._JY-Q
OTU958	0	0	0	0	0	0	0	0	0	0	18	18	d__Bacteria;p__Bacteroidetes;c__Flavobacteriia;o__Flavobacteriales;f__Flavobacteriaceae;g__Chryseobacterium;s__Chryseobacterium_piperi
OTU959	0	0	0	0	0	0	0	0	0	0	11	11	d__Bacteria;p__Proteobacteria;c__Gammaproteobacteria;o__Pseudomonadales;f__Pseudomonadaceae;g__Pseudomonas;s__Pseudomonas_protegens
OTU960	0	0	0	0	0	0	0	0	11	0	22	33	d__Bacteria;p__Proteobacteria;c__Alphaproteobacteria;o__Rhizobiales;f__Rhizobiaceae;g__Ensifer;s__norank
OTU961	0	0	36	36	0	0	0	0	0	0	45	45	d__Bacteria;p__Proteobacteria;c__Alphaproteobacteria;o__Rhizobiales;f__Bradyrhizobiaceae;g__Bradyrhizobium;s__Bradyrhizobium_sp._WSM471
OTU962	92	110	162	364	398	384	320	1102	397	121	703	1221	d__Bacteria;p__Proteobacteria;c__Gammaproteobacteria;o__Alteromonadales;f__Shewanellaceae;g__norank;s__norank
OTU963	199	237	275	711	33	21	29	83	50	62	75	187	d__Bacteria;p__Proteobacteria;c__Gammaproteobacteria;o__Pseudomonadales;f__Moraxellaceae;g__Acinetobacter;s__Acinetobacter_schindleri
OTU964	0	0	0	0	0	0	0	0	77	58	117	252	d__Bacteria;p__Proteobacteria;c__Gammaproteobacteria;o__Enterobacterales;f__Yersiniaceae;g__Serratia;s__Serratia_sp._YD25
OTU965	12	29	36	77	10	11	0	21	69	77	142	288	d__Bacteria;p__Proteobacteria;c__Betaproteobacteria;o__Burkholderiales;f__Burkholderiaceae;g__Paraburkholderia;s__Paraburkholderia_aromaticivorans
OTU966	0	0	0	0	0	0	0	0	53	68	102	223	d__Bacteria;p__Proteobacteria;c__Betaproteobacteria;o__Burkholderiales;f__Alcaligenaceae;g__Achromobacter;s__Achromobacter_denitrificans
OTU967	0	0	0	0	1957	2242	1816	6015	833	891	1274	2998	d__Bacteria;p__Firmicutes;c__Bacilli;o__Lactobacillales;f__Leuconostocaceae;g__Weissella;s__Weissella_cibaria
OTU968	0	0	0	0	0	0	0	0	0	0	15	15	d__Bacteria;p__Actinobacteria;c__Actinobacteria;o__Corynebacteriales;f__Corynebacteriaceae;g__Corynebacterium;s__Corynebacterium_striatum
OTU969	0	0	0	0	0	0	0	0	0	12	24	36	d__Bacteria;p__Firmicutes;c__Bacilli;o__Bacillales;f__Staphylococcaceae;g__Macrococcus;s__norank
OTU970	0	0	0	0	0	0	0	0	16	0	29	45	d__Bacteria;p__Proteobacteria;c__Gammaproteobacteria;o__Pseudomonadales;f__Pseudomonadaceae;g__Pseudomonas;s__Pseudomonas_trivialis
OTU971	0	0	242	242	0	85	0	85	0	0	246	246	d__Bacteria;p__Proteobacteria;c__Gammaproteobacteria;o__Xanthomonadales;f__Xanthomonadaceae;g__Xanthomonas;s__Xanthomonas_hortorum
OTU972	0	0	0	0	0	0	0	0	27	20	37	84	d__Bacteria;p__Proteobacteria;c__Betaproteobacteria;o__Burkholderiales;f__Burkholderiaceae;g__Paraburkholderia;s__Paraburkholderia_caledonica
OTU973	12	0	0	12	0	0	0	0	24	0	38	62	d__Bacteria;p__Proteobacteria;c__Betaproteobacteria;o__Burkholderiales;f__Oxalobacteraceae;g__Massilia;s__Massilia_sp._WG5
OTU974	0	0	0	0	0	0	0	0	0	0	21	21	d__Bacteria;p__Proteobacteria;c__Betaproteobacteria;o__Burkholderiales;f__Burkholderiaceae;g__Burkholderia;s__Burkholderia_sp._HB1
OTU975	0	0	0	0	0	0	0	0	0	0	13	13	d__Bacteria;p__Proteobacteria;c__Betaproteobacteria;o__Burkholderiales;f__Oxalobacteraceae;g__Collimonas;s__Collimonas_arenae
OTU976	0	0	0	0	0	0	0	0	0	0	47	47	d__Bacteria;p__Proteobacteria;c__Gammaproteobacteria;o__Enterobacterales;f__Yersiniaceae;g__Yersinia;s__Yersinia_rohdei
OTU977	0	0	0	0	0	0	0	0	627	622	982	2231	d__Bacteria;p__Actinobacteria;c__Actinobacteria;o__Micrococcales;f__Brevibacteriaceae;g__Brevibacterium;s__Brevibacterium_siliguriense
OTU978	12	29	0	41	0	0	0	0	48	0	88	136	d__Bacteria;p__Proteobacteria;c__Betaproteobacteria;o__Burkholderiales;f__Comamonadaceae;g__Hydrogenophaga;s__norank
OTU979	0	34	52	86	28	0	0	28	122	40	247	409	d__Bacteria;p__Proteobacteria;c__Alphaproteobacteria;o__Rhizobiales;f__Methylobacteriaceae;g__Methylobacterium;s__norank
OTU980	0	0	0	0	0	0	0	0	0	0	31	31	d__Bacteria;p__Proteobacteria;c__Betaproteobacteria;o__Burkholderiales;f__Comamonadaceae;g__Curvibacter;s__norank
OTU981	0	0	0	0	0	0	0	0	0	15	13	28	d__Bacteria;p__Proteobacteria;c__Alphaproteobacteria;o__Rhizobiales;f__Rhizobiaceae;g__Agrobacterium;s__Agrobacterium_sp._RAC06
OTU982	0	0	0	0	0	28	0	28	308	269	477	1054	d__Bacteria;p__Actinobacteria;c__Actinobacteria;o__Micrococcales;f__Microbacteriaceae;g__Microbacterium;s__norank
OTU983	75	84	85	244	557	296	325	1178	495	103	984	1582	d__Bacteria;p__Proteobacteria;c__Betaproteobacteria;o__Burkholderiales;f__norank;g__Aquabacterium;s__Aquabacterium_olei
OTU984	40	39	0	79	0	0	0	0	23	0	21	44	d__Bacteria;p__Proteobacteria;c__Gammaproteobacteria;o__Xanthomonadales;f__Xanthomonadaceae;g__Stenotrophomonas;s__Stenotrophomonas_sp._YAU14D1_LEIMI4_1
OTU985	0	0	0	0	0	0	0	0	0	0	10	10	d__Bacteria;p__Proteobacteria;c__Betaproteobacteria;o__Burkholderiales;f__Alcaligenaceae;g__Castellaniella;s__Castellaniella_defragrans
OTU986	0	0	0	0	0	0	0	0	19	30	42	91	d__Bacteria;p__Proteobacteria;c__Betaproteobacteria;o__Burkholderiales;f__Alcaligenaceae;g__Oligella;s__norank
OTU987	0	0	0	0	0	0	0	0	19	34	34	87	d__Bacteria;p__Actinobacteria;c__Actinobacteria;o__Micrococcales;f__Microbacteriaceae;g__Microterricola;s__norank
OTU988	0	0	0	0	0	0	0	0	0	0	24	24	d__Bacteria;p__Proteobacteria;c__Betaproteobacteria;o__Burkholderiales;f__Oxalobacteraceae;g__Janthinobacterium;s__Janthinobacterium_sp._Marseille
OTU989	0	0	0	0	0	0	0	0	24	23	50	97	d__Bacteria;p__Proteobacteria;c__Epsilonproteobacteria;o__Campylobacterales;f__Campylobacteraceae;g__Aliiarcobacter;s__Aliiarcobacter_butzleri
OTU990	0	0	0	0	0	98	0	98	157	214	173	544	d__Bacteria;p__Firmicutes;c__Bacilli;o__Bacillales;f__Bacillaceae;g__Bacillus;s__Bacillus_altitudinis
OTU991	0	0	0	0	96	115	82	293	126	195	281	602	d__Bacteria;p__Proteobacteria;c__Gammaproteobacteria;o__Enterobacterales;f__Enterobacteriaceae;g__Klebsiella;s__Klebsiella_michiganensis
OTU992	0	0	0	0	0	0	0	0	10	0	13	23	d__Bacteria;p__Actinobacteria;c__Actinobacteria;o__Micrococcales;f__Beutenbergiaceae;g__norank;s__norank
OTU993	0	0	0	0	0	0	0	0	14	10	25	49	d__Bacteria;p__Firmicutes;c__Bacilli;o__Lactobacillales;f__Lactobacillaceae;g__Lactobacillus;s__Lactobacillus_paracollinoides
OTU994	0	0	0	0	0	0	0	0	34	32	46	112	d__Bacteria;p__Firmicutes;c__Bacilli;o__Lactobacillales;f__Streptococcaceae;g__Lactococcus;s__Lactococcus_garvieae
OTU995	0	0	0	0	0	0	0	0	0	0	14	14	d__Bacteria;p__Actinobacteria;c__Actinobacteria;o__Micrococcales;f__Microbacteriaceae;g__Agromyces;s__Agromyces_flavus
OTU996	0	0	0	0	0	0	0	0	36	38	67	141	d__Bacteria;p__Actinobacteria;c__Actinobacteria;o__Micrococcales;f__Micrococcaceae;g__Kocuria;s__norank
OTU997	0	0	0	0	0	0	0	0	13	0	16	29	d__Bacteria;p__Proteobacteria;c__Gammaproteobacteria;o__Legionellales;f__Legionellaceae;g__Fluoribacter;s__norank
OTU998	1472	2382	2226	6080	3145	2420	2397	7962	32406	9144	59850	101400	d__Bacteria;p__Proteobacteria;c__Gammaproteobacteria;o__Pseudomonadales;f__Pseudomonadaceae;g__Pseudomonas;s__norank
OTU999	0	0	0	0	0	0	0	0	0	0	22	22	d__Bacteria;p__Proteobacteria;c__Betaproteobacteria;o__Burkholderiales;f__Burkholderiaceae;g__Burkholderia;s__Burkholderia_sp._RPE67
OTU1000	410	615	609	1634	165	114	118	397	297	100	496	893	d__Bacteria;p__Proteobacteria;c__Gammaproteobacteria;o__Xanthomonadales;f__Xanthomonadaceae;g__Pseudoxanthomonas;s__norank
OTU1001	0	0	0	0	0	0	0	0	60	14	196	270	d__Bacteria;p__Bacteroidetes;c__Flavobacteriia;o__Flavobacteriales;f__Flavobacteriaceae;g__Elizabethkingia;s__norank
OTU1002	0	0	0	0	0	14	0	14	35	39	63	137	d__Bacteria;p__Proteobacteria;c__Gammaproteobacteria;o__Enterobacterales;f__Enterobacteriaceae;g__Enterobacter;s__Enterobacter_sp._E20
OTU1003	306	413	411	1130	506	476	421	1403	1573	384	2818	4775	d__Bacteria;p__Proteobacteria;c__Gammaproteobacteria;o__Pseudomonadales;f__Pseudomonadaceae;g__Pseudomonas;s__Pseudomonas_putida
OTU1004	108	132	155	395	70	51	43	164	1230	188	2295	3713	d__Bacteria;p__Proteobacteria;c__Alphaproteobacteria;o__Sphingomonadales;f__norank;g__norank;s__norank
OTU1005	0	13	11	24	0	0	0	0	24	0	22	46	d__Bacteria;p__Proteobacteria;c__Betaproteobacteria;o__Burkholderiales;f__norank;g__Rubrivivax;s__Rubrivivax_gelatinosus
OTU1006	0	0	23	23	0	0	0	0	0	0	12	12	d__Bacteria;p__Proteobacteria;c__Gammaproteobacteria;o__Pseudomonadales;f__Pseudomonadaceae;g__Pseudomonas;s__Pseudomonas_chlororaphis
OTU1007	0	16	0	16	0	0	0	0	16	22	21	59	d__Bacteria;p__Proteobacteria;c__Betaproteobacteria;o__Burkholderiales;f__Burkholderiaceae;g__Paraburkholderia;s__Paraburkholderia_graminis
OTU1008	0	0	0	0	0	0	0	0	0	0	11	11	d__Bacteria;p__Proteobacteria;c__Gammaproteobacteria;o__Pseudomonadales;f__Pseudomonadaceae;g__Pseudomonas;s__Pseudomonas_sp._HLS-6
OTU1009	0	0	0	0	0	0	0	0	271	248	424	943	d__Bacteria;p__Actinobacteria;c__Actinobacteria;o__Corynebacteriales;f__Corynebacteriaceae;g__Corynebacterium;s__Corynebacterium_glutamicum
OTU1010	0	0	0	0	0	0	0	0	0	0	15	15	d__Bacteria;p__Proteobacteria;c__Gammaproteobacteria;o__Oceanospirillales;f__Alcanivoracaceae;g__norank;s__norank
OTU1011	548	995	1019	2562	217	178	189	584	514	221	1121	1856	d__Bacteria;p__Proteobacteria;c__Gammaproteobacteria;o__Xanthomonadales;f__Xanthomonadaceae;g__Xanthomonas;s__norank
OTU1012	0	0	0	0	0	0	0	0	0	0	20	20	d__Bacteria;p__Proteobacteria;c__Alphaproteobacteria;o__Rhizobiales;f__Hyphomicrobiaceae;g__Devosia;s__Devosia_sp._H5989
OTU1013	0	0	0	0	0	0	0	0	19	0	32	51	d__Bacteria;p__Proteobacteria;c__Alphaproteobacteria;o__Rhodospirillales;f__Acetobacteraceae;g__Komagataeibacter;s__Komagataeibacter_medellinensis
OTU1014	0	0	0	0	0	0	0	0	104	130	181	415	d__Bacteria;p__Firmicutes;c__Bacilli;o__Lactobacillales;f__Aerococcaceae;g__Aerococcus;s__Aerococcus_urinaeequi
OTU1015	0	92	86	178	143	93	119	355	961	1077	1219	3257	d__Bacteria;p__Proteobacteria;c__Alphaproteobacteria;o__Rhizobiales;f__Rhizobiaceae;g__norank;s__norank
OTU1016	0	0	0	0	0	0	0	0	0	0	30	30	d__Bacteria;p__Proteobacteria;c__Gammaproteobacteria;o__Pasteurellales;f__Pasteurellaceae;g__Pasteurella;s__norank
OTU1017	0	0	0	0	0	0	0	0	19	15	28	62	d__Bacteria;p__Firmicutes;c__Bacilli;o__Lactobacillales;f__Carnobacteriaceae;g__Carnobacterium;s__Carnobacterium_maltaromaticum
OTU1018	954	1048	1121	3123	1594	1485	1384	4463	5872	4405	9186	19463	d__Bacteria;p__Proteobacteria;c__Gammaproteobacteria;o__Pseudomonadales;f__Moraxellaceae;g__Acinetobacter;s__norank
OTU1019	0	0	0	0	65	103	75	243	36687	35220	54855	126762	d__Bacteria;p__Actinobacteria;c__Actinobacteria;o__Corynebacteriales;f__Corynebacteriaceae;g__norank;s__norank
OTU1020	0	0	0	0	73	69	63	205	2165	2399	3488	8052	d__Bacteria;p__Firmicutes;c__Bacilli;o__Bacillales;f__Staphylococcaceae;g__norank;s__norank
OTU1021	0	0	0	0	0	0	0	0	0	16	0	16	d__Bacteria;p__Proteobacteria;c__Gammaproteobacteria;o__Pseudomonadales;f__Moraxellaceae;g__Acinetobacter;s__Acinetobacter_lactucae
OTU1022	0	0	0	0	0	0	0	0	0	0	24	24	d__Bacteria;p__Proteobacteria;c__Betaproteobacteria;o__Burkholderiales;f__Oxalobacteraceae;g__Herbaspirillum;s__Herbaspirillum_seropedicae
OTU1023	0	0	0	0	0	0	0	0	0	0	14	14	d__Bacteria;p__Proteobacteria;c__Gammaproteobacteria;o__Xanthomonadales;f__Xanthomonadaceae;g__Xylella;s__norank
OTU1024	0	0	0	0	0	0	0	0	0	30	36	66	d__Bacteria;p__Actinobacteria;c__Actinobacteria;o__Corynebacteriales;f__Mycobacteriaceae;g__norank;s__norank
OTU1025	0	0	0	0	0	0	0	0	135	242	212	589	d__Bacteria;p__Proteobacteria;c__Alphaproteobacteria;o__Rhizobiales;f__Rhizobiaceae;g__Rhizobium;s__Rhizobium_sp._IRBG74
OTU1026	0	0	0	0	0	0	0	0	19	15	41	75	d__Bacteria;p__Firmicutes;c__Bacilli;o__Lactobacillales;f__Carnobacteriaceae;g__Carnobacterium;s__norank
OTU1027	0	0	0	0	0	0	0	0	11	0	22	33	d__Bacteria;p__Proteobacteria;c__Alphaproteobacteria;o__Rhizobiales;f__Rhizobiaceae;g__Ensifer;s__Ensifer_adhaerens
OTU1028	0	0	0	0	210	197	236	643	302	336	492	1130	d__Bacteria;p__Firmicutes;c__Bacilli;o__Lactobacillales;f__Streptococcaceae;g__Lactococcus;s__Lactococcus_lactis
OTU1029	0	0	0	0	0	0	0	0	100	98	154	352	d__Bacteria;p__Actinobacteria;c__Actinobacteria;o__Micrococcales;f__Dermabacteraceae;g__Brachybacterium;s__Brachybacterium_faecium
OTU1030	81	142	138	361	95	67	33	195	400	301	764	1465	d__Bacteria;p__Proteobacteria;c__Alphaproteobacteria;o__Rhodospirillales;f__norank;g__norank;s__norank
OTU1031	0	0	0	0	0	0	0	0	23	23	22	68	d__Bacteria;p__Actinobacteria;c__Actinobacteria;o__Micrococcales;f__Microbacteriaceae;g__Microbacterium;s__Microbacterium_sp._XT11
OTU1032	45	66	81	192	0	12	0	12	33	12	115	160	d__Bacteria;p__Proteobacteria;c__Gammaproteobacteria;o__Xanthomonadales;f__Rhodanobacteraceae;g__norank;s__norank
OTU1033	0	0	0	0	0	0	0	0	0	0	15	15	d__Bacteria;p__Proteobacteria;c__Alphaproteobacteria;o__Rhodospirillales;f__Rhodospirillaceae;g__Magnetospirillum;s__Magnetospirillum_magneticum
OTU1034	98	124	104	326	77	47	28	152	252	73	568	893	d__Bacteria;p__Proteobacteria;c__Betaproteobacteria;o__Rhodocyclales;f__Azonexaceae;g__Dechloromonas;s__Dechloromonas_aromatica
OTU1035	0	0	0	0	0	0	0	0	0	10	0	10	d__Bacteria;p__Actinobacteria;c__Actinobacteria;o__Pseudonocardiales;f__Pseudonocardiaceae;g__norank;s__norank
OTU1036	0	0	0	0	0	0	0	0	20	0	0	20	d__Bacteria;p__Proteobacteria;c__Betaproteobacteria;o__Neisseriales;f__Chromobacteriaceae;g__Aquaspirillum;s__Aquaspirillum_sp._LM1
OTU1037	0	0	0	0	0	0	0	0	0	0	41	41	d__Bacteria;p__Proteobacteria;c__Gammaproteobacteria;o__Enterobacterales;f__Yersiniaceae;g__Serratia;s__Serratia_sp._SSNIH1
OTU1038	0	0	0	0	871	956	888	2715	4268	4416	6478	15162	d__Bacteria;p__Firmicutes;c__Bacilli;o__Lactobacillales;f__Lactobacillaceae;g__Lactobacillus;s__norank
OTU1039	15	23	28	66	0	0	0	0	45	38	84	167	d__Bacteria;p__Proteobacteria;c__Alphaproteobacteria;o__Rhizobiales;f__Bradyrhizobiaceae;g__Bradyrhizobium;s__Bradyrhizobium_sp._ORS_285
OTU1040	61	120	184	365	280	328	274	882	18916	18545	29849	67310	d__Bacteria;p__Proteobacteria;c__Betaproteobacteria;o__Burkholderiales;f__Alcaligenaceae;g__norank;s__norank
OTU1041	0	0	0	0	0	0	0	0	0	0	12	12	d__Bacteria;p__Proteobacteria;c__Deltaproteobacteria;o__Myxococcales;f__norank;g__norank;s__norank
OTU1042	0	0	0	0	0	0	0	0	0	0	17	17	d__Bacteria;p__Proteobacteria;c__Alphaproteobacteria;o__Rhizobiales;f__Hyphomicrobiaceae;g__Rhodoplanes;s__norank
OTU1043	0	0	0	0	0	0	0	0	28	0	52	80	d__Bacteria;p__Proteobacteria;c__Alphaproteobacteria;o__Sphingomonadales;f__Sphingomonadaceae;g__Sphingomonas;s__Sphingomonas_melonis
OTU1044	0	0	0	0	0	0	0	0	23	0	27	50	d__Bacteria;p__Proteobacteria;c__Betaproteobacteria;o__Rhodocyclales;f__Zoogloeaceae;g__Azoarcus;s__Azoarcus_sp._KH32C
OTU1045	2075	3299	4372	9746	483	466	450	1399	6150	5765	9924	21839	d__Bacteria;p__Proteobacteria;c__Alphaproteobacteria;o__Rhizobiales;f__Bradyrhizobiaceae;g__Bradyrhizobium;s__norank
OTU1046	0	0	0	0	0	0	0	0	17	22	23	62	d__Bacteria;p__Actinobacteria;c__Actinobacteria;o__Corynebacteriales;f__Corynebacteriaceae;g__Corynebacterium;s__Corynebacterium_callunae
OTU1047	6144	9383	12261	27788	2149	2252	2068	6469	20930	19817	32776	73523	d__Bacteria;p__Proteobacteria;c__Betaproteobacteria;o__Burkholderiales;f__Burkholderiaceae;g__Paraburkholderia;s__Paraburkholderia_fungorum
OTU1048	0	0	0	0	0	0	0	0	0	13	34	47	d__Bacteria;p__Proteobacteria;c__Gammaproteobacteria;o__Enterobacterales;f__Pectobacteriaceae;g__Dickeya;s__Dickeya_zeae
OTU1049	0	0	0	0	0	0	0	0	0	0	15	15	d__Bacteria;p__Proteobacteria;c__Betaproteobacteria;o__Burkholderiales;f__Burkholderiaceae;g__Burkholderia;s__Burkholderia_insecticola
OTU1050	0	0	0	0	0	0	0	0	23	0	0	23	d__Bacteria;p__Proteobacteria;c__Gammaproteobacteria;o__Pseudomonadales;f__Pseudomonadaceae;g__Pseudomonas;s__Pseudomonas_syringae
OTU1051	8707	13110	16292	38109	6096	5072	4691	15859	52788	43349	86416	182553	d__Bacteria;p__Proteobacteria;c__Betaproteobacteria;o__Burkholderiales;f__norank;g__norank;s__norank
OTU1052	0	0	0	0	0	0	0	0	19	15	41	75	d__Bacteria;p__Firmicutes;c__Bacilli;o__Lactobacillales;f__Carnobacteriaceae;g__norank;s__norank
OTU1053	0	0	0	0	0	0	0	0	0	0	24	24	d__Bacteria;p__Firmicutes;c__Bacilli;o__Bacillales;f__Listeriaceae;g__Listeria;s__norank
OTU1054	0	0	0	0	0	0	0	0	0	0	16	16	d__Bacteria;p__Proteobacteria;c__Gammaproteobacteria;o__Enterobacterales;f__Pectobacteriaceae;g__Brenneria;s__norank
OTU1055	14	0	14	28	0	0	0	0	39	22	34	95	d__Bacteria;p__Proteobacteria;c__Betaproteobacteria;o__Burkholderiales;f__Burkholderiaceae;g__Paraburkholderia;s__Paraburkholderia_phenoliruptrix
OTU1056	11	22	0	33	15	0	0	15	16	0	27	43	d__Bacteria;p__Proteobacteria;c__Betaproteobacteria;o__Burkholderiales;f__norank;g__Rhizobacter;s__norank
OTU1057	25	24	32	81	38	0	32	70	113	68	256	437	d__Bacteria;p__Proteobacteria;c__Gammaproteobacteria;o__Aeromonadales;f__Aeromonadaceae;g__Aeromonas;s__norank
OTU1058	0	0	0	0	0	0	0	0	30	16	21	67	d__Bacteria;p__Actinobacteria;c__Actinobacteria;o__Corynebacteriales;f__Corynebacteriaceae;g__Corynebacterium;s__Corynebacterium_jeikeium
OTU1059	0	0	0	0	0	28	0	28	59	47	50	156	d__Bacteria;p__Actinobacteria;c__Actinobacteria;o__Micrococcales;f__Microbacteriaceae;g__Microbacterium;s__Microbacterium_foliorum
OTU1060	0	0	0	0	0	0	0	0	11	13	25	49	d__Bacteria;p__Proteobacteria;c__Betaproteobacteria;o__Burkholderiales;f__Alcaligenaceae;g__Paenalcaligenes;s__Paenalcaligenes_hominis
OTU1061	0	0	0	0	0	0	0	0	28	43	49	120	d__Bacteria;p__Firmicutes;c__Bacilli;o__Bacillales;f__Staphylococcaceae;g__Staphylococcus;s__Staphylococcus_saprophyticus
OTU1062	0	0	12	12	0	0	0	0	28	0	72	100	d__Bacteria;p__Proteobacteria;c__Betaproteobacteria;o__Burkholderiales;f__Comamonadaceae;g__Rhodoferax;s__norank
OTU1063	0	0	0	0	0	0	0	0	0	0	36	36	d__Bacteria;p__Actinobacteria;c__Actinobacteria;o__Micrococcales;f__Microbacteriaceae;g__Microbacterium;s__Microbacterium_chocolatum
OTU1064	0	0	0	0	0	0	0	0	17	0	42	59	d__Bacteria;p__Proteobacteria;c__Gammaproteobacteria;o__Oceanospirillales;f__norank;g__norank;s__norank
OTU1065	25	27	39	91	42	21	28	91	131	53	280	464	d__Bacteria;p__Proteobacteria;c__Gammaproteobacteria;o__Pseudomonadales;f__Moraxellaceae;g__Acinetobacter;s__Acinetobacter_junii
OTU1066	0	0	0	0	0	0	0	0	28	0	18	46	d__Bacteria;p__Proteobacteria;c__Alphaproteobacteria;o__Rhodobacterales;f__Rhodobacteraceae;g__Paracoccus;s__Paracoccus_denitrificans
OTU1067	0	0	0	0	0	0	0	0	0	0	13	13	d__Bacteria;p__Proteobacteria;c__Alphaproteobacteria;o__Rhizobiales;f__Bradyrhizobiaceae;g__Variibacter;s__Variibacter_gotjawalensis
OTU1068	81	142	138	361	23	13	0	36	55	34	173	262	d__Bacteria;p__Proteobacteria;c__Alphaproteobacteria;o__Rhodospirillales;f__Rhodospirillaceae;g__norank;s__norank
OTU1069	0	0	0	0	0	0	0	0	0	11	31	42	d__Bacteria;p__Actinobacteria;c__Actinobacteria;o__Corynebacteriales;f__Tsukamurellaceae;g__norank;s__norank
OTU1070	0	0	0	0	0	0	0	0	31	14	23	68	d__Bacteria;p__Proteobacteria;c__Betaproteobacteria;o__Burkholderiales;f__Burkholderiaceae;g__Paraburkholderia;s__Paraburkholderia_sprentiae
OTU1071	0	0	0	0	13	10	0	23	0	0	15	15	d__Bacteria;p__Firmicutes;c__Bacilli;o__Lactobacillales;f__Leuconostocaceae;g__Weissella;s__Weissella_viridescens
OTU1072	20	27	20	67	0	10	11	21	35	0	71	106	d__Bacteria;p__Proteobacteria;c__Betaproteobacteria;o__Burkholderiales;f__Comamonadaceae;g__Ramlibacter;s__Ramlibacter_tataouinensis
OTU1073	0	0	0	0	11	0	0	11	13	16	28	57	d__Bacteria;p__Firmicutes;c__Bacilli;o__Lactobacillales;f__Streptococcaceae;g__Lactococcus;s__Lactococcus_piscium
OTU1074	0	0	0	0	0	0	0	0	13	0	0	13	d__Bacteria;p__Proteobacteria;c__Alphaproteobacteria;o__Rhizobiales;f__norank;g__Hartmannibacter;s__Hartmannibacter_diazotrophicus
OTU1075	0	0	0	0	0	0	0	0	13	0	10	23	d__Bacteria;p__Proteobacteria;c__Alphaproteobacteria;o__Rhizobiales;f__Hyphomicrobiaceae;g__Devosia;s__Devosia_sp._A16
OTU1076	42	33	24	99	73	56	45	174	69	29	100	198	d__Bacteria;p__Proteobacteria;c__Gammaproteobacteria;o__Alteromonadales;f__Shewanellaceae;g__Shewanella;s__Shewanella_sp._ANA-3
OTU1077	0	0	0	0	13	0	10	23	25	27	54	106	d__Bacteria;p__Proteobacteria;c__Gammaproteobacteria;o__Pseudomonadales;f__Moraxellaceae;g__Acinetobacter;s__Acinetobacter_sp._ACNIH1
OTU1078	0	0	0	0	0	18	0	18	3285	3123	4900	11308	d__Bacteria;p__Actinobacteria;c__Actinobacteria;o__Corynebacteriales;f__Corynebacteriaceae;g__Corynebacterium;s__Corynebacterium_glyciniphilum
OTU1079	0	0	0	0	14	0	0	14	42	27	53	122	d__Bacteria;p__Proteobacteria;c__Gammaproteobacteria;o__Pseudomonadales;f__Moraxellaceae;g__Acinetobacter;s__Acinetobacter_sp._ACNIH2
OTU1080	0	13	11	24	0	0	0	0	24	0	22	46	d__Bacteria;p__Proteobacteria;c__Betaproteobacteria;o__Burkholderiales;f__norank;g__Rubrivivax;s__norank
OTU1081	0	0	0	0	17	49	28	94	60	70	144	274	d__Bacteria;p__Proteobacteria;c__Gammaproteobacteria;o__Enterobacterales;f__Enterobacteriaceae;g__Salmonella;s__Salmonella_enterica
OTU1082	0	0	0	0	26	32	25	83	190	153	233	576	d__Bacteria;p__Proteobacteria;c__Betaproteobacteria;o__Burkholderiales;f__Burkholderiaceae;g__Burkholderia;s__Burkholderia_cepacia
OTU1083	0	0	0	0	0	0	0	0	0	0	59	59	d__Bacteria;p__Proteobacteria;c__Gammaproteobacteria;o__Enterobacterales;f__Erwiniaceae;g__Erwinia;s__Erwinia_billingiae
OTU1084	0	0	0	0	38	19	0	57	113	117	130	360	d__Bacteria;p__Firmicutes;c__Bacilli;o__Bacillales;f__Bacillaceae;g__Bacillus;s__Bacillus_pumilus
OTU1085	75	84	85	244	557	296	325	1178	495	103	984	1582	d__Bacteria;p__Proteobacteria;c__Betaproteobacteria;o__Burkholderiales;f__norank;g__Aquabacterium;s__norank
OTU1086	0	0	0	0	290	236	266	792	533	590	890	2013	d__Bacteria;p__Firmicutes;c__Bacilli;o__Lactobacillales;f__Streptococcaceae;g__norank;s__norank
OTU1087	38	64	50	152	10	0	13	23	119	102	170	391	d__Bacteria;p__Proteobacteria;c__Betaproteobacteria;o__Burkholderiales;f__Burkholderiaceae;g__Paraburkholderia;s__Paraburkholderia_xenovorans
OTU1088	0	0	0	0	21	0	14	35	45	34	52	131	d__Bacteria;p__Proteobacteria;c__Gammaproteobacteria;o__Pseudomonadales;f__Moraxellaceae;g__Acinetobacter;s__Acinetobacter_defluvii
OTU1089	977	1225	1279	3481	1798	1199	1164	4161	4589	1689	8323	14601	d__Bacteria;p__Proteobacteria;c__Betaproteobacteria;o__Burkholderiales;f__Comamonadaceae;g__Delftia;s__norank
OTU1090	0	0	0	0	19	0	0	19	23	0	26	49	d__Bacteria;p__Firmicutes;c__Clostridia;o__Clostridiales;f__Clostridiaceae;g__norank;s__norank
OTU1091	2317	3797	4990	11104	807	692	683	2182	10136	9191	16429	35756	d__Bacteria;p__Proteobacteria;c__Alphaproteobacteria;o__Rhizobiales;f__norank;g__norank;s__norank
OTU1092	0	0	0	0	0	0	0	0	0	0	10	10	d__Bacteria;p__Proteobacteria;c__Gammaproteobacteria;o__Enterobacterales;f__Pectobacteriaceae;g__Lonsdalea;s__Lonsdalea_britannica
OTU1093	0	0	0	0	0	0	0	0	13	0	15	28	d__Bacteria;p__Proteobacteria;c__Alphaproteobacteria;o__Rhizobiales;f__Rhizobiaceae;g__Neorhizobium;s__Neorhizobium_sp._NCHU2750
OTU1094	21	28	29	78	17	0	0	17	41	0	44	85	d__Bacteria;p__Proteobacteria;c__Betaproteobacteria;o__Neisseriales;f__Chromobacteriaceae;g__Laribacter;s__norank
OTU1095	0	0	0	0	0	0	0	0	131	139	251	521	d__Bacteria;p__Actinobacteria;c__Actinobacteria;o__Corynebacteriales;f__Corynebacteriaceae;g__Corynebacterium;s__Corynebacterium_provencense
OTU1096	0	0	0	0	0	0	0	0	34	0	30	64	d__Bacteria;p__Proteobacteria;c__Alphaproteobacteria;o__Sphingomonadales;f__Sphingomonadaceae;g__Sphingopyxis;s__Sphingopyxis_macrogoltabida
OTU1097	0	0	0	0	0	0	0	0	11	0	21	32	d__Bacteria;p__Proteobacteria;c__Betaproteobacteria;o__Burkholderiales;f__Burkholderiaceae;g__Cupriavidus;s__Cupriavidus_basilensis
OTU1098	0	0	0	0	0	0	0	0	0	0	28	28	d__Bacteria;p__Actinobacteria;c__Actinobacteria;o__Micrococcales;f__Microbacteriaceae;g__Agromyces;s__Agromyces_aureus
OTU1099	0	0	0	0	0	0	0	0	0	0	22	22	d__Bacteria;p__Proteobacteria;c__Betaproteobacteria;o__Burkholderiales;f__Oxalobacteraceae;g__Janthinobacterium;s__Janthinobacterium_svalbardensis
OTU1100	0	0	0	0	0	0	0	0	24	23	64	111	d__Bacteria;p__Proteobacteria;c__Epsilonproteobacteria;o__norank;f__norank;g__norank;s__norank
OTU1101	0	0	0	0	129	158	113	400	15988	15738	25051	56777	d__Bacteria;p__Proteobacteria;c__Betaproteobacteria;o__Burkholderiales;f__Alcaligenaceae;g__Alcaligenes;s__norank
OTU1102	0	0	0	0	37	35	45	117	228	265	394	887	d__Bacteria;p__Proteobacteria;c__Gammaproteobacteria;o__Enterobacterales;f__Morganellaceae;g__Proteus;s__norank
OTU1103	35	27	48	110	0	0	0	0	74	64	106	244	d__Bacteria;p__Proteobacteria;c__Alphaproteobacteria;o__Rhizobiales;f__Bradyrhizobiaceae;g__Bradyrhizobium;s__Bradyrhizobium_icense
OTU1104	0	0	0	0	0	0	0	0	17	0	27	44	d__Bacteria;p__Proteobacteria;c__Gammaproteobacteria;o__Oceanospirillales;f__Halomonadaceae;g__Halomonas;s__Halomonas_sp._JS92-SW72
OTU1105	0	0	0	0	0	0	0	0	15	10	15	40	d__Bacteria;p__Proteobacteria;c__Gammaproteobacteria;o__Enterobacterales;f__Enterobacteriaceae;g__Citrobacter;s__Citrobacter_koseri
OTU1106	0	0	0	0	0	0	0	0	89	68	95	252	d__Bacteria;p__Actinobacteria;c__Actinobacteria;o__Micrococcales;f__Promicromonosporaceae;g__Cellulosimicrobium;s__Cellulosimicrobium_sp._TH-20
OTU1107	0	27	54	81	28	19	21	68	79	14	196	289	d__Bacteria;p__Proteobacteria;c__Betaproteobacteria;o__Burkholderiales;f__Comamonadaceae;g__Variovorax;s__norank
OTU1108	0	0	0	0	0	0	0	0	28	0	96	124	d__Bacteria;p__Proteobacteria;c__Alphaproteobacteria;o__Rhodobacterales;f__norank;g__norank;s__norank
OTU1109	0	0	0	0	0	0	0	0	23	0	0	23	d__Bacteria;p__Proteobacteria;c__Gammaproteobacteria;o__Enterobacterales;f__Yersiniaceae;g__Yersinia;s__Yersinia_enterocolitica
OTU1110	0	20	0	20	0	0	0	0	30	0	36	66	d__Bacteria;p__Proteobacteria;c__Betaproteobacteria;o__Burkholderiales;f__norank;g__Methylibium;s__Methylibium_petroleiphilum
OTU1111	0	0	0	0	71	54	33	158	310	256	479	1045	d__Bacteria;p__Proteobacteria;c__Alphaproteobacteria;o__Rhodospirillales;f__Acetobacteraceae;g__Acetobacter;s__norank
OTU1112	0	0	0	0	0	0	0	0	0	12	20	32	d__Bacteria;p__Proteobacteria;c__Gammaproteobacteria;o__Enterobacterales;f__Enterobacteriaceae;g__Citrobacter;s__Citrobacter_farmeri
OTU1113	41	63	88	192	15	0	12	27	54	21	98	173	d__Bacteria;p__Proteobacteria;c__Betaproteobacteria;o__Burkholderiales;f__Comamonadaceae;g__Alicycliphilus;s__Alicycliphilus_denitrificans
OTU1114	0	0	0	0	0	0	0	0	23	18	43	84	d__Bacteria;p__Proteobacteria;c__Gammaproteobacteria;o__Enterobacterales;f__Pectobacteriaceae;g__Pectobacterium;s__norank
OTU1115	0	0	0	0	0	0	0	0	16	16	36	68	d__Bacteria;p__Firmicutes;c__Bacilli;o__Bacillales;f__Staphylococcaceae;g__Staphylococcus;s__Staphylococcus_pasteuri
OTU1116	0	0	0	0	16	29	24	69	47	47	67	161	d__Bacteria;p__Proteobacteria;c__Gammaproteobacteria;o__Enterobacterales;f__Enterobacteriaceae;g__Enterobacter;s__Enterobacter_sp._Crenshaw
OTU1117	0	0	0	0	0	0	0	0	0	0	10	10	d__Bacteria;p__Firmicutes;c__Bacilli;o__Bacillales;f__Staphylococcaceae;g__Staphylococcus;s__Staphylococcus_felis
OTU1118	0	0	0	0	0	0	0	0	0	11	0	11	d__Bacteria;p__Firmicutes;c__Bacilli;o__Lactobacillales;f__Enterococcaceae;g__Enterococcus;s__Enterococcus_durans
OTU1119	46	80	83	209	33	29	18	80	80	31	151	262	d__Bacteria;p__Proteobacteria;c__Gammaproteobacteria;o__Xanthomonadales;f__Xanthomonadaceae;g__Stenotrophomonas;s__Stenotrophomonas_sp._LM091
OTU1120	0	0	0	0	0	0	0	0	25	0	17	42	d__Bacteria;p__Proteobacteria;c__Alphaproteobacteria;o__Sphingomonadales;f__Sphingomonadaceae;g__Sphingopyxis;s__Sphingopyxis_sp._EG6
OTU1121	0	0	0	0	0	0	0	0	0	0	95	95	d__Bacteria;p__Firmicutes;c__Bacilli;o__Lactobacillales;f__Lactobacillaceae;g__Pediococcus;s__Pediococcus_claussenii
OTU1122	0	0	20	20	0	0	0	0	15	13	45	73	d__Bacteria;p__Proteobacteria;c__Alphaproteobacteria;o__Rhizobiales;f__Xanthobacteraceae;g__Xanthobacter;s__Xanthobacter_autotrophicus
OTU1123	41	42	46	129	129	102	77	308	189	29	357	575	d__Bacteria;p__Proteobacteria;c__Betaproteobacteria;o__Nitrosomonadales;f__Sterolibacteriaceae;g__Methyloversatilis;s__norank
