# Supplementary material for: The Formation of Antibiotic Resistance Genes in Bacterial Communities During Garlic Powder Processing
Source: Front Nutr. 2021 Dec 16;8:800932. doi: 10.3389/fnut.2021.800932 (PMC8717741; doi:10.3389/fnut.2021.800932)
Supplement: Supplementary file 10 [file Table_10.XLS]

## Sheet: Sheet1
	SB												SP												SF
		Source	target	cor	p	cor		node	abundance	phylum	degree			Source	target	cor	p	cor		node	abundance	phylum	degree			Source	target	cor	p	cor		node	abundance	phylum	degree
		Paraburkholderia	Azospira	0.952858	7.1514e-05	p		Acidovorax	2786	Proteobacteria	42			Corynebacterium	Pseudomonas	0.917521	0.000489095	p		Paraburkholderia	150482	Proteobacteria	58			Stenotrophomonas	Pseudomonas	0.994719	3.50681e-08	p		Enterobacter	32064	Proteobacteria	24
		Paraburkholderia	Bradyrhizobium	0.999997	1.26976e-19	p		Citrobacter	1636	Proteobacteria	42			Corynebacterium	Paraburkholderia	0.999932	8.67887e-15	p		Bacillus	6084	Firmicutes	58			Stenotrophomonas	Acinetobacter	0.929216	0.000289759	p		Weissella	14628	Firmicutes	24
		Paraburkholderia	Delftia	0.950294	8.58575e-05	p		Bosea	956	Proteobacteria	42			Corynebacterium	Stenotrophomonas	0.922992	0.000386755	p		Bradyrhizobium	43652	Proteobacteria	56			Stenotrophomonas	Delftia	0.99674	6.49118e-09	p		Alcaligenes	800	Proteobacteria	24
		Paraburkholderia	Acinetobacter	0.999585	4.79847e-12	p		Azospira	20066	Proteobacteria	40			Corynebacterium	Alcaligenes	0.999057	8.48265e-11	p		Klebsiella	14014	Proteobacteria	56			Stenotrophomonas	Azospira	0.977375	5.61098e-06	p		Leuconostoc	13574	Firmicutes	22
		Paraburkholderia	Xanthomonas	0.90561	0.000774892	p		Delftia	6957	Proteobacteria	40			Corynebacterium	Serratia	0.999917	1.73187e-14	p		Achromobacter	7681	Proteobacteria	56			Stenotrophomonas	Comamonas	0.963525	2.94462e-05	p		Paraburkholderia	13049	Proteobacteria	22
		Paraburkholderia	Ralstonia	0.999991	6.32396e-18	p		Xanthomonas	5106	Proteobacteria	40			Corynebacterium	Bradyrhizobium	0.999862	1.01907e-13	p		Serratia	67218	Proteobacteria	54			Stenotrophomonas	Bradyrhizobium	0.926879	0.000323886	p		Pantoea	10179	Proteobacteria	22
		Paraburkholderia	Acidovorax	0.979836	3.75842e-06	p		Rhodopseudomonas	822	Proteobacteria	40			Corynebacterium	Acinetobacter	0.971998	1.17713e-05	p		Acinetobacter	38896	Proteobacteria	54			Stenotrophomonas	Aquabacterium	0.973331	9.93696e-06	p		Serratia	4036	Proteobacteria	22
		Paraburkholderia	Citrobacter	0.939756	0.000166544	p		Aquabacterium	488	Proteobacteria	40			Corynebacterium	Lactobacillus	0.991995	1.4996e-07	p		Leuconostoc	22932	Firmicutes	54			Stenotrophomonas	Xanthomonas	0.925121	0.000351357	p		Klebsiella	3025	Proteobacteria	22
		Paraburkholderia	Brevundimonas	0.978544	4.66504e-06	p		Acinetobacter	6236	Proteobacteria	36			Corynebacterium	Delftia	0.927101	0.000320541	p		Corynebacterium	253495	Actinobacteria	52			Stenotrophomonas	Pseudoxanthomonas	0.981739	2.6616e-06	p		Bacillus	2077	Firmicutes	22
		Paraburkholderia	Bosea	0.995586	1.87376e-08	p		Achromobacter	695	Proteobacteria	36			Corynebacterium	Enterobacter	1	1.13353e-22	p		Enterobacter	25296	Proteobacteria	52			Stenotrophomonas	Lysobacter	0.977102	5.84919e-06	p		Kosakonia	1402	Proteobacteria	22
		Paraburkholderia	Rhodopseudomonas	0.991073	2.19437e-07	p		Paraburkholderia	56573	Proteobacteria	34			Corynebacterium	Comamonas	0.914098	0.000561975	p		Pantoea	16557	Proteobacteria	52			Enterobacter	Weissella	0.999331	2.55229e-11	p		Rahnella	1094	Proteobacteria	22
		Paraburkholderia	Shewanella	0.951832	7.70349e-05	p		Bradyrhizobium	19466	Proteobacteria	34			Corynebacterium	Leuconostoc	0.999717	1.25276e-12	p		Alcaligenes	113553	Proteobacteria	46			Enterobacter	Leuconostoc	0.997	4.85241e-09	p		Pediococcus	1003	Firmicutes	22
		Paraburkholderia	Achromobacter	0.999606	4.00585e-12	p		Ralstonia	3001	Proteobacteria	34			Corynebacterium	Pantoea	0.999994	1.75046e-18	p		Delftia	29197	Proteobacteria	46			Enterobacter	Paraburkholderia	0.980991	3.06111e-06	p		Stenotrophomonas	42230	Proteobacteria	20
		Paraburkholderia	Sphingobacterium	0.983199	1.99105e-06	p		Comamonas	1978	Proteobacteria	34			Corynebacterium	Staphylococcus	0.974656	8.32454e-06	p		Sphingobacterium	12009	Bacteroidetes	44			Enterobacter	Pantoea	0.977624	5.39857e-06	p		Xanthomonas	1165	Proteobacteria	18
		Paraburkholderia	Sphingobium	0.984005	1.67772e-06	p		Stenotrophomonas	40986	Proteobacteria	32			Corynebacterium	Klebsiella	0.999925	1.18198e-14	p		Brevundimonas	7615	Proteobacteria	44			Enterobacter	Serratia	0.998464	4.67042e-10	p		Pseudomonas	15911	Proteobacteria	16
		Paraburkholderia	Caulobacter	0.94985	8.85332e-05	p		Pseudoxanthomonas	3267	Proteobacteria	32			Corynebacterium	Azospira	0.920123	0.000438319	p		Stenotrophomonas	133416	Proteobacteria	42			Enterobacter	Klebsiella	0.952702	7.23349e-05	p		Delftia	8318	Proteobacteria	16
		Paraburkholderia	Aquabacterium	0.923967	0.000370259	p		Niveispirillum	722	Proteobacteria	32			Corynebacterium	Sphingobacterium	0.921462	0.000413687	p		Comamonas	24331	Proteobacteria	42			Enterobacter	Bacillus	0.96887	1.7e-05	p		Lactococcus	1539	Firmicutes	16
		Stenotrophomonas	Azospira	0.97693	6.0039e-06	p		Pseudomonas	12147	Proteobacteria	28			Corynebacterium	Advenella	0.998014	1.14816e-09	p		Azospira	12706	Proteobacteria	42			Enterobacter	Lactococcus	-0.903479	0.00083607	n		Pseudoxanthomonas	793	Proteobacteria	16
		Stenotrophomonas	Pseudomonas	0.992638	1.11914e-07	p		Lysobacter	3308	Proteobacteria	28			Corynebacterium	Ochrobactrum	0.995064	2.76906e-08	p		Advenella	11905	Proteobacteria	42			Enterobacter	Kosakonia	0.998315	6.45483e-10	p		Lysobacter	762	Proteobacteria	16
		Stenotrophomonas	Delftia	0.978677	4.56538e-06	p		Luteimonas	1431	Proteobacteria	28			Corynebacterium	Brevibacterium	0.994505	4.0289e-08	p		Pseudomonas	202771	Proteobacteria	40			Enterobacter	Rahnella	0.929451	0.000286469	p		Azospira	7780	Proteobacteria	14
		Stenotrophomonas	Xanthomonas	0.996346	9.67586e-09	p		Brevundimonas	1141	Proteobacteria	28			Corynebacterium	Weissella	0.98524	1.26803e-06	p		Massilia	5109	Proteobacteria	40			Enterobacter	Pediococcus	0.942408	0.000142637	p		Aquabacterium	2356	Proteobacteria	14
		Stenotrophomonas	Lysobacter	0.988125	5.93993e-07	p		Sphingobacterium	684	Bacteroidetes	28			Corynebacterium	Achromobacter	0.998451	4.80811e-10	p		Weissella	8648	Firmicutes	38			Enterobacter	Alcaligenes	0.999897	3.65752e-14	p		Comamonas	3692	Proteobacteria	12
		Stenotrophomonas	Pseudoxanthomonas	0.999895	3.84453e-14	p		Sphingobium	620	Proteobacteria	28			Corynebacterium	Brevundimonas	0.930485	0.000272328	p		Lactobacillus	30294	Firmicutes	36			Pseudomonas	Stenotrophomonas	0.994719	3.50681e-08	p		Lactobacillus	5418	Firmicutes	10
		Stenotrophomonas	Acidovorax	0.948498	9.7048e-05	p		Burkholderia	737	Proteobacteria	26			Corynebacterium	Bacillus	0.999472	1.11243e-11	p		Ochrobactrum	11359	Proteobacteria	36			Pseudomonas	Delftia	0.999757	7.38306e-13	p		Brevundimonas	1070	Proteobacteria	10
		Stenotrophomonas	Comamonas	0.998298	6.67931e-10	p		Shewanella	727	Proteobacteria	26			Corynebacterium	Enterococcus	0.994296	4.59037e-08	p		Brevibacterium	10421	Actinobacteria	36			Pseudomonas	Azospira	0.993922	5.72805e-08	p		Achromobacter	818	Proteobacteria	10
		Stenotrophomonas	Citrobacter	0.984794	1.40659e-06	p		Caulobacter	617	Proteobacteria	24			Corynebacterium	Massilia	0.915625	0.000528579	p		Enterococcus	6004	Firmicutes	36			Pseudomonas	Comamonas	0.930968	0.000265891	p		Burkholderia	670	Proteobacteria	10
		Stenotrophomonas	Luteimonas	0.997673	1.99749e-09	p		Dechloromonas	852	Proteobacteria	14			Pseudomonas	Corynebacterium	0.917521	0.000489095	p		Staphylococcus	16007	Firmicutes	34			Pseudomonas	Aquabacterium	0.991736	1.67547e-07	p		Acinetobacter	8909	Proteobacteria	8
		Stenotrophomonas	Bosea	0.909175	0.000679634	p		Candidatus_Phytoplasma	7392	Tenericutes	12			Pseudomonas	Paraburkholderia	0.922107	0.000402189	p		Caulobacter	7413	Proteobacteria	30			Pseudomonas	Xanthomonas	0.959204	4.33842e-05	p		Bradyrhizobium	2794	Proteobacteria	8
		Stenotrophomonas	Dechloromonas	0.910441	0.00064786	p		Serratia	1038	Proteobacteria	12			Pseudomonas	Stenotrophomonas	0.999902	3.04319e-14	p		Sphingobium	5489	Proteobacteria	30			Pseudomonas	Pseudoxanthomonas	0.996079	1.23768e-08	p		Shewanella	2196	Proteobacteria	8
		Stenotrophomonas	Rhodopseudomonas	0.924995	0.000353379	p								Pseudomonas	Serratia	0.912314	0.000602815	p		Rhizobium	4800	Proteobacteria	2			Pseudomonas	Lysobacter	0.99378	6.20955e-08	p		Erwinia	833	Proteobacteria	8
		Stenotrophomonas	Burkholderia	0.97888	4.41549e-06	p								Pseudomonas	Bradyrhizobium	0.924003	0.000369647	p								Weissella	Enterobacter	0.999331	2.55229e-11	p
		Stenotrophomonas	Niveispirillum	0.999828	2.18476e-13	p								Pseudomonas	Acinetobacter	0.985281	1.25574e-06	p								Weissella	Leuconostoc	0.993502	7.23641e-08	p
		Stenotrophomonas	Aquabacterium	0.991429	1.90353e-07	p								Pseudomonas	Delftia	0.999692	1.67864e-12	p								Weissella	Paraburkholderia	0.973235	1.00613e-05	p
		Azospira	Paraburkholderia	0.952858	7.1514e-05	p								Pseudomonas	Enterobacter	0.917868	0.000482094	p								Weissella	Pantoea	0.984665	1.44858e-06	p
		Azospira	Stenotrophomonas	0.97693	6.0039e-06	p								Pseudomonas	Comamonas	0.999964	9.51634e-16	p								Weissella	Serratia	0.995769	1.6157e-08	p
		Azospira	Bradyrhizobium	0.952132	7.53878e-05	p								Pseudomonas	Leuconostoc	0.907803	0.000715251	p								Weissella	Klebsiella	0.940947	0.000155482	p
		Azospira	Pseudomonas	0.943872	0.000130536	p								Pseudomonas	Pantoea	0.918894	0.00046182	p								Weissella	Bacillus	0.977278	5.69481e-06	p
		Azospira	Delftia	0.999965	8.16565e-16	p								Pseudomonas	Klebsiella	0.922311	0.000398597	p								Weissella	Lactococcus	-0.918554	0.000468473	n
		Azospira	Acinetobacter	0.961204	3.64567e-05	p								Pseudomonas	Azospira	0.999978	1.5778e-16	p								Weissella	Kosakonia	0.995524	1.96647e-08	p
		Azospira	Xanthomonas	0.9916	1.77398e-07	p								Pseudomonas	Sphingobacterium	0.99995	2.9668e-15	p								Weissella	Rahnella	0.915333	0.000534855	p
		Azospira	Lysobacter	0.932514	0.000246006	p								Pseudomonas	Achromobacter	0.938226	0.000181548	p								Weissella	Pediococcus	0.929542	0.000285205	p
		Azospira	Pseudoxanthomonas	0.979915	3.70716e-06	p								Pseudomonas	Brevundimonas	0.999424	1.50637e-11	p								Weissella	Alcaligenes	0.999753	7.81068e-13	p
		Azospira	Ralstonia	0.954113	6.51484e-05	p								Pseudomonas	Caulobacter	0.998559	3.73608e-10	p								Leuconostoc	Enterobacter	0.997	4.85241e-09	p
		Azospira	Acidovorax	0.994268	4.66801e-08	p								Pseudomonas	Bacillus	0.929957	0.000279488	p								Leuconostoc	Weissella	0.993502	7.23641e-08	p
		Azospira	Comamonas	0.98772	6.67555e-07	p								Pseudomonas	Sphingobium	0.998727	2.41943e-10	p								Leuconostoc	Paraburkholderia	0.993067	9.07444e-08	p
		Azospira	Citrobacter	0.999176	5.2899e-11	p								Pseudomonas	Massilia	0.999989	1.56687e-17	p								Leuconostoc	Pantoea	0.958411	4.63739e-05	p
		Azospira	Luteimonas	0.960095	4.01943e-05	p								Paraburkholderia	Corynebacterium	0.999932	8.67887e-15	p								Leuconostoc	Serratia	0.999757	7.34584e-13	p
		Azospira	Bosea	0.97713	5.82496e-06	p								Paraburkholderia	Pseudomonas	0.922107	0.000402189	p								Leuconostoc	Klebsiella	0.973365	9.89254e-06	p
		Azospira	Rhodopseudomonas	0.984804	1.40331e-06	p								Paraburkholderia	Paraburkholderia	1	5.37128e-55	p								Leuconostoc	Bacillus	0.946803	0.000108509	p
		Azospira	Burkholderia	0.912639	0.000595222	p								Paraburkholderia	Stenotrophomonas	0.927427	0.000315641	p								Leuconostoc	Kosakonia	0.999812	3.0241e-13	p
		Azospira	Niveispirillum	0.972804	1.06351e-05	p								Paraburkholderia	Alcaligenes	0.998481	4.49367e-10	p								Leuconostoc	Rahnella	0.955218	5.98873e-05	p
		Azospira	Achromobacter	0.961002	3.71202e-05	p								Paraburkholderia	Serratia	0.999698	1.58214e-12	p								Leuconostoc	Pediococcus	0.965467	2.43596e-05	p
		Azospira	Aquabacterium	0.996458	8.68074e-09	p								Paraburkholderia	Bradyrhizobium	0.999988	2.06053e-17	p								Leuconostoc	Alcaligenes	0.995787	1.59205e-08	p
		Bradyrhizobium	Paraburkholderia	0.999997	1.26976e-19	p								Paraburkholderia	Acinetobacter	0.974678	8.29893e-06	p								Paraburkholderia	Enterobacter	0.980991	3.06111e-06	p
		Bradyrhizobium	Azospira	0.952132	7.53878e-05	p								Paraburkholderia	Lactobacillus	0.990451	2.77576e-07	p								Paraburkholderia	Weissella	0.973235	1.00613e-05	p
		Bradyrhizobium	Delftia	0.94955	9.03775e-05	p								Paraburkholderia	Delftia	0.931418	0.000259982	p								Paraburkholderia	Leuconostoc	0.993067	9.07444e-08	p
		Bradyrhizobium	Acinetobacter	0.999513	8.36751e-12	p								Paraburkholderia	Enterobacter	0.999942	5.03769e-15	p								Paraburkholderia	Pantoea	0.918219	0.000475096	p
		Bradyrhizobium	Xanthomonas	0.904596	0.000803578	p								Paraburkholderia	Comamonas	0.918775	0.000464138	p								Paraburkholderia	Serratia	0.990235	3.00043e-07	p
		Bradyrhizobium	Ralstonia	0.999979	1.5014e-16	p								Paraburkholderia	Leuconostoc	0.999371	2.05554e-11	p								Paraburkholderia	Klebsiella	0.993566	6.98929e-08	p
		Bradyrhizobium	Acidovorax	0.979357	4.07832e-06	p								Paraburkholderia	Pantoea	0.999966	7.39836e-16	p								Paraburkholderia	Bacillus	0.90241	0.000867993	p
		Bradyrhizobium	Citrobacter	0.938938	0.000174445	p								Paraburkholderia	Staphylococcus	0.971974	1.18058e-05	p								Paraburkholderia	Kosakonia	0.990598	2.62929e-07	p
		Bradyrhizobium	Brevundimonas	0.979032	4.30604e-06	p								Paraburkholderia	Klebsiella	1	3.30214e-24	p								Paraburkholderia	Rahnella	0.983379	1.91787e-06	p
		Bradyrhizobium	Bosea	0.995359	2.23187e-08	p								Paraburkholderia	Azospira	0.924638	0.000359177	p								Paraburkholderia	Pediococcus	0.989398	3.99829e-07	p
		Bradyrhizobium	Rhodopseudomonas	0.990752	2.48193e-07	p								Paraburkholderia	Sphingobacterium	0.92594	0.00033836	p								Paraburkholderia	Alcaligenes	0.978104	5.00681e-06	p
		Bradyrhizobium	Shewanella	0.95256	7.30892e-05	p								Paraburkholderia	Advenella	0.997209	3.77202e-09	p								Pantoea	Enterobacter	0.977624	5.39857e-06	p
		Bradyrhizobium	Achromobacter	0.999536	7.08355e-12	p								Paraburkholderia	Ochrobactrum	0.993836	6.01873e-08	p								Pantoea	Weissella	0.984665	1.44858e-06	p
		Bradyrhizobium	Sphingobacterium	0.983631	1.81824e-06	p								Paraburkholderia	Brevibacterium	0.993213	8.42454e-08	p								Pantoea	Leuconostoc	0.958411	4.63739e-05	p
		Bradyrhizobium	Sphingobium	0.984427	1.52857e-06	p								Paraburkholderia	Weissella	0.983171	2.00256e-06	p								Pantoea	Paraburkholderia	0.918219	0.000475096	p
		Bradyrhizobium	Caulobacter	0.950593	8.40917e-05	p								Paraburkholderia	Achromobacter	0.999033	9.24208e-11	p								Pantoea	Lactobacillus	0.932814	0.000242264	p
		Bradyrhizobium	Aquabacterium	0.923052	0.000385721	p								Paraburkholderia	Brevundimonas	0.934703	0.000219662	p								Pantoea	Serratia	0.964467	2.6893e-05	p
		Pseudomonas	Stenotrophomonas	0.992638	1.11914e-07	p								Paraburkholderia	Caulobacter	0.900012	0.000942681	p								Pantoea	Bacillus	0.999269	3.46898e-11	p
		Pseudomonas	Azospira	0.943872	0.000130536	p								Paraburkholderia	Bacillus	0.999784	4.9091e-13	p								Pantoea	Lactococcus	-0.97343	9.80982e-06	n
		Pseudomonas	Delftia	0.946594	0.000109988	p								Paraburkholderia	Enterococcus	0.992981	9.47422e-08	p								Pantoea	Kosakonia	0.963771	2.87646e-05	p
		Pseudomonas	Xanthomonas	0.978666	4.57315e-06	p								Paraburkholderia	Sphingobium	0.901417	0.00089841	p								Pantoea	Achromobacter	0.912614	0.000595786	p
		Pseudomonas	Lysobacter	0.99946	1.20033e-11	p								Paraburkholderia	Massilia	0.920262	0.000435722	p								Pantoea	Alcaligenes	0.980543	3.3192e-06	p
		Pseudomonas	Pseudoxanthomonas	0.990783	2.45287e-07	p								Stenotrophomonas	Corynebacterium	0.922992	0.000386755	p								Acinetobacter	Stenotrophomonas	0.929216	0.000289759	p
		Pseudomonas	Acidovorax	0.903146	0.000845904	p								Stenotrophomonas	Pseudomonas	0.999902	3.04319e-14	p								Acinetobacter	Comamonas	0.994218	4.81287e-08	p
		Pseudomonas	Comamonas	0.983887	1.72131e-06	p								Stenotrophomonas	Paraburkholderia	0.927427	0.000315641	p								Acinetobacter	Bradyrhizobium	0.99998	1.11351e-16	p
		Pseudomonas	Citrobacter	0.956502	5.41568e-05	p								Stenotrophomonas	Alcaligenes	0.90541	0.00078048	p								Acinetobacter	Shewanella	0.932889	0.000241344	p
		Pseudomonas	Luteimonas	0.998586	3.49284e-10	p								Stenotrophomonas	Serratia	0.917951	0.00048044	p								Delftia	Stenotrophomonas	0.99674	6.49118e-09	p
		Pseudomonas	Dechloromonas	0.953838	6.65101e-05	p								Stenotrophomonas	Bradyrhizobium	0.92926	0.000289141	p								Delftia	Pseudomonas	0.999757	7.38306e-13	p
		Pseudomonas	Burkholderia	0.996435	8.87959e-09	p								Stenotrophomonas	Acinetobacter	0.987575	6.95553e-07	p								Delftia	Azospira	0.991253	2.04321e-07	p
		Pseudomonas	Niveispirillum	0.994712	3.52183e-08	p								Stenotrophomonas	Delftia	0.999942	5.04042e-15	p								Delftia	Comamonas	0.938793	0.000175879	p
		Pseudomonas	Aquabacterium	0.968306	1.80921e-05	p								Stenotrophomonas	Enterobacter	0.923328	0.00038101	p								Delftia	Aquabacterium	0.988666	5.04753e-07	p
		Candidatus_Phytoplasma	Brevundimonas	0.958723	4.51793e-05	p								Stenotrophomonas	Comamonas	0.999747	8.51467e-13	p								Delftia	Xanthomonas	0.952737	7.21521e-05	p
		Candidatus_Phytoplasma	Serratia	0.999879	6.35783e-14	p								Stenotrophomonas	Leuconostoc	0.913579	0.000573637	p								Delftia	Pseudoxanthomonas	0.993886	5.84805e-08	p
		Candidatus_Phytoplasma	Shewanella	0.983083	2.03942e-06	p								Stenotrophomonas	Pantoea	0.924321	0.000364387	p								Delftia	Lysobacter	0.991083	2.18534e-07	p
		Candidatus_Phytoplasma	Sphingobacterium	0.951637	7.8117e-05	p								Stenotrophomonas	Klebsiella	0.927625	0.000312712	p								Azospira	Stenotrophomonas	0.977375	5.61098e-06	p
		Candidatus_Phytoplasma	Sphingobium	0.950255	8.60958e-05	p								Stenotrophomonas	Azospira	0.999973	3.50286e-16	p								Azospira	Pseudomonas	0.993922	5.72805e-08	p
		Candidatus_Phytoplasma	Caulobacter	0.984235	1.59521e-06	p								Stenotrophomonas	Sphingobacterium	0.999992	4.41723e-18	p								Azospira	Delftia	0.991253	2.04321e-07	p
		Delftia	Paraburkholderia	0.950294	8.58575e-05	p								Stenotrophomonas	Achromobacter	0.942973	0.00013788	p								Azospira	Aquabacterium	0.999832	2.0315e-13	p
		Delftia	Stenotrophomonas	0.978677	4.56538e-06	p								Stenotrophomonas	Brevundimonas	0.999801	3.65822e-13	p								Azospira	Xanthomonas	0.984497	1.50478e-06	p
		Delftia	Azospira	0.999965	8.16565e-16	p								Stenotrophomonas	Caulobacter	0.997711	1.88586e-09	p								Azospira	Pseudoxanthomonas	0.999764	6.64778e-13	p
		Delftia	Bradyrhizobium	0.94955	9.03775e-05	p								Stenotrophomonas	Bacillus	0.935007	0.00021617	p								Azospira	Lysobacter	0.999999	1.66328e-21	p
		Delftia	Pseudomonas	0.946594	0.000109988	p								Stenotrophomonas	Sphingobium	0.997924	1.33913e-09	p								Lactobacillus	Pantoea	0.932814	0.000242264	p
		Delftia	Acinetobacter	0.958871	4.46244e-05	p								Stenotrophomonas	Massilia	0.999825	2.34857e-13	p								Lactobacillus	Bacillus	0.945906	0.000114949	p
		Delftia	Xanthomonas	0.992644	1.11588e-07	p								Alcaligenes	Corynebacterium	0.999057	8.48265e-11	p								Lactobacillus	Lactococcus	-0.990546	2.68024e-07	n
		Delftia	Lysobacter	0.935493	0.00021067	p								Alcaligenes	Paraburkholderia	0.998481	4.49367e-10	p								Lactobacillus	Erwinia	0.966897	2.10388e-05	p
		Delftia	Pseudoxanthomonas	0.981544	2.76161e-06	p								Alcaligenes	Stenotrophomonas	0.90541	0.00078048	p								Lactobacillus	Achromobacter	0.998622	3.19732e-10	p
		Delftia	Ralstonia	0.951583	7.84171e-05	p								Alcaligenes	Serratia	0.999534	7.20271e-12	p								Serratia	Enterobacter	0.998464	4.67042e-10	p
		Delftia	Acidovorax	0.993342	7.8782e-08	p								Alcaligenes	Bradyrhizobium	0.998197	8.18093e-10	p								Serratia	Weissella	0.995769	1.6157e-08	p
		Delftia	Comamonas	0.988989	4.56328e-07	p								Alcaligenes	Acinetobacter	0.960876	3.7536e-05	p								Serratia	Leuconostoc	0.999757	7.34584e-13	p
		Delftia	Citrobacter	0.99948	1.05863e-11	p								Alcaligenes	Lactobacillus	0.996543	7.97327e-09	p								Serratia	Paraburkholderia	0.990235	3.00043e-07	p
		Delftia	Luteimonas	0.962394	3.27305e-05	p								Alcaligenes	Delftia	0.909949	0.00066008	p								Serratia	Pantoea	0.964467	2.6893e-05	p
		Delftia	Bosea	0.975322	7.58816e-06	p								Alcaligenes	Enterobacter	0.999018	9.75129e-11	p								Serratia	Klebsiella	0.968077	1.85505e-05	p
		Delftia	Rhodopseudomonas	0.983321	1.94102e-06	p								Alcaligenes	Leuconostoc	0.999807	3.29706e-13	p								Serratia	Bacillus	0.953665	6.73749e-05	p
		Delftia	Burkholderia	0.916016	0.000520262	p								Alcaligenes	Pantoea	0.9989	1.45153e-10	p								Serratia	Kosakonia	0.999997	2.49659e-19	p
		Delftia	Niveispirillum	0.974702	8.27164e-06	p								Alcaligenes	Staphylococcus	0.983451	1.88888e-06	p								Serratia	Rahnella	0.948465	9.72569e-05	p
		Delftia	Achromobacter	0.958662	4.54121e-05	p								Alcaligenes	Klebsiella	0.998452	4.80314e-10	p								Serratia	Pediococcus	0.959492	4.23358e-05	p
		Delftia	Aquabacterium	0.997124	4.18701e-09	p								Alcaligenes	Azospira	0.902248	0.000872894	p								Serratia	Alcaligenes	0.997566	2.33819e-09	p
		Acinetobacter	Paraburkholderia	0.999585	4.79847e-12	p								Alcaligenes	Sphingobacterium	0.903723	0.000828881	p								Comamonas	Stenotrophomonas	0.963525	2.94462e-05	p
		Acinetobacter	Azospira	0.961204	3.64567e-05	p								Alcaligenes	Advenella	0.999808	3.23515e-13	p								Comamonas	Pseudomonas	0.930968	0.000265891	p
		Acinetobacter	Bradyrhizobium	0.999513	8.36751e-12	p								Alcaligenes	Ochrobactrum	0.998435	4.98966e-10	p								Comamonas	Acinetobacter	0.994218	4.81287e-08	p
		Acinetobacter	Delftia	0.958871	4.46244e-05	p								Alcaligenes	Brevibacterium	0.998113	9.59441e-10	p								Comamonas	Delftia	0.938793	0.000175879	p
		Acinetobacter	Xanthomonas	0.917453	0.000490465	p								Alcaligenes	Weissella	0.991744	1.67013e-07	p								Comamonas	Comamonas	1	4.74759e-56	p
		Acinetobacter	Ralstonia	0.999696	1.60926e-12	p								Alcaligenes	Achromobacter	0.995093	2.71203e-08	p								Comamonas	Bradyrhizobium	0.993525	7.14884e-08	p
		Acinetobacter	Acidovorax	0.985186	1.28415e-06	p								Alcaligenes	Brevundimonas	0.913699	0.000570933	p								Klebsiella	Enterobacter	0.952702	7.23349e-05	p
		Acinetobacter	Comamonas	0.906307	0.000755576	p								Alcaligenes	Bacillus	0.997118	4.2177e-09	p								Klebsiella	Weissella	0.940947	0.000155482	p
		Acinetobacter	Citrobacter	0.949215	9.24645e-05	p								Alcaligenes	Enterococcus	0.997989	1.19747e-09	p								Klebsiella	Leuconostoc	0.973365	9.89254e-06	p
		Acinetobacter	Brevundimonas	0.972201	1.14767e-05	p								Serratia	Corynebacterium	0.999917	1.73187e-14	p								Klebsiella	Paraburkholderia	0.993566	6.98929e-08	p
		Acinetobacter	Bosea	0.997877	1.44974e-09	p								Serratia	Pseudomonas	0.912314	0.000602815	p								Klebsiella	Serratia	0.968077	1.85505e-05	p
		Acinetobacter	Rhodopseudomonas	0.994502	4.03468e-08	p								Serratia	Paraburkholderia	0.999698	1.58214e-12	p								Klebsiella	Kosakonia	0.968731	1.72642e-05	p
		Acinetobacter	Shewanella	0.942602	0.000140989	p								Serratia	Stenotrophomonas	0.917951	0.00048044	p								Klebsiella	Rahnella	0.997615	2.17733e-09	p
		Acinetobacter	Achromobacter	1	3.33547e-23	p								Serratia	Alcaligenes	0.999534	7.20271e-12	p								Klebsiella	Brevundimonas	0.920264	0.000435682	p
		Acinetobacter	Sphingobacterium	0.977532	5.47655e-06	p								Serratia	Serratia	1	4.74759e-56	p								Klebsiella	Pediococcus	0.99948	1.05455e-11	p
		Acinetobacter	Sphingobium	0.978464	4.72613e-06	p								Serratia	Bradyrhizobium	0.999564	5.68391e-12	p								Klebsiella	Alcaligenes	0.948241	9.87261e-05	p
		Acinetobacter	Caulobacter	0.940446	0.000160066	p								Serratia	Acinetobacter	0.968885	1.69712e-05	p								Klebsiella	Burkholderia	0.94231	0.000143474	p
		Acinetobacter	Aquabacterium	0.934603	0.000220827	p								Serratia	Lactobacillus	0.993541	7.08436e-08	p								Bradyrhizobium	Stenotrophomonas	0.926879	0.000323886	p
		Xanthomonas	Paraburkholderia	0.90561	0.000774892	p								Serratia	Delftia	0.922188	0.000400763	p								Bradyrhizobium	Acinetobacter	0.99998	1.11351e-16	p
		Xanthomonas	Stenotrophomonas	0.996346	9.67586e-09	p								Serratia	Enterobacter	0.999905	2.74007e-14	p								Bradyrhizobium	Comamonas	0.993525	7.14884e-08	p
		Xanthomonas	Azospira	0.9916	1.77398e-07	p								Serratia	Comamonas	0.90879	0.0006895	p								Bradyrhizobium	Shewanella	0.93513	0.000214771	p
		Xanthomonas	Bradyrhizobium	0.904596	0.000803578	p								Serratia	Leuconostoc	0.999941	5.26131e-15	p								Aquabacterium	Stenotrophomonas	0.973331	9.93696e-06	p
		Xanthomonas	Pseudomonas	0.978666	4.57315e-06	p								Serratia	Pantoea	0.999866	9.16076e-14	p								Aquabacterium	Pseudomonas	0.991736	1.67547e-07	p
		Xanthomonas	Delftia	0.992644	1.11588e-07	p								Serratia	Staphylococcus	0.977461	5.53675e-06	p								Aquabacterium	Delftia	0.988666	5.04753e-07	p
		Xanthomonas	Acinetobacter	0.917453	0.000490465	p								Serratia	Klebsiella	0.999685	1.83545e-12	p								Aquabacterium	Azospira	0.999832	2.0315e-13	p
		Xanthomonas	Lysobacter	0.97139	1.26818e-05	p								Serratia	Azospira	0.914994	0.000542203	p								Aquabacterium	Xanthomonas	0.987548	7.00839e-07	p
		Xanthomonas	Pseudoxanthomonas	0.997477	2.65061e-09	p								Serratia	Sphingobacterium	0.916374	0.000512727	p								Aquabacterium	Pseudoxanthomonas	0.999197	4.81881e-11	p
		Xanthomonas	Ralstonia	0.907368	0.000726817	p								Serratia	Advenella	0.998743	2.31401e-10	p								Aquabacterium	Lysobacter	0.999855	1.22296e-13	p
		Xanthomonas	Acidovorax	0.972088	1.16403e-05	p								Serratia	Ochrobactrum	0.996261	1.04829e-08	p								Shewanella	Acinetobacter	0.932889	0.000241344	p
		Xanthomonas	Comamonas	0.999631	3.17876e-12	p								Serratia	Brevibacterium	0.995773	1.61063e-08	p								Shewanella	Bradyrhizobium	0.93513	0.000214771	p
		Xanthomonas	Citrobacter	0.996033	1.28941e-08	p								Serratia	Weissella	0.987366	7.37166e-07	p								Shewanella	Brevundimonas	0.991037	2.22522e-07	p
		Xanthomonas	Luteimonas	0.988204	5.80293e-07	p								Serratia	Achromobacter	0.99765	2.06618e-09	p								Shewanella	Burkholderia	0.981106	2.99709e-06	p
		Xanthomonas	Bosea	0.941418	0.000151255	p								Serratia	Brevundimonas	0.925681	0.000342436	p								Bacillus	Enterobacter	0.96887	1.7e-05	p
		Xanthomonas	Rhodopseudomonas	0.954069	6.53659e-05	p								Serratia	Bacillus	0.99897	1.15458e-10	p								Bacillus	Weissella	0.977278	5.69481e-06	p
		Xanthomonas	Burkholderia	0.957843	4.86001e-05	p								Serratia	Enterococcus	0.995589	1.86878e-08	p								Bacillus	Leuconostoc	0.946803	0.000108509	p
		Xanthomonas	Niveispirillum	0.994592	3.80934e-08	p								Serratia	Massilia	0.910362	0.000649821	p								Bacillus	Paraburkholderia	0.90241	0.000867993	p
		Xanthomonas	Achromobacter	0.917161	0.000496424	p								Bradyrhizobium	Corynebacterium	0.999862	1.01907e-13	p								Bacillus	Pantoea	0.999269	3.46898e-11	p
		Xanthomonas	Aquabacterium	0.998965	1.17479e-10	p								Bradyrhizobium	Pseudomonas	0.924003	0.000369647	p								Bacillus	Lactobacillus	0.945906	0.000114949	p
		Lysobacter	Stenotrophomonas	0.988125	5.93993e-07	p								Bradyrhizobium	Paraburkholderia	0.999988	2.06053e-17	p								Bacillus	Serratia	0.953665	6.73749e-05	p
		Lysobacter	Azospira	0.932514	0.000246006	p								Bradyrhizobium	Stenotrophomonas	0.92926	0.000289141	p								Bacillus	Lactococcus	-0.98147	2.80052e-06	n
		Lysobacter	Pseudomonas	0.99946	1.20033e-11	p								Bradyrhizobium	Alcaligenes	0.998197	8.18093e-10	p								Bacillus	Kosakonia	0.952872	7.14414e-05	p
		Lysobacter	Delftia	0.935493	0.00021067	p								Bradyrhizobium	Serratia	0.999564	5.68391e-12	p								Bacillus	Achromobacter	0.927573	0.00031348	p
		Lysobacter	Xanthomonas	0.97139	1.26818e-05	p								Bradyrhizobium	Acinetobacter	0.975769	7.12143e-06	p								Bacillus	Alcaligenes	0.972324	1.13017e-05	p
		Lysobacter	Lysobacter	1	4.74759e-56	p								Bradyrhizobium	Lactobacillus	0.989759	3.54319e-07	p								Lactococcus	Enterobacter	-0.903479	0.00083607	n
		Lysobacter	Pseudoxanthomonas	0.9858	1.10808e-06	p								Bradyrhizobium	Delftia	0.933201	0.000237506	p								Lactococcus	Weissella	-0.918554	0.000468473	n
		Lysobacter	Comamonas	0.977484	5.51742e-06	p								Bradyrhizobium	Enterobacter	0.999876	6.98219e-14	p								Lactococcus	Pantoea	-0.97343	9.80982e-06	n
		Lysobacter	Citrobacter	0.946405	0.000111332	p								Bradyrhizobium	Comamonas	0.92071	0.0004274	p								Lactococcus	Lactobacillus	-0.990546	2.68024e-07	n
		Lysobacter	Luteimonas	0.996302	1.00914e-08	p								Bradyrhizobium	Leuconostoc	0.999184	5.10985e-11	p								Lactococcus	Bacillus	-0.98147	2.80052e-06	n
		Lysobacter	Dechloromonas	0.963187	3.04017e-05	p								Bradyrhizobium	Pantoea	0.999913	1.982e-14	p								Lactococcus	Erwinia	-0.922752	0.000390902	n
		Lysobacter	Burkholderia	0.998668	2.8359e-10	p								Bradyrhizobium	Staphylococcus	0.970803	1.36084e-05	p								Lactococcus	Achromobacter	-0.981981	2.54099e-06	n
		Lysobacter	Niveispirillum	0.990802	2.43505e-07	p								Bradyrhizobium	Klebsiella	0.99999	9.33353e-18	p								Lactococcus	Alcaligenes	-0.909539	0.000670383	n
		Lysobacter	Aquabacterium	0.95958	4.20161e-05	p								Bradyrhizobium	Azospira	0.926505	0.000329609	p								Kosakonia	Enterobacter	0.998315	6.45483e-10	p
		Pseudoxanthomonas	Stenotrophomonas	0.999895	3.84453e-14	p								Bradyrhizobium	Sphingobacterium	0.927791	0.000310252	p								Kosakonia	Weissella	0.995524	1.96647e-08	p
		Pseudoxanthomonas	Azospira	0.979915	3.70716e-06	p								Bradyrhizobium	Advenella	0.996829	5.89574e-09	p								Kosakonia	Leuconostoc	0.999812	3.0241e-13	p
		Pseudoxanthomonas	Pseudomonas	0.990783	2.45287e-07	p								Bradyrhizobium	Ochrobactrum	0.993277	8.1496e-08	p								Kosakonia	Paraburkholderia	0.990598	2.62929e-07	p
		Pseudoxanthomonas	Delftia	0.981544	2.76161e-06	p								Bradyrhizobium	Brevibacterium	0.992627	1.12481e-07	p								Kosakonia	Pantoea	0.963771	2.87646e-05	p
		Pseudoxanthomonas	Xanthomonas	0.997477	2.65061e-09	p								Bradyrhizobium	Weissella	0.982259	2.40698e-06	p								Kosakonia	Serratia	0.999997	2.49659e-19	p
		Pseudoxanthomonas	Lysobacter	0.9858	1.10808e-06	p								Bradyrhizobium	Achromobacter	0.999238	4.02175e-11	p								Kosakonia	Klebsiella	0.968731	1.72642e-05	p
		Pseudoxanthomonas	Acidovorax	0.952979	7.0884e-05	p								Bradyrhizobium	Brevundimonas	0.936444	0.000200184	p								Kosakonia	Bacillus	0.952872	7.14414e-05	p
		Pseudoxanthomonas	Comamonas	0.999037	9.10873e-11	p								Bradyrhizobium	Caulobacter	0.90215	0.000875884	p								Kosakonia	Rahnella	0.949294	9.19695e-05	p
		Pseudoxanthomonas	Citrobacter	0.987203	7.70955e-07	p								Bradyrhizobium	Bacillus	0.999874	7.39365e-14	p								Kosakonia	Pediococcus	0.960228	3.97325e-05	p
		Pseudoxanthomonas	Luteimonas	0.996583	7.65604e-09	p								Bradyrhizobium	Enterococcus	0.992386	1.25895e-07	p								Kosakonia	Alcaligenes	0.997379	3.02679e-09	p
		Pseudoxanthomonas	Bosea	0.9151	0.000539888	p								Bradyrhizobium	Sphingobium	0.90354	0.000834263	p								Xanthomonas	Stenotrophomonas	0.925121	0.000351357	p
		Pseudoxanthomonas	Dechloromonas	0.904365	0.000810217	p								Bradyrhizobium	Massilia	0.92218	0.000400897	p								Xanthomonas	Pseudomonas	0.959204	4.33842e-05	p
		Pseudoxanthomonas	Rhodopseudomonas	0.930393	0.000273568	p								Acinetobacter	Corynebacterium	0.971998	1.17713e-05	p								Xanthomonas	Delftia	0.952737	7.21521e-05	p
		Pseudoxanthomonas	Burkholderia	0.975822	7.06696e-06	p								Acinetobacter	Pseudomonas	0.985281	1.25574e-06	p								Xanthomonas	Azospira	0.984497	1.50478e-06	p
		Pseudoxanthomonas	Niveispirillum	0.999456	1.23712e-11	p								Acinetobacter	Paraburkholderia	0.974678	8.29893e-06	p								Xanthomonas	Aquabacterium	0.987548	7.00839e-07	p
		Pseudoxanthomonas	Aquabacterium	0.993214	8.41947e-08	p								Acinetobacter	Stenotrophomonas	0.987575	6.95553e-07	p								Xanthomonas	Xanthomonas	1	5.37128e-55	p
		Ralstonia	Paraburkholderia	0.999991	6.32396e-18	p								Acinetobacter	Alcaligenes	0.960876	3.7536e-05	p								Xanthomonas	Erwinia	-0.94868	9.58649e-05	n
		Ralstonia	Azospira	0.954113	6.51484e-05	p								Acinetobacter	Serratia	0.968885	1.69712e-05	p								Xanthomonas	Pseudoxanthomonas	0.980454	3.37279e-06	p
		Ralstonia	Bradyrhizobium	0.999979	1.5014e-16	p								Acinetobacter	Bradyrhizobium	0.975769	7.12143e-06	p								Xanthomonas	Lysobacter	0.984721	1.4303e-06	p
		Ralstonia	Delftia	0.951583	7.84171e-05	p								Acinetobacter	Lactobacillus	0.934542	0.00022153	p								Rahnella	Enterobacter	0.929451	0.000286469	p
		Ralstonia	Acinetobacter	0.999696	1.60926e-12	p								Acinetobacter	Delftia	0.989217	4.24211e-07	p								Rahnella	Weissella	0.915333	0.000534855	p
		Ralstonia	Xanthomonas	0.907368	0.000726817	p								Acinetobacter	Enterobacter	0.972203	1.14747e-05	p								Rahnella	Leuconostoc	0.955218	5.98873e-05	p
		Ralstonia	Acidovorax	0.98066	3.25061e-06	p								Acinetobacter	Comamonas	0.983788	1.75838e-06	p								Rahnella	Paraburkholderia	0.983379	1.91787e-06	p
		Ralstonia	Citrobacter	0.941171	0.000153461	p								Acinetobacter	Leuconostoc	0.966134	2.27675e-05	p								Rahnella	Serratia	0.948465	9.72569e-05	p
		Ralstonia	Brevundimonas	0.977678	5.3539e-06	p								Acinetobacter	Pantoea	0.972807	1.06322e-05	p								Rahnella	Klebsiella	0.997615	2.17733e-09	p
		Ralstonia	Bosea	0.995968	1.36522e-08	p								Acinetobacter	Klebsiella	0.974796	8.16553e-06	p								Rahnella	Kosakonia	0.949294	9.19695e-05	p
		Ralstonia	Rhodopseudomonas	0.991619	1.75992e-07	p								Acinetobacter	Azospira	0.986387	9.5644e-07	p								Rahnella	Brevundimonas	0.94508	0.000121112	p
		Ralstonia	Shewanella	0.950546	8.43647e-05	p								Acinetobacter	Sphingobacterium	0.986945	8.26391e-07	p								Rahnella	Pediococcus	0.999322	2.67509e-11	p
		Ralstonia	Achromobacter	0.999714	1.30247e-12	p								Acinetobacter	Advenella	0.955263	5.9682e-05	p								Rahnella	Alcaligenes	0.924059	0.000368719	p
		Ralstonia	Sphingobacterium	0.98243	2.3268e-06	p								Acinetobacter	Ochrobactrum	0.94388	0.00013047	p								Rahnella	Burkholderia	0.963169	3.0453e-05	p
		Ralstonia	Sphingobium	0.983254	1.96831e-06	p								Acinetobacter	Brevibacterium	0.942055	0.000145671	p								Brevundimonas	Klebsiella	0.920264	0.000435682	p
		Ralstonia	Caulobacter	0.94854	9.67731e-05	p								Acinetobacter	Weissella	0.917425	0.000491038	p								Brevundimonas	Shewanella	0.991037	2.22522e-07	p
		Ralstonia	Aquabacterium	0.925551	0.000344489	p								Acinetobacter	Achromobacter	0.983566	1.84353e-06	p								Brevundimonas	Rahnella	0.94508	0.000121112	p
		Acidovorax	Paraburkholderia	0.979836	3.75842e-06	p								Acinetobacter	Brevundimonas	0.990513	2.71299e-07	p								Brevundimonas	Pediococcus	0.932402	0.000247409	p
		Acidovorax	Stenotrophomonas	0.948498	9.7048e-05	p								Acinetobacter	Caulobacter	0.974687	8.28938e-06	p								Brevundimonas	Burkholderia	0.998158	8.82183e-10	p
		Acidovorax	Azospira	0.994268	4.66801e-08	p								Acinetobacter	Bacillus	0.979119	4.24417e-06	p								Pediococcus	Enterobacter	0.942408	0.000142637	p
		Acidovorax	Bradyrhizobium	0.979357	4.07832e-06	p								Acinetobacter	Enterococcus	0.941389	0.00015151	p								Pediococcus	Weissella	0.929542	0.000285205	p
		Acidovorax	Pseudomonas	0.903146	0.000845904	p								Acinetobacter	Sphingobium	0.975404	7.50069e-06	p								Pediococcus	Leuconostoc	0.965467	2.43596e-05	p
		Acidovorax	Delftia	0.993342	7.8782e-08	p								Acinetobacter	Massilia	0.984459	1.51742e-06	p								Pediococcus	Paraburkholderia	0.989398	3.99829e-07	p
		Acidovorax	Acinetobacter	0.985186	1.28415e-06	p								Lactobacillus	Corynebacterium	0.991995	1.4996e-07	p								Pediococcus	Serratia	0.959492	4.23358e-05	p
		Acidovorax	Xanthomonas	0.972088	1.16403e-05	p								Lactobacillus	Paraburkholderia	0.990451	2.77576e-07	p								Pediococcus	Klebsiella	0.99948	1.05455e-11	p
		Acidovorax	Pseudoxanthomonas	0.952979	7.0884e-05	p								Lactobacillus	Alcaligenes	0.996543	7.97327e-09	p								Pediococcus	Kosakonia	0.960228	3.97325e-05	p
		Acidovorax	Ralstonia	0.98066	3.25061e-06	p								Lactobacillus	Serratia	0.993541	7.08436e-08	p								Pediococcus	Rahnella	0.999322	2.67509e-11	p
		Acidovorax	Comamonas	0.965355	2.46342e-05	p								Lactobacillus	Bradyrhizobium	0.989759	3.54319e-07	p								Pediococcus	Brevundimonas	0.932402	0.000247409	p
		Acidovorax	Citrobacter	0.989109	4.39267e-07	p								Lactobacillus	Acinetobacter	0.934542	0.00022153	p								Pediococcus	Alcaligenes	0.937509	0.000188888	p
		Acidovorax	Luteimonas	0.924691	0.000358323	p								Lactobacillus	Enterobacter	0.991884	1.5733e-07	p								Pediococcus	Burkholderia	0.952613	7.28059e-05	p
		Acidovorax	Brevundimonas	0.917646	0.000486564	p								Lactobacillus	Leuconostoc	0.994717	3.50975e-08	p								Erwinia	Lactobacillus	0.966897	2.10388e-05	p
		Acidovorax	Bosea	0.994264	4.68068e-08	p								Lactobacillus	Pantoea	0.991551	1.81044e-07	p								Erwinia	Lactococcus	-0.922752	0.000390902	n
		Acidovorax	Rhodopseudomonas	0.997727	1.83906e-09	p								Lactobacillus	Staphylococcus	0.995103	2.6922e-08	p								Erwinia	Xanthomonas	-0.94868	9.58649e-05	n
		Acidovorax	Niveispirillum	0.942464	0.00014216	p								Lactobacillus	Klebsiella	0.990378	2.85038e-07	p								Erwinia	Achromobacter	0.978957	4.36e-06	p
		Acidovorax	Achromobacter	0.98506	1.32265e-06	p								Lactobacillus	Advenella	0.99798	1.21787e-09	p								Achromobacter	Pantoea	0.912614	0.000595786	p
		Acidovorax	Sphingobacterium	0.926903	0.000323532	p								Lactobacillus	Ochrobactrum	0.99963	3.21745e-12	p								Achromobacter	Lactobacillus	0.998622	3.19732e-10	p
		Acidovorax	Sphingobium	0.92857	0.000298925	p								Lactobacillus	Brevibacterium	0.999764	6.66297e-13	p								Achromobacter	Bacillus	0.927573	0.00031348	p
		Acidovorax	Aquabacterium	0.981755	2.65342e-06	p								Lactobacillus	Weissella	0.998969	1.157e-10	p								Achromobacter	Lactococcus	-0.981981	2.54099e-06	n
		Comamonas	Stenotrophomonas	0.998298	6.67931e-10	p								Lactobacillus	Achromobacter	0.983432	1.89639e-06	p								Achromobacter	Erwinia	0.978957	4.36e-06	p
		Comamonas	Azospira	0.98772	6.67555e-07	p								Lactobacillus	Bacillus	0.987368	7.36729e-07	p								Alcaligenes	Enterobacter	0.999897	3.65752e-14	p
		Comamonas	Pseudomonas	0.983887	1.72131e-06	p								Lactobacillus	Enterococcus	0.999805	3.41649e-13	p								Alcaligenes	Weissella	0.999753	7.81068e-13	p
		Comamonas	Delftia	0.988989	4.56328e-07	p								Delftia	Corynebacterium	0.927101	0.000320541	p								Alcaligenes	Leuconostoc	0.995787	1.59205e-08	p
		Comamonas	Acinetobacter	0.906307	0.000755576	p								Delftia	Pseudomonas	0.999692	1.67864e-12	p								Alcaligenes	Paraburkholderia	0.978104	5.00681e-06	p
		Comamonas	Xanthomonas	0.999631	3.17876e-12	p								Delftia	Paraburkholderia	0.931418	0.000259982	p								Alcaligenes	Pantoea	0.980543	3.3192e-06	p
		Comamonas	Lysobacter	0.977484	5.51742e-06	p								Delftia	Stenotrophomonas	0.999942	5.04042e-15	p								Alcaligenes	Serratia	0.997566	2.33819e-09	p
		Comamonas	Pseudoxanthomonas	0.999037	9.10873e-11	p								Delftia	Alcaligenes	0.909949	0.00066008	p								Alcaligenes	Klebsiella	0.948241	9.87261e-05	p
		Comamonas	Acidovorax	0.965355	2.46342e-05	p								Delftia	Serratia	0.922188	0.000400763	p								Alcaligenes	Bacillus	0.972324	1.13017e-05	p
		Comamonas	Citrobacter	0.993248	8.27226e-08	p								Delftia	Bradyrhizobium	0.933201	0.000237506	p								Alcaligenes	Lactococcus	-0.909539	0.000670383	n
		Comamonas	Luteimonas	0.991999	1.49651e-07	p								Delftia	Acinetobacter	0.989217	4.24211e-07	p								Alcaligenes	Kosakonia	0.997379	3.02679e-09	p
		Comamonas	Bosea	0.931909	0.000253655	p								Delftia	Delftia	1	4.74759e-56	p								Alcaligenes	Rahnella	0.924059	0.000368719	p
		Comamonas	Rhodopseudomonas	0.945578	0.000117364	p								Delftia	Enterobacter	0.927428	0.000315636	p								Alcaligenes	Pediococcus	0.937509	0.000188888	p
		Comamonas	Burkholderia	0.965294	2.47852e-05	p								Delftia	Comamonas	0.999445	1.32716e-11	p								Pseudoxanthomonas	Stenotrophomonas	0.981739	2.6616e-06	p
		Comamonas	Niveispirillum	0.997046	4.59711e-09	p								Delftia	Leuconostoc	0.917924	0.000480968	p								Pseudoxanthomonas	Pseudomonas	0.996079	1.23768e-08	p
		Comamonas	Achromobacter	0.905996	0.000764134	p								Delftia	Pantoea	0.928394	0.000301458	p								Pseudoxanthomonas	Delftia	0.993886	5.84805e-08	p
		Comamonas	Aquabacterium	0.99736	3.10469e-09	p								Delftia	Klebsiella	0.93161	0.000257496	p								Pseudoxanthomonas	Azospira	0.999764	6.64778e-13	p
		Citrobacter	Paraburkholderia	0.939756	0.000166544	p								Delftia	Azospira	0.999834	1.92923e-13	p								Pseudoxanthomonas	Aquabacterium	0.999197	4.81881e-11	p
		Citrobacter	Stenotrophomonas	0.984794	1.40659e-06	p								Delftia	Sphingobacterium	0.999891	4.46814e-14	p								Pseudoxanthomonas	Xanthomonas	0.980454	3.37279e-06	p
		Citrobacter	Azospira	0.999176	5.2899e-11	p								Delftia	Advenella	0.901646	0.000891334	p								Pseudoxanthomonas	Pseudoxanthomonas	1	5.37128e-55	p
		Citrobacter	Bradyrhizobium	0.938938	0.000174445	p								Delftia	Achromobacter	0.946518	0.000110527	p								Pseudoxanthomonas	Lysobacter	0.999735	9.9323e-13	p
		Citrobacter	Pseudomonas	0.956502	5.41568e-05	p								Delftia	Brevundimonas	0.999958	1.54214e-15	p								Lysobacter	Stenotrophomonas	0.977102	5.84919e-06	p
		Citrobacter	Delftia	0.99948	1.05863e-11	p								Delftia	Caulobacter	0.996921	5.31757e-09	p								Lysobacter	Pseudomonas	0.99378	6.20955e-08	p
		Citrobacter	Acinetobacter	0.949215	9.24645e-05	p								Delftia	Bacillus	0.938788	0.000175923	p								Lysobacter	Delftia	0.991083	2.18534e-07	p
		Citrobacter	Xanthomonas	0.996033	1.28941e-08	p								Delftia	Sphingobium	0.997169	3.96276e-09	p								Lysobacter	Azospira	0.999999	1.66328e-21	p
		Citrobacter	Lysobacter	0.946405	0.000111332	p								Delftia	Massilia	0.999564	5.71053e-12	p								Lysobacter	Aquabacterium	0.999855	1.22296e-13	p
		Citrobacter	Pseudoxanthomonas	0.987203	7.70955e-07	p								Enterobacter	Corynebacterium	1	1.13353e-22	p								Lysobacter	Xanthomonas	0.984721	1.4303e-06	p
		Citrobacter	Ralstonia	0.941171	0.000153461	p								Enterobacter	Pseudomonas	0.917868	0.000482094	p								Lysobacter	Pseudoxanthomonas	0.999735	9.9323e-13	p
		Citrobacter	Acidovorax	0.989109	4.39267e-07	p								Enterobacter	Paraburkholderia	0.999942	5.03769e-15	p								Lysobacter	Lysobacter	1	4.74759e-56	p
		Citrobacter	Comamonas	0.993248	8.27226e-08	p								Enterobacter	Stenotrophomonas	0.923328	0.00038101	p								Burkholderia	Klebsiella	0.94231	0.000143474	p
		Citrobacter	Citrobacter	1	5.37128e-55	p								Enterobacter	Alcaligenes	0.999018	9.75129e-11	p								Burkholderia	Shewanella	0.981106	2.99709e-06	p
		Citrobacter	Luteimonas	0.970657	1.38473e-05	p								Enterobacter	Serratia	0.999905	2.74007e-14	p								Burkholderia	Rahnella	0.963169	3.0453e-05	p
		Citrobacter	Bosea	0.967692	1.93372e-05	p								Enterobacter	Bradyrhizobium	0.999876	6.98219e-14	p								Burkholderia	Brevundimonas	0.998158	8.82183e-10	p
		Citrobacter	Rhodopseudomonas	0.976942	5.9926e-06	p								Enterobacter	Acinetobacter	0.972203	1.14747e-05	p								Burkholderia	Pediococcus	0.952613	7.28059e-05	p
		Citrobacter	Burkholderia	0.92848	0.000300223	p								Enterobacter	Lactobacillus	0.991884	1.5733e-07	p
		Citrobacter	Niveispirillum	0.981405	2.83481e-06	p								Enterobacter	Delftia	0.927428	0.000315636	p
		Citrobacter	Achromobacter	0.948984	9.39244e-05	p								Enterobacter	Comamonas	0.914452	0.000554107	p
		Citrobacter	Aquabacterium	0.99905	8.68988e-11	p								Enterobacter	Leuconostoc	0.999696	1.61271e-12	p
		Luteimonas	Stenotrophomonas	0.997673	1.99749e-09	p								Enterobacter	Pantoea	0.999997	2.2907e-19	p
		Luteimonas	Azospira	0.960095	4.01943e-05	p								Enterobacter	Staphylococcus	0.97446	8.55028e-06	p
		Luteimonas	Pseudomonas	0.998586	3.49284e-10	p								Enterobacter	Klebsiella	0.999936	7.03013e-15	p
		Luteimonas	Delftia	0.962394	3.27305e-05	p								Enterobacter	Azospira	0.920465	0.000431935	p
		Luteimonas	Xanthomonas	0.988204	5.80293e-07	p								Enterobacter	Sphingobacterium	0.921802	0.000407606	p
		Luteimonas	Lysobacter	0.996302	1.00914e-08	p								Enterobacter	Advenella	0.997958	1.26421e-09	p
		Luteimonas	Pseudoxanthomonas	0.996583	7.65604e-09	p								Enterobacter	Ochrobactrum	0.994977	2.94365e-08	p
		Luteimonas	Acidovorax	0.924691	0.000358323	p								Enterobacter	Brevibacterium	0.994413	4.26925e-08	p
		Luteimonas	Comamonas	0.991999	1.49651e-07	p								Enterobacter	Weissella	0.98509	1.31351e-06	p
		Luteimonas	Citrobacter	0.970657	1.38473e-05	p								Enterobacter	Achromobacter	0.998499	4.30425e-10	p
		Luteimonas	Dechloromonas	0.936526	0.000199304	p								Enterobacter	Brevundimonas	0.930805	0.000268053	p
		Luteimonas	Burkholderia	0.990541	2.68486e-07	p								Enterobacter	Bacillus	0.9995	9.19194e-12	p
		Luteimonas	Niveispirillum	0.998765	2.17685e-10	p								Enterobacter	Enterococcus	0.994202	4.859e-08	p
		Luteimonas	Aquabacterium	0.980213	3.51924e-06	p								Enterobacter	Massilia	0.915976	0.000521106	p
		Brevundimonas	Paraburkholderia	0.978544	4.66504e-06	p								Comamonas	Corynebacterium	0.914098	0.000561975	p
		Brevundimonas	Bradyrhizobium	0.979032	4.30604e-06	p								Comamonas	Pseudomonas	0.999964	9.51634e-16	p
		Brevundimonas	Candidatus_Phytoplasma	0.958723	4.51793e-05	p								Comamonas	Paraburkholderia	0.918775	0.000464138	p
		Brevundimonas	Acinetobacter	0.972201	1.14767e-05	p								Comamonas	Stenotrophomonas	0.999747	8.51467e-13	p
		Brevundimonas	Ralstonia	0.977678	5.3539e-06	p								Comamonas	Serratia	0.90879	0.0006895	p
		Brevundimonas	Acidovorax	0.917646	0.000486564	p								Comamonas	Bradyrhizobium	0.92071	0.0004274	p
		Brevundimonas	Serratia	0.95419	6.47716e-05	p								Comamonas	Acinetobacter	0.983788	1.75838e-06	p
		Brevundimonas	Bosea	0.954886	6.14348e-05	p								Comamonas	Delftia	0.999445	1.32716e-11	p
		Brevundimonas	Rhodopseudomonas	0.942339	0.000143231	p								Comamonas	Enterobacter	0.914452	0.000554107	p
		Brevundimonas	Shewanella	0.994585	3.82764e-08	p								Comamonas	Comamonas	1	4.74759e-56	p
		Brevundimonas	Achromobacter	0.972373	1.12326e-05	p								Comamonas	Leuconostoc	0.904195	0.000815138	p
		Brevundimonas	Sphingobacterium	0.999713	1.31812e-12	p								Comamonas	Pantoea	0.915498	0.000531309	p
		Brevundimonas	Sphingobium	0.999596	4.36221e-12	p								Comamonas	Klebsiella	0.918983	0.000460085	p
		Brevundimonas	Caulobacter	0.993899	5.80451e-08	p								Comamonas	Azospira	0.999886	5.25277e-14	p
		Serratia	Candidatus_Phytoplasma	0.999879	6.35783e-14	p								Comamonas	Sphingobacterium	0.999828	2.20049e-13	p
		Serratia	Brevundimonas	0.95419	6.47716e-05	p								Comamonas	Achromobacter	0.935242	0.000213501	p
		Serratia	Shewanella	0.980119	3.5782e-06	p								Comamonas	Brevundimonas	0.999099	7.22779e-11	p
		Serratia	Sphingobacterium	0.946749	0.00010889	p								Comamonas	Caulobacter	0.99898	1.11469e-10	p
		Serratia	Sphingobium	0.945301	0.000119439	p								Comamonas	Bacillus	0.926789	0.000325258	p
		Serratia	Caulobacter	0.981368	2.85456e-06	p								Comamonas	Sphingobium	0.999121	6.62899e-11	p
		Bosea	Paraburkholderia	0.995586	1.87376e-08	p								Comamonas	Massilia	0.999993	3.22766e-18	p
		Bosea	Stenotrophomonas	0.909175	0.000679634	p								Leuconostoc	Corynebacterium	0.999717	1.25276e-12	p
		Bosea	Azospira	0.97713	5.82496e-06	p								Leuconostoc	Pseudomonas	0.907803	0.000715251	p
		Bosea	Bradyrhizobium	0.995359	2.23187e-08	p								Leuconostoc	Paraburkholderia	0.999371	2.05554e-11	p
		Bosea	Delftia	0.975322	7.58816e-06	p								Leuconostoc	Stenotrophomonas	0.913579	0.000573637	p
		Bosea	Acinetobacter	0.997877	1.44974e-09	p								Leuconostoc	Alcaligenes	0.999807	3.29706e-13	p
		Bosea	Xanthomonas	0.941418	0.000151255	p								Leuconostoc	Serratia	0.999941	5.26131e-15	p
		Bosea	Pseudoxanthomonas	0.9151	0.000539888	p								Leuconostoc	Bradyrhizobium	0.999184	5.10985e-11	p
		Bosea	Ralstonia	0.995968	1.36522e-08	p								Leuconostoc	Acinetobacter	0.966134	2.27675e-05	p
		Bosea	Acidovorax	0.994264	4.68068e-08	p								Leuconostoc	Lactobacillus	0.994717	3.50975e-08	p
		Bosea	Comamonas	0.931909	0.000253655	p								Leuconostoc	Delftia	0.917924	0.000480968	p
		Bosea	Citrobacter	0.967692	1.93372e-05	p								Leuconostoc	Enterobacter	0.999696	1.61271e-12	p
		Bosea	Brevundimonas	0.954886	6.14348e-05	p								Leuconostoc	Comamonas	0.904195	0.000815138	p
		Bosea	Rhodopseudomonas	0.999211	4.53852e-11	p								Leuconostoc	Leuconostoc	1	5.37128e-55	p
		Bosea	Shewanella	0.918851	0.000462652	p								Leuconostoc	Pantoea	0.999629	3.2465e-12	p
		Bosea	Niveispirillum	0.901302	0.000901975	p								Leuconostoc	Staphylococcus	0.979701	3.84704e-06	p
		Bosea	Achromobacter	0.997828	1.56781e-09	p								Leuconostoc	Klebsiella	0.999352	2.27916e-11	p
		Bosea	Sphingobacterium	0.961727	3.47862e-05	p								Leuconostoc	Azospira	0.910549	0.000645207	p
		Bosea	Sphingobium	0.962941	3.11104e-05	p								Leuconostoc	Sphingobacterium	0.911963	0.000611077	p
		Bosea	Caulobacter	0.916308	0.000514114	p								Leuconostoc	Advenella	0.99923	4.17669e-11	p
		Bosea	Aquabacterium	0.955786	5.73039e-05	p								Leuconostoc	Ochrobactrum	0.997142	4.09543e-09	p
		Dechloromonas	Stenotrophomonas	0.910441	0.00064786	p								Leuconostoc	Brevibacterium	0.996713	6.68076e-09	p
		Dechloromonas	Pseudomonas	0.953838	6.65101e-05	p								Leuconostoc	Weissella	0.989032	4.50122e-07	p
		Dechloromonas	Lysobacter	0.963187	3.04017e-05	p								Leuconostoc	Achromobacter	0.996845	5.78719e-09	p
		Dechloromonas	Pseudoxanthomonas	0.904365	0.000810217	p								Leuconostoc	Brevundimonas	0.921509	0.000412843	p
		Dechloromonas	Luteimonas	0.936526	0.000199304	p								Leuconostoc	Bacillus	0.998417	5.19197e-10	p
		Dechloromonas	Burkholderia	0.975775	7.11554e-06	p								Leuconostoc	Enterococcus	0.996551	7.9064e-09	p
		Dechloromonas	Niveispirillum	0.91795	0.000480444	p								Leuconostoc	Massilia	0.905805	0.000769456	p
		Rhodopseudomonas	Paraburkholderia	0.991073	2.19437e-07	p								Pantoea	Corynebacterium	0.999994	1.75046e-18	p
		Rhodopseudomonas	Stenotrophomonas	0.924995	0.000353379	p								Pantoea	Pseudomonas	0.918894	0.00046182	p
		Rhodopseudomonas	Azospira	0.984804	1.40331e-06	p								Pantoea	Paraburkholderia	0.999966	7.39836e-16	p
		Rhodopseudomonas	Bradyrhizobium	0.990752	2.48193e-07	p								Pantoea	Stenotrophomonas	0.924321	0.000364387	p
		Rhodopseudomonas	Delftia	0.983321	1.94102e-06	p								Pantoea	Alcaligenes	0.9989	1.45153e-10	p
		Rhodopseudomonas	Acinetobacter	0.994502	4.03468e-08	p								Pantoea	Serratia	0.999866	9.16076e-14	p
		Rhodopseudomonas	Xanthomonas	0.954069	6.53659e-05	p								Pantoea	Bradyrhizobium	0.999913	1.982e-14	p
		Rhodopseudomonas	Pseudoxanthomonas	0.930393	0.000273568	p								Pantoea	Acinetobacter	0.972807	1.06322e-05	p
		Rhodopseudomonas	Ralstonia	0.991619	1.75992e-07	p								Pantoea	Lactobacillus	0.991551	1.81044e-07	p
		Rhodopseudomonas	Acidovorax	0.997727	1.83906e-09	p								Pantoea	Delftia	0.928394	0.000301458	p
		Rhodopseudomonas	Comamonas	0.945578	0.000117364	p								Pantoea	Enterobacter	0.999997	2.2907e-19	p
		Rhodopseudomonas	Citrobacter	0.976942	5.9926e-06	p								Pantoea	Comamonas	0.915498	0.000531309	p
		Rhodopseudomonas	Brevundimonas	0.942339	0.000143231	p								Pantoea	Leuconostoc	0.999629	3.2465e-12	p
		Rhodopseudomonas	Bosea	0.999211	4.53852e-11	p								Pantoea	Staphylococcus	0.973874	9.25083e-06	p
		Rhodopseudomonas	Shewanella	0.902454	0.000866647	p								Pantoea	Klebsiella	0.999962	1.14316e-15	p
		Rhodopseudomonas	Niveispirillum	0.917795	0.000483561	p								Pantoea	Azospira	0.921475	0.000413455	p
		Rhodopseudomonas	Achromobacter	0.994425	4.23594e-08	p								Pantoea	Sphingobacterium	0.922804	0.000390009	p
		Rhodopseudomonas	Sphingobacterium	0.950085	8.71106e-05	p								Pantoea	Advenella	0.997789	1.66947e-09	p
		Rhodopseudomonas	Sphingobium	0.95147	7.90516e-05	p								Pantoea	Ochrobactrum	0.994714	3.51809e-08	p
		Rhodopseudomonas	Aquabacterium	0.966711	2.1452e-05	p								Pantoea	Brevibacterium	0.994136	5.05578e-08	p
		Burkholderia	Stenotrophomonas	0.97888	4.41549e-06	p								Pantoea	Weissella	0.98464	1.45671e-06	p
		Burkholderia	Azospira	0.912639	0.000595222	p								Pantoea	Achromobacter	0.998638	3.06643e-10	p
		Burkholderia	Pseudomonas	0.996435	8.87959e-09	p								Pantoea	Brevundimonas	0.931749	0.000255705	p
		Burkholderia	Delftia	0.916016	0.000520262	p								Pantoea	Bacillus	0.999579	5.05128e-12	p
		Burkholderia	Xanthomonas	0.957843	4.86001e-05	p								Pantoea	Enterococcus	0.99392	5.73646e-08	p
		Burkholderia	Lysobacter	0.998668	2.8359e-10	p								Pantoea	Massilia	0.917013	0.000499458	p
		Burkholderia	Pseudoxanthomonas	0.975822	7.06696e-06	p								Staphylococcus	Corynebacterium	0.974656	8.32454e-06	p
		Burkholderia	Comamonas	0.965294	2.47852e-05	p								Staphylococcus	Paraburkholderia	0.971974	1.18058e-05	p
		Burkholderia	Citrobacter	0.92848	0.000300223	p								Staphylococcus	Alcaligenes	0.983451	1.88888e-06	p
		Burkholderia	Luteimonas	0.990541	2.68486e-07	p								Staphylococcus	Serratia	0.977461	5.53675e-06	p
		Burkholderia	Dechloromonas	0.975775	7.11554e-06	p								Staphylococcus	Bradyrhizobium	0.970803	1.36084e-05	p
		Burkholderia	Niveispirillum	0.982501	2.29446e-06	p								Staphylococcus	Lactobacillus	0.995103	2.6922e-08	p
		Burkholderia	Aquabacterium	0.943781	0.000131261	p								Staphylococcus	Enterobacter	0.97446	8.55028e-06	p
		Shewanella	Paraburkholderia	0.951832	7.70349e-05	p								Staphylococcus	Leuconostoc	0.979701	3.84704e-06	p
		Shewanella	Bradyrhizobium	0.95256	7.30892e-05	p								Staphylococcus	Pantoea	0.973874	9.25083e-06	p
		Shewanella	Candidatus_Phytoplasma	0.983083	2.03942e-06	p								Staphylococcus	Klebsiella	0.97185	1.19883e-05	p
		Shewanella	Acinetobacter	0.942602	0.000140989	p								Staphylococcus	Advenella	0.986813	8.55882e-07	p
		Shewanella	Ralstonia	0.950546	8.43647e-05	p								Staphylococcus	Ochrobactrum	0.992045	1.46688e-07	p
		Shewanella	Brevundimonas	0.994585	3.82764e-08	p								Staphylococcus	Brevibacterium	0.99272	1.07605e-07	p
		Shewanella	Serratia	0.980119	3.5782e-06	p								Staphylococcus	Weissella	0.998564	3.68632e-10	p
		Shewanella	Bosea	0.918851	0.000462652	p								Staphylococcus	Achromobacter	0.9607	3.81249e-05	p
		Shewanella	Rhodopseudomonas	0.902454	0.000866647	p								Staphylococcus	Bacillus	0.966873	2.10909e-05	p
		Shewanella	Achromobacter	0.942847	0.00013893	p								Staphylococcus	Enterococcus	0.992957	9.58896e-08	p
		Shewanella	Sphingobacterium	0.991809	1.62428e-07	p								Klebsiella	Corynebacterium	0.999925	1.18198e-14	p
		Shewanella	Sphingobium	0.991229	2.06305e-07	p								Klebsiella	Pseudomonas	0.922311	0.000398597	p
		Shewanella	Caulobacter	0.99998	1.27723e-16	p								Klebsiella	Paraburkholderia	1	3.30214e-24	p
		Niveispirillum	Stenotrophomonas	0.999828	2.18476e-13	p								Klebsiella	Stenotrophomonas	0.927625	0.000312712	p
		Niveispirillum	Azospira	0.972804	1.06351e-05	p								Klebsiella	Alcaligenes	0.998452	4.80314e-10	p
		Niveispirillum	Pseudomonas	0.994712	3.52183e-08	p								Klebsiella	Serratia	0.999685	1.83545e-12	p
		Niveispirillum	Delftia	0.974702	8.27164e-06	p								Klebsiella	Bradyrhizobium	0.99999	9.33353e-18	p
		Niveispirillum	Xanthomonas	0.994592	3.80934e-08	p								Klebsiella	Acinetobacter	0.974796	8.16553e-06	p
		Niveispirillum	Lysobacter	0.990802	2.43505e-07	p								Klebsiella	Lactobacillus	0.990378	2.85038e-07	p
		Niveispirillum	Pseudoxanthomonas	0.999456	1.23712e-11	p								Klebsiella	Delftia	0.93161	0.000257496	p
		Niveispirillum	Acidovorax	0.942464	0.00014216	p								Klebsiella	Enterobacter	0.999936	7.03013e-15	p
		Niveispirillum	Comamonas	0.997046	4.59711e-09	p								Klebsiella	Comamonas	0.918983	0.000460085	p
		Niveispirillum	Citrobacter	0.981405	2.83481e-06	p								Klebsiella	Leuconostoc	0.999352	2.27916e-11	p
		Niveispirillum	Luteimonas	0.998765	2.17685e-10	p								Klebsiella	Pantoea	0.999962	1.14316e-15	p
		Niveispirillum	Bosea	0.901302	0.000901975	p								Klebsiella	Staphylococcus	0.97185	1.19883e-05	p
		Niveispirillum	Dechloromonas	0.91795	0.000480444	p								Klebsiella	Azospira	0.924839	0.000355911	p
		Niveispirillum	Rhodopseudomonas	0.917795	0.000483561	p								Klebsiella	Sphingobacterium	0.926139	0.000335255	p
		Niveispirillum	Burkholderia	0.982501	2.29446e-06	p								Klebsiella	Advenella	0.997169	3.9621e-09	p
		Niveispirillum	Aquabacterium	0.988837	4.78623e-07	p								Klebsiella	Ochrobactrum	0.993777	6.22104e-08	p
		Achromobacter	Paraburkholderia	0.999606	4.00585e-12	p								Klebsiella	Brevibacterium	0.993151	8.69415e-08	p
		Achromobacter	Azospira	0.961002	3.71202e-05	p								Klebsiella	Weissella	0.983075	2.04284e-06	p
		Achromobacter	Bradyrhizobium	0.999536	7.08355e-12	p								Klebsiella	Achromobacter	0.999056	8.4939e-11	p
		Achromobacter	Delftia	0.958662	4.54121e-05	p								Klebsiella	Brevundimonas	0.934891	0.000217505	p
		Achromobacter	Acinetobacter	1	3.33547e-23	p								Klebsiella	Caulobacter	0.900242	0.000935338	p
		Achromobacter	Xanthomonas	0.917161	0.000496424	p								Klebsiella	Bacillus	0.999794	4.10162e-13	p
		Achromobacter	Ralstonia	0.999714	1.30247e-12	p								Klebsiella	Enterococcus	0.992918	9.77226e-08	p
		Achromobacter	Acidovorax	0.98506	1.32265e-06	p								Klebsiella	Sphingobium	0.901645	0.000891358	p
		Achromobacter	Comamonas	0.905996	0.000764134	p								Klebsiella	Massilia	0.920468	0.000431879	p
		Achromobacter	Citrobacter	0.948984	9.39244e-05	p								Azospira	Corynebacterium	0.920123	0.000438319	p
		Achromobacter	Brevundimonas	0.972373	1.12326e-05	p								Azospira	Pseudomonas	0.999978	1.5778e-16	p
		Achromobacter	Bosea	0.997828	1.56781e-09	p								Azospira	Paraburkholderia	0.924638	0.000359177	p
		Achromobacter	Rhodopseudomonas	0.994425	4.23594e-08	p								Azospira	Stenotrophomonas	0.999973	3.50286e-16	p
		Achromobacter	Shewanella	0.942847	0.00013893	p								Azospira	Alcaligenes	0.902248	0.000872894	p
		Achromobacter	Sphingobacterium	0.977686	5.34675e-06	p								Azospira	Serratia	0.914994	0.000542203	p
		Achromobacter	Sphingobium	0.978615	4.61169e-06	p								Azospira	Bradyrhizobium	0.926505	0.000329609	p
		Achromobacter	Caulobacter	0.940696	0.000157773	p								Azospira	Acinetobacter	0.986387	9.5644e-07	p
		Achromobacter	Aquabacterium	0.934342	0.000223873	p								Azospira	Delftia	0.999834	1.92923e-13	p
		Sphingobacterium	Paraburkholderia	0.983199	1.99105e-06	p								Azospira	Enterobacter	0.920465	0.000431935	p
		Sphingobacterium	Bradyrhizobium	0.983631	1.81824e-06	p								Azospira	Comamonas	0.999886	5.25277e-14	p
		Sphingobacterium	Candidatus_Phytoplasma	0.951637	7.8117e-05	p								Azospira	Leuconostoc	0.910549	0.000645207	p
		Sphingobacterium	Acinetobacter	0.977532	5.47655e-06	p								Azospira	Pantoea	0.921475	0.000413455	p
		Sphingobacterium	Ralstonia	0.98243	2.3268e-06	p								Azospira	Klebsiella	0.924839	0.000355911	p
		Sphingobacterium	Acidovorax	0.926903	0.000323532	p								Azospira	Sphingobacterium	0.999994	1.63693e-18	p
		Sphingobacterium	Brevundimonas	0.999713	1.31812e-12	p								Azospira	Achromobacter	0.940487	0.000159691	p
		Sphingobacterium	Serratia	0.946749	0.00010889	p								Azospira	Brevundimonas	0.999626	3.32028e-12	p
		Sphingobacterium	Bosea	0.961727	3.47862e-05	p								Azospira	Caulobacter	0.998183	8.4006e-10	p
		Sphingobacterium	Rhodopseudomonas	0.950085	8.71106e-05	p								Azospira	Bacillus	0.932361	0.000247921	p
		Sphingobacterium	Shewanella	0.991809	1.62428e-07	p								Azospira	Sphingobium	0.998373	5.71288e-10	p
		Sphingobacterium	Achromobacter	0.977686	5.34675e-06	p								Azospira	Massilia	0.999936	6.99684e-15	p
		Sphingobacterium	Sphingobium	0.99999	1.03424e-17	p								Sphingobacterium	Corynebacterium	0.921462	0.000413687	p
		Sphingobacterium	Caulobacter	0.990972	2.28186e-07	p								Sphingobacterium	Pseudomonas	0.99995	2.9668e-15	p
		Sphingobium	Paraburkholderia	0.984005	1.67772e-06	p								Sphingobacterium	Paraburkholderia	0.92594	0.00033836	p
		Sphingobium	Bradyrhizobium	0.984427	1.52857e-06	p								Sphingobacterium	Stenotrophomonas	0.999992	4.41723e-18	p
		Sphingobium	Candidatus_Phytoplasma	0.950255	8.60958e-05	p								Sphingobacterium	Alcaligenes	0.903723	0.000828881	p
		Sphingobium	Acinetobacter	0.978464	4.72613e-06	p								Sphingobacterium	Serratia	0.916374	0.000512727	p
		Sphingobium	Ralstonia	0.983254	1.96831e-06	p								Sphingobacterium	Bradyrhizobium	0.927791	0.000310252	p
		Sphingobium	Acidovorax	0.92857	0.000298925	p								Sphingobacterium	Acinetobacter	0.986945	8.26391e-07	p
		Sphingobium	Brevundimonas	0.999596	4.36221e-12	p								Sphingobacterium	Delftia	0.999891	4.46814e-14	p
		Sphingobium	Serratia	0.945301	0.000119439	p								Sphingobacterium	Enterobacter	0.921802	0.000407606	p
		Sphingobium	Bosea	0.962941	3.11104e-05	p								Sphingobacterium	Comamonas	0.999828	2.20049e-13	p
		Sphingobium	Rhodopseudomonas	0.95147	7.90516e-05	p								Sphingobacterium	Leuconostoc	0.911963	0.000611077	p
		Sphingobium	Shewanella	0.991229	2.06305e-07	p								Sphingobacterium	Pantoea	0.922804	0.000390009	p
		Sphingobium	Achromobacter	0.978615	4.61169e-06	p								Sphingobacterium	Klebsiella	0.926139	0.000335255	p
		Sphingobium	Sphingobacterium	0.99999	1.03424e-17	p								Sphingobacterium	Azospira	0.999994	1.63693e-18	p
		Sphingobium	Caulobacter	0.990363	2.86576e-07	p								Sphingobacterium	Sphingobacterium	1	4.74759e-56	p
		Caulobacter	Paraburkholderia	0.94985	8.85332e-05	p								Sphingobacterium	Achromobacter	0.941648	0.000149221	p
		Caulobacter	Bradyrhizobium	0.950593	8.40917e-05	p								Sphingobacterium	Brevundimonas	0.999714	1.29793e-12	p
		Caulobacter	Candidatus_Phytoplasma	0.984235	1.59521e-06	p								Sphingobacterium	Caulobacter	0.99797	1.23751e-09	p
		Caulobacter	Acinetobacter	0.940446	0.000160066	p								Sphingobacterium	Bacillus	0.933597	0.000232712	p
		Caulobacter	Ralstonia	0.94854	9.67731e-05	p								Sphingobacterium	Sphingobium	0.998171	8.59748e-10	p
		Caulobacter	Brevundimonas	0.993899	5.80451e-08	p								Sphingobacterium	Massilia	0.999891	4.45911e-14	p
		Caulobacter	Serratia	0.981368	2.85456e-06	p								Advenella	Corynebacterium	0.998014	1.14816e-09	p
		Caulobacter	Bosea	0.916308	0.000514114	p								Advenella	Paraburkholderia	0.997209	3.77202e-09	p
		Caulobacter	Shewanella	0.99998	1.27723e-16	p								Advenella	Alcaligenes	0.999808	3.23515e-13	p
		Caulobacter	Achromobacter	0.940696	0.000157773	p								Advenella	Serratia	0.998743	2.31401e-10	p
		Caulobacter	Sphingobacterium	0.990972	2.28186e-07	p								Advenella	Bradyrhizobium	0.996829	5.89574e-09	p
		Caulobacter	Sphingobium	0.990363	2.86576e-07	p								Advenella	Acinetobacter	0.955263	5.9682e-05	p
		Aquabacterium	Paraburkholderia	0.923967	0.000370259	p								Advenella	Lactobacillus	0.99798	1.21787e-09	p
		Aquabacterium	Stenotrophomonas	0.991429	1.90353e-07	p								Advenella	Delftia	0.901646	0.000891334	p
		Aquabacterium	Azospira	0.996458	8.68074e-09	p								Advenella	Enterobacter	0.997958	1.26421e-09	p
		Aquabacterium	Bradyrhizobium	0.923052	0.000385721	p								Advenella	Leuconostoc	0.99923	4.17669e-11	p
		Aquabacterium	Pseudomonas	0.968306	1.80921e-05	p								Advenella	Pantoea	0.997789	1.66947e-09	p
		Aquabacterium	Delftia	0.997124	4.18701e-09	p								Advenella	Staphylococcus	0.986813	8.55882e-07	p
		Aquabacterium	Acinetobacter	0.934603	0.000220827	p								Advenella	Klebsiella	0.997169	3.9621e-09	p
		Aquabacterium	Xanthomonas	0.998965	1.17479e-10	p								Advenella	Advenella	1	4.74759e-56	p
		Aquabacterium	Lysobacter	0.95958	4.20161e-05	p								Advenella	Ochrobactrum	0.999339	2.44215e-11	p
		Aquabacterium	Pseudoxanthomonas	0.993214	8.41947e-08	p								Advenella	Brevibacterium	0.999125	6.5259e-11	p
		Aquabacterium	Ralstonia	0.925551	0.000344489	p								Advenella	Weissella	0.994067	5.26645e-08	p
		Aquabacterium	Acidovorax	0.981755	2.65342e-06	p								Advenella	Achromobacter	0.992963	9.56122e-08	p
		Aquabacterium	Comamonas	0.99736	3.10469e-09	p								Advenella	Brevundimonas	0.905558	0.000776348	p
		Aquabacterium	Citrobacter	0.99905	8.68988e-11	p								Advenella	Bacillus	0.99544	2.09916e-08	p
		Aquabacterium	Luteimonas	0.980213	3.51924e-06	p								Advenella	Enterococcus	0.99904	9.01597e-11	p
		Aquabacterium	Bosea	0.955786	5.73039e-05	p								Ochrobactrum	Corynebacterium	0.995064	2.76906e-08	p
		Aquabacterium	Rhodopseudomonas	0.966711	2.1452e-05	p								Ochrobactrum	Paraburkholderia	0.993836	6.01873e-08	p
		Aquabacterium	Burkholderia	0.943781	0.000131261	p								Ochrobactrum	Alcaligenes	0.998435	4.98966e-10	p
		Aquabacterium	Niveispirillum	0.988837	4.78623e-07	p								Ochrobactrum	Serratia	0.996261	1.04829e-08	p
		Aquabacterium	Achromobacter	0.934342	0.000223873	p								Ochrobactrum	Bradyrhizobium	0.993277	8.1496e-08	p
														Ochrobactrum	Acinetobacter	0.94388	0.00013047	p
														Ochrobactrum	Lactobacillus	0.99963	3.21745e-12	p
														Ochrobactrum	Enterobacter	0.994977	2.94365e-08	p
														Ochrobactrum	Leuconostoc	0.997142	4.09543e-09	p
														Ochrobactrum	Pantoea	0.994714	3.51809e-08	p
														Ochrobactrum	Staphylococcus	0.992045	1.46688e-07	p
														Ochrobactrum	Klebsiella	0.993777	6.22104e-08	p
														Ochrobactrum	Advenella	0.999339	2.44215e-11	p
														Ochrobactrum	Brevibacterium	0.999985	4.33629e-17	p
														Ochrobactrum	Weissella	0.997364	3.08916e-09	p
														Ochrobactrum	Achromobacter	0.988001	6.15788e-07	p
														Ochrobactrum	Bacillus	0.991314	1.99377e-07	p
														Ochrobactrum	Enterococcus	0.999972	3.7463e-16	p
														Brevibacterium	Corynebacterium	0.994505	4.0289e-08	p
														Brevibacterium	Paraburkholderia	0.993213	8.42454e-08	p
														Brevibacterium	Alcaligenes	0.998113	9.59441e-10	p
														Brevibacterium	Serratia	0.995773	1.61063e-08	p
														Brevibacterium	Bradyrhizobium	0.992627	1.12481e-07	p
														Brevibacterium	Acinetobacter	0.942055	0.000145671	p
														Brevibacterium	Lactobacillus	0.999764	6.66297e-13	p
														Brevibacterium	Enterobacter	0.994413	4.26925e-08	p
														Brevibacterium	Leuconostoc	0.996713	6.68076e-09	p
														Brevibacterium	Pantoea	0.994136	5.05578e-08	p
														Brevibacterium	Staphylococcus	0.99272	1.07605e-07	p
														Brevibacterium	Klebsiella	0.993151	8.69415e-08	p
														Brevibacterium	Advenella	0.999125	6.5259e-11	p
														Brevibacterium	Ochrobactrum	0.999985	4.33629e-17	p
														Brevibacterium	Weissella	0.997747	1.78426e-09	p
														Brevibacterium	Achromobacter	0.98714	7.84306e-07	p
														Brevibacterium	Bacillus	0.990578	2.6485e-07	p
														Brevibacterium	Enterococcus	0.999998	3.44937e-20	p
														Weissella	Corynebacterium	0.98524	1.26803e-06	p
														Weissella	Paraburkholderia	0.983171	2.00256e-06	p
														Weissella	Alcaligenes	0.991744	1.67013e-07	p
														Weissella	Serratia	0.987366	7.37166e-07	p
														Weissella	Bradyrhizobium	0.982259	2.40698e-06	p
														Weissella	Acinetobacter	0.917425	0.000491038	p
														Weissella	Lactobacillus	0.998969	1.157e-10	p
														Weissella	Enterobacter	0.98509	1.31351e-06	p
														Weissella	Leuconostoc	0.989032	4.50122e-07	p
														Weissella	Pantoea	0.98464	1.45671e-06	p
														Weissella	Staphylococcus	0.998564	3.68632e-10	p
														Weissella	Klebsiella	0.983075	2.04284e-06	p
														Weissella	Advenella	0.994067	5.26645e-08	p
														Weissella	Ochrobactrum	0.997364	3.08916e-09	p
														Weissella	Brevibacterium	0.997747	1.78426e-09	p
														Weissella	Weissella	1	4.74759e-56	p
														Weissella	Achromobacter	0.97419	8.86884e-06	p
														Weissella	Bacillus	0.979158	4.2169e-06	p
														Weissella	Enterococcus	0.997877	1.44756e-09	p
														Achromobacter	Corynebacterium	0.998451	4.80811e-10	p
														Achromobacter	Pseudomonas	0.938226	0.000181548	p
														Achromobacter	Paraburkholderia	0.999033	9.24208e-11	p
														Achromobacter	Stenotrophomonas	0.942973	0.00013788	p
														Achromobacter	Alcaligenes	0.995093	2.71203e-08	p
														Achromobacter	Serratia	0.99765	2.06618e-09	p
														Achromobacter	Bradyrhizobium	0.999238	4.02175e-11	p
														Achromobacter	Acinetobacter	0.983566	1.84353e-06	p
														Achromobacter	Lactobacillus	0.983432	1.89639e-06	p
														Achromobacter	Delftia	0.946518	0.000110527	p
														Achromobacter	Enterobacter	0.998499	4.30425e-10	p
														Achromobacter	Comamonas	0.935242	0.000213501	p
														Achromobacter	Leuconostoc	0.996845	5.78719e-09	p
														Achromobacter	Pantoea	0.998638	3.06643e-10	p
														Achromobacter	Staphylococcus	0.9607	3.81249e-05	p
														Achromobacter	Klebsiella	0.999056	8.4939e-11	p
														Achromobacter	Azospira	0.940487	0.000159691	p
														Achromobacter	Sphingobacterium	0.941648	0.000149221	p
														Achromobacter	Advenella	0.992963	9.56122e-08	p
														Achromobacter	Ochrobactrum	0.988001	6.15788e-07	p
														Achromobacter	Brevibacterium	0.98714	7.84306e-07	p
														Achromobacter	Weissella	0.97419	8.86884e-06	p
														Achromobacter	Brevundimonas	0.949425	9.11514e-05	p
														Achromobacter	Caulobacter	0.918303	0.000473421	p
														Achromobacter	Bacillus	0.999732	1.04301e-12	p
														Achromobacter	Enterococcus	0.986821	8.54078e-07	p
														Achromobacter	Sphingobium	0.919578	0.000448629	p
														Achromobacter	Massilia	0.936575	0.000198779	p
														Brevundimonas	Corynebacterium	0.930485	0.000272328	p
														Brevundimonas	Pseudomonas	0.999424	1.50637e-11	p
														Brevundimonas	Paraburkholderia	0.934703	0.000219662	p
														Brevundimonas	Stenotrophomonas	0.999801	3.65822e-13	p
														Brevundimonas	Alcaligenes	0.913699	0.000570933	p
														Brevundimonas	Serratia	0.925681	0.000342436	p
														Brevundimonas	Bradyrhizobium	0.936444	0.000200184	p
														Brevundimonas	Acinetobacter	0.990513	2.71299e-07	p
														Brevundimonas	Delftia	0.999958	1.54214e-15	p
														Brevundimonas	Enterobacter	0.930805	0.000268053	p
														Brevundimonas	Comamonas	0.999099	7.22779e-11	p
														Brevundimonas	Leuconostoc	0.921509	0.000412843	p
														Brevundimonas	Pantoea	0.931749	0.000255705	p
														Brevundimonas	Klebsiella	0.934891	0.000217505	p
														Brevundimonas	Azospira	0.999626	3.32028e-12	p
														Brevundimonas	Sphingobacterium	0.999714	1.29793e-12	p
														Brevundimonas	Advenella	0.905558	0.000776348	p
														Brevundimonas	Achromobacter	0.949425	9.11514e-05	p
														Brevundimonas	Caulobacter	0.996163	1.14763e-08	p
														Brevundimonas	Bacillus	0.941895	0.000147055	p
														Brevundimonas	Sphingobium	0.996441	8.8245e-09	p
														Brevundimonas	Massilia	0.999252	3.76176e-11	p
														Caulobacter	Pseudomonas	0.998559	3.73608e-10	p
														Caulobacter	Paraburkholderia	0.900012	0.000942681	p
														Caulobacter	Stenotrophomonas	0.997711	1.88586e-09	p
														Caulobacter	Bradyrhizobium	0.90215	0.000875884	p
														Caulobacter	Acinetobacter	0.974687	8.28938e-06	p
														Caulobacter	Delftia	0.996921	5.31757e-09	p
														Caulobacter	Comamonas	0.99898	1.11469e-10	p
														Caulobacter	Klebsiella	0.900242	0.000935338	p
														Caulobacter	Azospira	0.998183	8.4006e-10	p
														Caulobacter	Sphingobacterium	0.99797	1.23751e-09	p
														Caulobacter	Achromobacter	0.918303	0.000473421	p
														Caulobacter	Brevundimonas	0.996163	1.14763e-08	p
														Caulobacter	Bacillus	0.908885	0.000687057	p
														Caulobacter	Sphingobium	0.999995	1.07542e-18	p
														Caulobacter	Massilia	0.998802	1.95682e-10	p
														Bacillus	Corynebacterium	0.999472	1.11243e-11	p
														Bacillus	Pseudomonas	0.929957	0.000279488	p
														Bacillus	Paraburkholderia	0.999784	4.9091e-13	p
														Bacillus	Stenotrophomonas	0.935007	0.00021617	p
														Bacillus	Alcaligenes	0.997118	4.2177e-09	p
														Bacillus	Serratia	0.99897	1.15458e-10	p
														Bacillus	Bradyrhizobium	0.999874	7.39365e-14	p
														Bacillus	Acinetobacter	0.979119	4.24417e-06	p
														Bacillus	Lactobacillus	0.987368	7.36729e-07	p
														Bacillus	Delftia	0.938788	0.000175923	p
														Bacillus	Enterobacter	0.9995	9.19194e-12	p
														Bacillus	Comamonas	0.926789	0.000325258	p
														Bacillus	Leuconostoc	0.998417	5.19197e-10	p
														Bacillus	Pantoea	0.999579	5.05128e-12	p
														Bacillus	Staphylococcus	0.966873	2.10909e-05	p
														Bacillus	Klebsiella	0.999794	4.10162e-13	p
														Bacillus	Azospira	0.932361	0.000247921	p
														Bacillus	Sphingobacterium	0.933597	0.000232712	p
														Bacillus	Advenella	0.99544	2.09916e-08	p
														Bacillus	Ochrobactrum	0.991314	1.99377e-07	p
														Bacillus	Brevibacterium	0.990578	2.6485e-07	p
														Bacillus	Weissella	0.979158	4.2169e-06	p
														Bacillus	Achromobacter	0.999732	1.04301e-12	p
														Bacillus	Brevundimonas	0.941895	0.000147055	p
														Bacillus	Caulobacter	0.908885	0.000687057	p
														Bacillus	Bacillus	1	4.74759e-56	p
														Bacillus	Enterococcus	0.990305	2.92602e-07	p
														Bacillus	Sphingobium	0.910229	0.000653123	p
														Bacillus	Massilia	0.928203	0.000304222	p
														Enterococcus	Corynebacterium	0.994296	4.59037e-08	p
														Enterococcus	Paraburkholderia	0.992981	9.47422e-08	p
														Enterococcus	Alcaligenes	0.997989	1.19747e-09	p
														Enterococcus	Serratia	0.995589	1.86878e-08	p
														Enterococcus	Bradyrhizobium	0.992386	1.25895e-07	p
														Enterococcus	Acinetobacter	0.941389	0.00015151	p
														Enterococcus	Lactobacillus	0.999805	3.41649e-13	p
														Enterococcus	Enterobacter	0.994202	4.859e-08	p
														Enterococcus	Leuconostoc	0.996551	7.9064e-09	p
														Enterococcus	Pantoea	0.99392	5.73646e-08	p
														Enterococcus	Staphylococcus	0.992957	9.58896e-08	p
														Enterococcus	Klebsiella	0.992918	9.77226e-08	p
														Enterococcus	Advenella	0.99904	9.01597e-11	p
														Enterococcus	Ochrobactrum	0.999972	3.7463e-16	p
														Enterococcus	Brevibacterium	0.999998	3.44937e-20	p
														Enterococcus	Weissella	0.997877	1.44756e-09	p
														Enterococcus	Achromobacter	0.986821	8.54078e-07	p
														Enterococcus	Bacillus	0.990305	2.92602e-07	p
														Sphingobium	Pseudomonas	0.998727	2.41943e-10	p
														Sphingobium	Paraburkholderia	0.901417	0.00089841	p
														Sphingobium	Stenotrophomonas	0.997924	1.33913e-09	p
														Sphingobium	Bradyrhizobium	0.90354	0.000834263	p
														Sphingobium	Acinetobacter	0.975404	7.50069e-06	p
														Sphingobium	Delftia	0.997169	3.96276e-09	p
														Sphingobium	Comamonas	0.999121	6.62899e-11	p
														Sphingobium	Klebsiella	0.901645	0.000891358	p
														Sphingobium	Azospira	0.998373	5.71288e-10	p
														Sphingobium	Sphingobacterium	0.998171	8.59748e-10	p
														Sphingobium	Achromobacter	0.919578	0.000448629	p
														Sphingobium	Brevundimonas	0.996441	8.8245e-09	p
														Sphingobium	Caulobacter	0.999995	1.07542e-18	p
														Sphingobium	Bacillus	0.910229	0.000653123	p
														Sphingobium	Massilia	0.998955	1.21314e-10	p
														Massilia	Corynebacterium	0.915625	0.000528579	p
														Massilia	Pseudomonas	0.999989	1.56687e-17	p
														Massilia	Paraburkholderia	0.920262	0.000435722	p
														Massilia	Stenotrophomonas	0.999825	2.34857e-13	p
														Massilia	Serratia	0.910362	0.000649821	p
														Massilia	Bradyrhizobium	0.92218	0.000400897	p
														Massilia	Acinetobacter	0.984459	1.51742e-06	p
														Massilia	Delftia	0.999564	5.71053e-12	p
														Massilia	Enterobacter	0.915976	0.000521106	p
														Massilia	Comamonas	0.999993	3.22766e-18	p
														Massilia	Leuconostoc	0.905805	0.000769456	p
														Massilia	Pantoea	0.917013	0.000499458	p
														Massilia	Klebsiella	0.920468	0.000431879	p
														Massilia	Azospira	0.999936	6.99684e-15	p
														Massilia	Sphingobacterium	0.999891	4.45911e-14	p
														Massilia	Achromobacter	0.936575	0.000198779	p
														Massilia	Brevundimonas	0.999252	3.76176e-11	p
														Massilia	Caulobacter	0.998802	1.95682e-10	p
														Massilia	Bacillus	0.928203	0.000304222	p
														Massilia	Sphingobium	0.998955	1.21314e-10	p
														Rhizobium	Rhizobium	1	5.37128e-55	p

## Sheet: Sheet2
SB	Source	target	cor	p	cor
	Paraburkholderia	Azospira	0.952858	7.1514e-05	p		node	abundance	phylum	degree
	Paraburkholderia	Bradyrhizobium	0.999997	1.26976e-19	p		Citrobacter	1636	Proteobacteria	22
	Paraburkholderia	Delftia	0.950294	8.58575e-05	p		Acidovorax	2786	Proteobacteria	21
	Paraburkholderia	Acinetobacter	0.999585	4.79847e-12	p		Bosea	956	Proteobacteria	21
	Paraburkholderia	Xanthomonas	0.90561	0.000774892	p		Azospira	20066	Proteobacteria	20
	Paraburkholderia	Ralstonia	0.999991	6.32396e-18	p		Delftia	6957	Proteobacteria	20
	Paraburkholderia	Acidovorax	0.979836	3.75842e-06	p		Xanthomonas	5106	Proteobacteria	20
	Paraburkholderia	Citrobacter	0.939756	0.000166544	p		Rhodopseudomonas	822	Proteobacteria	20
	Paraburkholderia	Brevundimonas	0.978544	4.66504e-06	p		Aquabacterium	488	Proteobacteria	20
	Paraburkholderia	Bosea	0.995586	1.87376e-08	p		Acinetobacter	6236	Proteobacteria	18
	Paraburkholderia	Rhodopseudomonas	0.991073	2.19437e-07	p		Achromobacter	695	Proteobacteria	18
	Paraburkholderia	Shewanella	0.951832	7.70349e-05	p		Paraburkholderia	56573	Proteobacteria	17
	Paraburkholderia	Achromobacter	0.999606	4.00585e-12	p		Bradyrhizobium	19466	Proteobacteria	17
	Paraburkholderia	Sphingobacterium	0.983199	1.99105e-06	p		Ralstonia	3001	Proteobacteria	17
	Paraburkholderia	Sphingobium	0.984005	1.67772e-06	p		Comamonas	1978	Proteobacteria	17
	Paraburkholderia	Caulobacter	0.94985	8.85332e-05	p		Stenotrophomonas	40986	Proteobacteria	16
	Paraburkholderia	Aquabacterium	0.923967	0.000370259	p		Pseudoxanthomonas	3267	Proteobacteria	16
	Stenotrophomonas	Azospira	0.97693	6.0039e-06	p		Niveispirillum	722	Proteobacteria	16
	Stenotrophomonas	Pseudomonas	0.992638	1.11914e-07	p		Lysobacter	3308	Proteobacteria	15
	Stenotrophomonas	Delftia	0.978677	4.56538e-06	p		Pseudomonas	12147	Proteobacteria	14
	Stenotrophomonas	Xanthomonas	0.996346	9.67586e-09	p		Luteimonas	1431	Proteobacteria	14
	Stenotrophomonas	Lysobacter	0.988125	5.93993e-07	p		Brevundimonas	1141	Proteobacteria	14
	Stenotrophomonas	Pseudoxanthomonas	0.999895	3.84453e-14	p		Sphingobacterium	684	Bacteroidetes	14
	Stenotrophomonas	Acidovorax	0.948498	9.7048e-05	p		Sphingobium	620	Proteobacteria	14
	Stenotrophomonas	Comamonas	0.998298	6.67931e-10	p		Burkholderia	737	Proteobacteria	13
	Stenotrophomonas	Citrobacter	0.984794	1.40659e-06	p		Shewanella	727	Proteobacteria	13
	Stenotrophomonas	Luteimonas	0.997673	1.99749e-09	p		Caulobacter	617	Proteobacteria	12
	Stenotrophomonas	Bosea	0.909175	0.000679634	p		Dechloromonas	852	Proteobacteria	7
	Stenotrophomonas	Dechloromonas	0.910441	0.00064786	p		Candidatus_Phytoplasma	7392	Tenericutes	6
	Stenotrophomonas	Rhodopseudomonas	0.924995	0.000353379	p		Serratia	1038	Proteobacteria	6
	Stenotrophomonas	Burkholderia	0.97888	4.41549e-06	p
	Stenotrophomonas	Niveispirillum	0.999828	2.18476e-13	p
	Stenotrophomonas	Aquabacterium	0.991429	1.90353e-07	p
	Azospira	Bradyrhizobium	0.952132	7.53878e-05	p
	Azospira	Pseudomonas	0.943872	0.000130536	p
	Azospira	Delftia	0.999965	8.16565e-16	p
	Azospira	Acinetobacter	0.961204	3.64567e-05	p
	Azospira	Xanthomonas	0.9916	1.77398e-07	p
	Azospira	Lysobacter	0.932514	0.000246006	p
	Azospira	Pseudoxanthomonas	0.979915	3.70716e-06	p
	Azospira	Ralstonia	0.954113	6.51484e-05	p
	Azospira	Acidovorax	0.994268	4.66801e-08	p
	Azospira	Comamonas	0.98772	6.67555e-07	p
	Azospira	Citrobacter	0.999176	5.2899e-11	p
	Azospira	Luteimonas	0.960095	4.01943e-05	p
	Azospira	Bosea	0.97713	5.82496e-06	p
	Azospira	Rhodopseudomonas	0.984804	1.40331e-06	p
	Azospira	Burkholderia	0.912639	0.000595222	p
	Azospira	Niveispirillum	0.972804	1.06351e-05	p
	Azospira	Achromobacter	0.961002	3.71202e-05	p
	Azospira	Aquabacterium	0.996458	8.68074e-09	p
	Bradyrhizobium	Delftia	0.94955	9.03775e-05	p
	Bradyrhizobium	Acinetobacter	0.999513	8.36751e-12	p
	Bradyrhizobium	Xanthomonas	0.904596	0.000803578	p
	Bradyrhizobium	Ralstonia	0.999979	1.5014e-16	p
	Bradyrhizobium	Acidovorax	0.979357	4.07832e-06	p
	Bradyrhizobium	Citrobacter	0.938938	0.000174445	p
	Bradyrhizobium	Brevundimonas	0.979032	4.30604e-06	p
	Bradyrhizobium	Bosea	0.995359	2.23187e-08	p
	Bradyrhizobium	Rhodopseudomonas	0.990752	2.48193e-07	p
	Bradyrhizobium	Shewanella	0.95256	7.30892e-05	p
	Bradyrhizobium	Achromobacter	0.999536	7.08355e-12	p
	Bradyrhizobium	Sphingobacterium	0.983631	1.81824e-06	p
	Bradyrhizobium	Sphingobium	0.984427	1.52857e-06	p
	Bradyrhizobium	Caulobacter	0.950593	8.40917e-05	p
	Bradyrhizobium	Aquabacterium	0.923052	0.000385721	p
	Pseudomonas	Delftia	0.946594	0.000109988	p
	Pseudomonas	Xanthomonas	0.978666	4.57315e-06	p
	Pseudomonas	Lysobacter	0.99946	1.20033e-11	p
	Pseudomonas	Pseudoxanthomonas	0.990783	2.45287e-07	p
	Pseudomonas	Acidovorax	0.903146	0.000845904	p
	Pseudomonas	Comamonas	0.983887	1.72131e-06	p
	Pseudomonas	Citrobacter	0.956502	5.41568e-05	p
	Pseudomonas	Luteimonas	0.998586	3.49284e-10	p
	Pseudomonas	Dechloromonas	0.953838	6.65101e-05	p
	Pseudomonas	Burkholderia	0.996435	8.87959e-09	p
	Pseudomonas	Niveispirillum	0.994712	3.52183e-08	p
	Pseudomonas	Aquabacterium	0.968306	1.80921e-05	p
	Candidatus_Phytoplasma	Brevundimonas	0.958723	4.51793e-05	p
	Candidatus_Phytoplasma	Serratia	0.999879	6.35783e-14	p
	Candidatus_Phytoplasma	Shewanella	0.983083	2.03942e-06	p
	Candidatus_Phytoplasma	Sphingobacterium	0.951637	7.8117e-05	p
	Candidatus_Phytoplasma	Sphingobium	0.950255	8.60958e-05	p
	Candidatus_Phytoplasma	Caulobacter	0.984235	1.59521e-06	p
	Delftia	Acinetobacter	0.958871	4.46244e-05	p
	Delftia	Xanthomonas	0.992644	1.11588e-07	p
	Delftia	Lysobacter	0.935493	0.00021067	p
	Delftia	Pseudoxanthomonas	0.981544	2.76161e-06	p
	Delftia	Ralstonia	0.951583	7.84171e-05	p
	Delftia	Acidovorax	0.993342	7.8782e-08	p
	Delftia	Comamonas	0.988989	4.56328e-07	p
	Delftia	Citrobacter	0.99948	1.05863e-11	p
	Delftia	Luteimonas	0.962394	3.27305e-05	p
	Delftia	Bosea	0.975322	7.58816e-06	p
	Delftia	Rhodopseudomonas	0.983321	1.94102e-06	p
	Delftia	Burkholderia	0.916016	0.000520262	p
	Delftia	Niveispirillum	0.974702	8.27164e-06	p
	Delftia	Achromobacter	0.958662	4.54121e-05	p
	Delftia	Aquabacterium	0.997124	4.18701e-09	p
	Acinetobacter	Xanthomonas	0.917453	0.000490465	p
	Acinetobacter	Ralstonia	0.999696	1.60926e-12	p
	Acinetobacter	Acidovorax	0.985186	1.28415e-06	p
	Acinetobacter	Comamonas	0.906307	0.000755576	p
	Acinetobacter	Citrobacter	0.949215	9.24645e-05	p
	Acinetobacter	Brevundimonas	0.972201	1.14767e-05	p
	Acinetobacter	Bosea	0.997877	1.44974e-09	p
	Acinetobacter	Rhodopseudomonas	0.994502	4.03468e-08	p
	Acinetobacter	Shewanella	0.942602	0.000140989	p
	Acinetobacter	Achromobacter	1	3.33547e-23	p
	Acinetobacter	Sphingobacterium	0.977532	5.47655e-06	p
	Acinetobacter	Sphingobium	0.978464	4.72613e-06	p
	Acinetobacter	Caulobacter	0.940446	0.000160066	p
	Acinetobacter	Aquabacterium	0.934603	0.000220827	p
	Xanthomonas	Lysobacter	0.97139	1.26818e-05	p
	Xanthomonas	Pseudoxanthomonas	0.997477	2.65061e-09	p
	Xanthomonas	Ralstonia	0.907368	0.000726817	p
	Xanthomonas	Acidovorax	0.972088	1.16403e-05	p
	Xanthomonas	Comamonas	0.999631	3.17876e-12	p
	Xanthomonas	Citrobacter	0.996033	1.28941e-08	p
	Xanthomonas	Luteimonas	0.988204	5.80293e-07	p
	Xanthomonas	Bosea	0.941418	0.000151255	p
	Xanthomonas	Rhodopseudomonas	0.954069	6.53659e-05	p
	Xanthomonas	Burkholderia	0.957843	4.86001e-05	p
	Xanthomonas	Niveispirillum	0.994592	3.80934e-08	p
	Xanthomonas	Achromobacter	0.917161	0.000496424	p
	Xanthomonas	Aquabacterium	0.998965	1.17479e-10	p
	Lysobacter	Lysobacter	1	4.74759e-56	p
	Lysobacter	Pseudoxanthomonas	0.9858	1.10808e-06	p
	Lysobacter	Comamonas	0.977484	5.51742e-06	p
	Lysobacter	Citrobacter	0.946405	0.000111332	p
	Lysobacter	Luteimonas	0.996302	1.00914e-08	p
	Lysobacter	Dechloromonas	0.963187	3.04017e-05	p
	Lysobacter	Burkholderia	0.998668	2.8359e-10	p
	Lysobacter	Niveispirillum	0.990802	2.43505e-07	p
	Lysobacter	Aquabacterium	0.95958	4.20161e-05	p
	Pseudoxanthomonas	Acidovorax	0.952979	7.0884e-05	p
	Pseudoxanthomonas	Comamonas	0.999037	9.10873e-11	p
	Pseudoxanthomonas	Citrobacter	0.987203	7.70955e-07	p
	Pseudoxanthomonas	Luteimonas	0.996583	7.65604e-09	p
	Pseudoxanthomonas	Bosea	0.9151	0.000539888	p
	Pseudoxanthomonas	Dechloromonas	0.904365	0.000810217	p
	Pseudoxanthomonas	Rhodopseudomonas	0.930393	0.000273568	p
	Pseudoxanthomonas	Burkholderia	0.975822	7.06696e-06	p
	Pseudoxanthomonas	Niveispirillum	0.999456	1.23712e-11	p
	Pseudoxanthomonas	Aquabacterium	0.993214	8.41947e-08	p
	Ralstonia	Acidovorax	0.98066	3.25061e-06	p
	Ralstonia	Citrobacter	0.941171	0.000153461	p
	Ralstonia	Brevundimonas	0.977678	5.3539e-06	p
	Ralstonia	Bosea	0.995968	1.36522e-08	p
	Ralstonia	Rhodopseudomonas	0.991619	1.75992e-07	p
	Ralstonia	Shewanella	0.950546	8.43647e-05	p
	Ralstonia	Achromobacter	0.999714	1.30247e-12	p
	Ralstonia	Sphingobacterium	0.98243	2.3268e-06	p
	Ralstonia	Sphingobium	0.983254	1.96831e-06	p
	Ralstonia	Caulobacter	0.94854	9.67731e-05	p
	Ralstonia	Aquabacterium	0.925551	0.000344489	p
	Acidovorax	Comamonas	0.965355	2.46342e-05	p
	Acidovorax	Citrobacter	0.989109	4.39267e-07	p
	Acidovorax	Luteimonas	0.924691	0.000358323	p
	Acidovorax	Brevundimonas	0.917646	0.000486564	p
	Acidovorax	Bosea	0.994264	4.68068e-08	p
	Acidovorax	Rhodopseudomonas	0.997727	1.83906e-09	p
	Acidovorax	Niveispirillum	0.942464	0.00014216	p
	Acidovorax	Achromobacter	0.98506	1.32265e-06	p
	Acidovorax	Sphingobacterium	0.926903	0.000323532	p
	Acidovorax	Sphingobium	0.92857	0.000298925	p
	Acidovorax	Aquabacterium	0.981755	2.65342e-06	p
	Comamonas	Citrobacter	0.993248	8.27226e-08	p
	Comamonas	Luteimonas	0.991999	1.49651e-07	p
	Comamonas	Bosea	0.931909	0.000253655	p
	Comamonas	Rhodopseudomonas	0.945578	0.000117364	p
	Comamonas	Burkholderia	0.965294	2.47852e-05	p
	Comamonas	Niveispirillum	0.997046	4.59711e-09	p
	Comamonas	Achromobacter	0.905996	0.000764134	p
	Comamonas	Aquabacterium	0.99736	3.10469e-09	p
	Citrobacter	Citrobacter	1	5.37128e-55	p
	Citrobacter	Luteimonas	0.970657	1.38473e-05	p
	Citrobacter	Bosea	0.967692	1.93372e-05	p
	Citrobacter	Rhodopseudomonas	0.976942	5.9926e-06	p
	Citrobacter	Burkholderia	0.92848	0.000300223	p
	Citrobacter	Niveispirillum	0.981405	2.83481e-06	p
	Citrobacter	Achromobacter	0.948984	9.39244e-05	p
	Citrobacter	Aquabacterium	0.99905	8.68988e-11	p
	Luteimonas	Dechloromonas	0.936526	0.000199304	p
	Luteimonas	Burkholderia	0.990541	2.68486e-07	p
	Luteimonas	Niveispirillum	0.998765	2.17685e-10	p
	Luteimonas	Aquabacterium	0.980213	3.51924e-06	p
	Brevundimonas	Serratia	0.95419	6.47716e-05	p
	Brevundimonas	Bosea	0.954886	6.14348e-05	p
	Brevundimonas	Rhodopseudomonas	0.942339	0.000143231	p
	Brevundimonas	Shewanella	0.994585	3.82764e-08	p
	Brevundimonas	Achromobacter	0.972373	1.12326e-05	p
	Brevundimonas	Sphingobacterium	0.999713	1.31812e-12	p
	Brevundimonas	Sphingobium	0.999596	4.36221e-12	p
	Brevundimonas	Caulobacter	0.993899	5.80451e-08	p
	Serratia	Shewanella	0.980119	3.5782e-06	p
	Serratia	Sphingobacterium	0.946749	0.00010889	p
	Serratia	Sphingobium	0.945301	0.000119439	p
	Serratia	Caulobacter	0.981368	2.85456e-06	p
	Bosea	Rhodopseudomonas	0.999211	4.53852e-11	p
	Bosea	Shewanella	0.918851	0.000462652	p
	Bosea	Niveispirillum	0.901302	0.000901975	p
	Bosea	Achromobacter	0.997828	1.56781e-09	p
	Bosea	Sphingobacterium	0.961727	3.47862e-05	p
	Bosea	Sphingobium	0.962941	3.11104e-05	p
	Bosea	Caulobacter	0.916308	0.000514114	p
	Bosea	Aquabacterium	0.955786	5.73039e-05	p
	Dechloromonas	Burkholderia	0.975775	7.11554e-06	p
	Dechloromonas	Niveispirillum	0.91795	0.000480444	p
	Rhodopseudomonas	Shewanella	0.902454	0.000866647	p
	Rhodopseudomonas	Niveispirillum	0.917795	0.000483561	p
	Rhodopseudomonas	Achromobacter	0.994425	4.23594e-08	p
	Rhodopseudomonas	Sphingobacterium	0.950085	8.71106e-05	p
	Rhodopseudomonas	Sphingobium	0.95147	7.90516e-05	p
	Rhodopseudomonas	Aquabacterium	0.966711	2.1452e-05	p
	Burkholderia	Niveispirillum	0.982501	2.29446e-06	p
	Burkholderia	Aquabacterium	0.943781	0.000131261	p
	Shewanella	Achromobacter	0.942847	0.00013893	p
	Shewanella	Sphingobacterium	0.991809	1.62428e-07	p
	Shewanella	Sphingobium	0.991229	2.06305e-07	p
	Shewanella	Caulobacter	0.99998	1.27723e-16	p
	Niveispirillum	Aquabacterium	0.988837	4.78623e-07	p
	Achromobacter	Sphingobacterium	0.977686	5.34675e-06	p
	Achromobacter	Sphingobium	0.978615	4.61169e-06	p
	Achromobacter	Caulobacter	0.940696	0.000157773	p
	Achromobacter	Aquabacterium	0.934342	0.000223873	p
	Sphingobacterium	Sphingobium	0.99999	1.03424e-17	p
	Sphingobacterium	Caulobacter	0.990972	2.28186e-07	p
	Sphingobium	Caulobacter	0.990363	2.86576e-07	p

## Sheet: Sheet3
Source	target	cor	p	cor		node	abundance	phylum	degree
Corynebacterium	Pseudomonas	0.917521	0.000489095	p		Corynebacterium	253495	Actinobacteria	26
Corynebacterium	Paraburkholderia	0.999932	8.67887e-15	p		Pseudomonas	202771	Proteobacteria	20
Corynebacterium	Stenotrophomonas	0.922992	0.000386755	p		Paraburkholderia	150482	Proteobacteria	30
Corynebacterium	Alcaligenes	0.999057	8.48265e-11	p		Stenotrophomonas	133416	Proteobacteria	21
Corynebacterium	Serratia	0.999917	1.73187e-14	p		Alcaligenes	113553	Proteobacteria	23
Corynebacterium	Bradyrhizobium	0.999862	1.01907e-13	p		Serratia	67218	Proteobacteria	28
Corynebacterium	Acinetobacter	0.971998	1.17713e-05	p		Bradyrhizobium	43652	Proteobacteria	28
Corynebacterium	Lactobacillus	0.991995	1.4996e-07	p		Acinetobacter	38896	Proteobacteria	27
Corynebacterium	Delftia	0.927101	0.000320541	p		Lactobacillus	30294	Firmicutes	18
Corynebacterium	Enterobacter	1	1.13353e-22	p		Delftia	29197	Proteobacteria	24
Corynebacterium	Comamonas	0.914098	0.000561975	p		Enterobacter	25296	Proteobacteria	26
Corynebacterium	Leuconostoc	0.999717	1.25276e-12	p		Comamonas	24331	Proteobacteria	22
Corynebacterium	Pantoea	0.999994	1.75046e-18	p		Leuconostoc	22932	Firmicutes	28
Corynebacterium	Staphylococcus	0.974656	8.32454e-06	p		Pantoea	16557	Proteobacteria	26
Corynebacterium	Klebsiella	0.999925	1.18198e-14	p		Staphylococcus	16007	Firmicutes	17
Corynebacterium	Azospira	0.920123	0.000438319	p		Klebsiella	14014	Proteobacteria	28
Corynebacterium	Sphingobacterium	0.921462	0.000413687	p		Azospira	12706	Proteobacteria	21
Corynebacterium	Advenella	0.998014	1.14816e-09	p		Sphingobacterium	12009	Bacteroidetes	23
Corynebacterium	Ochrobactrum	0.995064	2.76906e-08	p		Advenella	11905	Proteobacteria	22
Corynebacterium	Brevibacterium	0.994505	4.0289e-08	p		Ochrobactrum	11359	Proteobacteria	18
Corynebacterium	Weissella	0.98524	1.26803e-06	p		Brevibacterium	10421	Actinobacteria	18
Corynebacterium	Achromobacter	0.998451	4.80811e-10	p		Weissella	8648	Firmicutes	20
Corynebacterium	Brevundimonas	0.930485	0.000272328	p		Achromobacter	7681	Proteobacteria	28
Corynebacterium	Bacillus	0.999472	1.11243e-11	p		Brevundimonas	7615	Proteobacteria	22
Corynebacterium	Enterococcus	0.994296	4.59037e-08	p		Caulobacter	7413	Proteobacteria	15
Corynebacterium	Massilia	0.915625	0.000528579	p		Bacillus	6084	Firmicutes	30
Pseudomonas	Paraburkholderia	0.922107	0.000402189	p		Enterococcus	6004	Firmicutes	18
Pseudomonas	Stenotrophomonas	0.999902	3.04319e-14	p		Sphingobium	5489	Proteobacteria	15
Pseudomonas	Serratia	0.912314	0.000602815	p		Massilia	5109	Proteobacteria	20
Pseudomonas	Bradyrhizobium	0.924003	0.000369647	p		Rhizobium	4800	Proteobacteria	2
Pseudomonas	Acinetobacter	0.985281	1.25574e-06	p
Pseudomonas	Delftia	0.999692	1.67864e-12	p
Pseudomonas	Enterobacter	0.917868	0.000482094	p
Pseudomonas	Comamonas	0.999964	9.51634e-16	p
Pseudomonas	Leuconostoc	0.907803	0.000715251	p
Pseudomonas	Pantoea	0.918894	0.00046182	p
Pseudomonas	Klebsiella	0.922311	0.000398597	p
Pseudomonas	Azospira	0.999978	1.5778e-16	p
Pseudomonas	Sphingobacterium	0.99995	2.9668e-15	p
Pseudomonas	Achromobacter	0.938226	0.000181548	p
Pseudomonas	Brevundimonas	0.999424	1.50637e-11	p
Pseudomonas	Caulobacter	0.998559	3.73608e-10	p
Pseudomonas	Bacillus	0.929957	0.000279488	p
Pseudomonas	Sphingobium	0.998727	2.41943e-10	p
Pseudomonas	Massilia	0.999989	1.56687e-17	p
Paraburkholderia	Paraburkholderia	1	5.37128e-55	p
Paraburkholderia	Stenotrophomonas	0.927427	0.000315641	p
Paraburkholderia	Alcaligenes	0.998481	4.49367e-10	p
Paraburkholderia	Serratia	0.999698	1.58214e-12	p
Paraburkholderia	Bradyrhizobium	0.999988	2.06053e-17	p
Paraburkholderia	Acinetobacter	0.974678	8.29893e-06	p
Paraburkholderia	Lactobacillus	0.990451	2.77576e-07	p
Paraburkholderia	Delftia	0.931418	0.000259982	p
Paraburkholderia	Enterobacter	0.999942	5.03769e-15	p
Paraburkholderia	Comamonas	0.918775	0.000464138	p
Paraburkholderia	Leuconostoc	0.999371	2.05554e-11	p
Paraburkholderia	Pantoea	0.999966	7.39836e-16	p
Paraburkholderia	Staphylococcus	0.971974	1.18058e-05	p
Paraburkholderia	Klebsiella	1	3.30214e-24	p
Paraburkholderia	Azospira	0.924638	0.000359177	p
Paraburkholderia	Sphingobacterium	0.92594	0.00033836	p
Paraburkholderia	Advenella	0.997209	3.77202e-09	p
Paraburkholderia	Ochrobactrum	0.993836	6.01873e-08	p
Paraburkholderia	Brevibacterium	0.993213	8.42454e-08	p
Paraburkholderia	Weissella	0.983171	2.00256e-06	p
Paraburkholderia	Achromobacter	0.999033	9.24208e-11	p
Paraburkholderia	Brevundimonas	0.934703	0.000219662	p
Paraburkholderia	Caulobacter	0.900012	0.000942681	p
Paraburkholderia	Bacillus	0.999784	4.9091e-13	p
Paraburkholderia	Enterococcus	0.992981	9.47422e-08	p
Paraburkholderia	Sphingobium	0.901417	0.00089841	p
Paraburkholderia	Massilia	0.920262	0.000435722	p
Stenotrophomonas	Alcaligenes	0.90541	0.00078048	p
Stenotrophomonas	Serratia	0.917951	0.00048044	p
Stenotrophomonas	Bradyrhizobium	0.92926	0.000289141	p
Stenotrophomonas	Acinetobacter	0.987575	6.95553e-07	p
Stenotrophomonas	Delftia	0.999942	5.04042e-15	p
Stenotrophomonas	Enterobacter	0.923328	0.00038101	p
Stenotrophomonas	Comamonas	0.999747	8.51467e-13	p
Stenotrophomonas	Leuconostoc	0.913579	0.000573637	p
Stenotrophomonas	Pantoea	0.924321	0.000364387	p
Stenotrophomonas	Klebsiella	0.927625	0.000312712	p
Stenotrophomonas	Azospira	0.999973	3.50286e-16	p
Stenotrophomonas	Sphingobacterium	0.999992	4.41723e-18	p
Stenotrophomonas	Achromobacter	0.942973	0.00013788	p
Stenotrophomonas	Brevundimonas	0.999801	3.65822e-13	p
Stenotrophomonas	Caulobacter	0.997711	1.88586e-09	p
Stenotrophomonas	Bacillus	0.935007	0.00021617	p
Stenotrophomonas	Sphingobium	0.997924	1.33913e-09	p
Stenotrophomonas	Massilia	0.999825	2.34857e-13	p
Alcaligenes	Serratia	0.999534	7.20271e-12	p
Alcaligenes	Bradyrhizobium	0.998197	8.18093e-10	p
Alcaligenes	Acinetobacter	0.960876	3.7536e-05	p
Alcaligenes	Lactobacillus	0.996543	7.97327e-09	p
Alcaligenes	Delftia	0.909949	0.00066008	p
Alcaligenes	Enterobacter	0.999018	9.75129e-11	p
Alcaligenes	Leuconostoc	0.999807	3.29706e-13	p
Alcaligenes	Pantoea	0.9989	1.45153e-10	p
Alcaligenes	Staphylococcus	0.983451	1.88888e-06	p
Alcaligenes	Klebsiella	0.998452	4.80314e-10	p
Alcaligenes	Azospira	0.902248	0.000872894	p
Alcaligenes	Sphingobacterium	0.903723	0.000828881	p
Alcaligenes	Advenella	0.999808	3.23515e-13	p
Alcaligenes	Ochrobactrum	0.998435	4.98966e-10	p
Alcaligenes	Brevibacterium	0.998113	9.59441e-10	p
Alcaligenes	Weissella	0.991744	1.67013e-07	p
Alcaligenes	Achromobacter	0.995093	2.71203e-08	p
Alcaligenes	Brevundimonas	0.913699	0.000570933	p
Alcaligenes	Bacillus	0.997118	4.2177e-09	p
Alcaligenes	Enterococcus	0.997989	1.19747e-09	p
Serratia	Serratia	1	4.74759e-56	p
Serratia	Bradyrhizobium	0.999564	5.68391e-12	p
Serratia	Acinetobacter	0.968885	1.69712e-05	p
Serratia	Lactobacillus	0.993541	7.08436e-08	p
Serratia	Delftia	0.922188	0.000400763	p
Serratia	Enterobacter	0.999905	2.74007e-14	p
Serratia	Comamonas	0.90879	0.0006895	p
Serratia	Leuconostoc	0.999941	5.26131e-15	p
Serratia	Pantoea	0.999866	9.16076e-14	p
Serratia	Staphylococcus	0.977461	5.53675e-06	p
Serratia	Klebsiella	0.999685	1.83545e-12	p
Serratia	Azospira	0.914994	0.000542203	p
Serratia	Sphingobacterium	0.916374	0.000512727	p
Serratia	Advenella	0.998743	2.31401e-10	p
Serratia	Ochrobactrum	0.996261	1.04829e-08	p
Serratia	Brevibacterium	0.995773	1.61063e-08	p
Serratia	Weissella	0.987366	7.37166e-07	p
Serratia	Achromobacter	0.99765	2.06618e-09	p
Serratia	Brevundimonas	0.925681	0.000342436	p
Serratia	Bacillus	0.99897	1.15458e-10	p
Serratia	Enterococcus	0.995589	1.86878e-08	p
Serratia	Massilia	0.910362	0.000649821	p
Bradyrhizobium	Acinetobacter	0.975769	7.12143e-06	p
Bradyrhizobium	Lactobacillus	0.989759	3.54319e-07	p
Bradyrhizobium	Delftia	0.933201	0.000237506	p
Bradyrhizobium	Enterobacter	0.999876	6.98219e-14	p
Bradyrhizobium	Comamonas	0.92071	0.0004274	p
Bradyrhizobium	Leuconostoc	0.999184	5.10985e-11	p
Bradyrhizobium	Pantoea	0.999913	1.982e-14	p
Bradyrhizobium	Staphylococcus	0.970803	1.36084e-05	p
Bradyrhizobium	Klebsiella	0.99999	9.33353e-18	p
Bradyrhizobium	Azospira	0.926505	0.000329609	p
Bradyrhizobium	Sphingobacterium	0.927791	0.000310252	p
Bradyrhizobium	Advenella	0.996829	5.89574e-09	p
Bradyrhizobium	Ochrobactrum	0.993277	8.1496e-08	p
Bradyrhizobium	Brevibacterium	0.992627	1.12481e-07	p
Bradyrhizobium	Weissella	0.982259	2.40698e-06	p
Bradyrhizobium	Achromobacter	0.999238	4.02175e-11	p
Bradyrhizobium	Brevundimonas	0.936444	0.000200184	p
Bradyrhizobium	Caulobacter	0.90215	0.000875884	p
Bradyrhizobium	Bacillus	0.999874	7.39365e-14	p
Bradyrhizobium	Enterococcus	0.992386	1.25895e-07	p
Bradyrhizobium	Sphingobium	0.90354	0.000834263	p
Bradyrhizobium	Massilia	0.92218	0.000400897	p
Acinetobacter	Lactobacillus	0.934542	0.00022153	p
Acinetobacter	Delftia	0.989217	4.24211e-07	p
Acinetobacter	Enterobacter	0.972203	1.14747e-05	p
Acinetobacter	Comamonas	0.983788	1.75838e-06	p
Acinetobacter	Leuconostoc	0.966134	2.27675e-05	p
Acinetobacter	Pantoea	0.972807	1.06322e-05	p
Acinetobacter	Klebsiella	0.974796	8.16553e-06	p
Acinetobacter	Azospira	0.986387	9.5644e-07	p
Acinetobacter	Sphingobacterium	0.986945	8.26391e-07	p
Acinetobacter	Advenella	0.955263	5.9682e-05	p
Acinetobacter	Ochrobactrum	0.94388	0.00013047	p
Acinetobacter	Brevibacterium	0.942055	0.000145671	p
Acinetobacter	Weissella	0.917425	0.000491038	p
Acinetobacter	Achromobacter	0.983566	1.84353e-06	p
Acinetobacter	Brevundimonas	0.990513	2.71299e-07	p
Acinetobacter	Caulobacter	0.974687	8.28938e-06	p
Acinetobacter	Bacillus	0.979119	4.24417e-06	p
Acinetobacter	Enterococcus	0.941389	0.00015151	p
Acinetobacter	Sphingobium	0.975404	7.50069e-06	p
Acinetobacter	Massilia	0.984459	1.51742e-06	p
Lactobacillus	Enterobacter	0.991884	1.5733e-07	p
Lactobacillus	Leuconostoc	0.994717	3.50975e-08	p
Lactobacillus	Pantoea	0.991551	1.81044e-07	p
Lactobacillus	Staphylococcus	0.995103	2.6922e-08	p
Lactobacillus	Klebsiella	0.990378	2.85038e-07	p
Lactobacillus	Advenella	0.99798	1.21787e-09	p
Lactobacillus	Ochrobactrum	0.99963	3.21745e-12	p
Lactobacillus	Brevibacterium	0.999764	6.66297e-13	p
Lactobacillus	Weissella	0.998969	1.157e-10	p
Lactobacillus	Achromobacter	0.983432	1.89639e-06	p
Lactobacillus	Bacillus	0.987368	7.36729e-07	p
Lactobacillus	Enterococcus	0.999805	3.41649e-13	p
Delftia	Delftia	1	4.74759e-56	p
Delftia	Enterobacter	0.927428	0.000315636	p
Delftia	Comamonas	0.999445	1.32716e-11	p
Delftia	Leuconostoc	0.917924	0.000480968	p
Delftia	Pantoea	0.928394	0.000301458	p
Delftia	Klebsiella	0.93161	0.000257496	p
Delftia	Azospira	0.999834	1.92923e-13	p
Delftia	Sphingobacterium	0.999891	4.46814e-14	p
Delftia	Advenella	0.901646	0.000891334	p
Delftia	Achromobacter	0.946518	0.000110527	p
Delftia	Brevundimonas	0.999958	1.54214e-15	p
Delftia	Caulobacter	0.996921	5.31757e-09	p
Delftia	Bacillus	0.938788	0.000175923	p
Delftia	Sphingobium	0.997169	3.96276e-09	p
Delftia	Massilia	0.999564	5.71053e-12	p
Enterobacter	Comamonas	0.914452	0.000554107	p
Enterobacter	Leuconostoc	0.999696	1.61271e-12	p
Enterobacter	Pantoea	0.999997	2.2907e-19	p
Enterobacter	Staphylococcus	0.97446	8.55028e-06	p
Enterobacter	Klebsiella	0.999936	7.03013e-15	p
Enterobacter	Azospira	0.920465	0.000431935	p
Enterobacter	Sphingobacterium	0.921802	0.000407606	p
Enterobacter	Advenella	0.997958	1.26421e-09	p
Enterobacter	Ochrobactrum	0.994977	2.94365e-08	p
Enterobacter	Brevibacterium	0.994413	4.26925e-08	p
Enterobacter	Weissella	0.98509	1.31351e-06	p
Enterobacter	Achromobacter	0.998499	4.30425e-10	p
Enterobacter	Brevundimonas	0.930805	0.000268053	p
Enterobacter	Bacillus	0.9995	9.19194e-12	p
Enterobacter	Enterococcus	0.994202	4.859e-08	p
Enterobacter	Massilia	0.915976	0.000521106	p
Comamonas	Comamonas	1	4.74759e-56	p
Comamonas	Leuconostoc	0.904195	0.000815138	p
Comamonas	Pantoea	0.915498	0.000531309	p
Comamonas	Klebsiella	0.918983	0.000460085	p
Comamonas	Azospira	0.999886	5.25277e-14	p
Comamonas	Sphingobacterium	0.999828	2.20049e-13	p
Comamonas	Achromobacter	0.935242	0.000213501	p
Comamonas	Brevundimonas	0.999099	7.22779e-11	p
Comamonas	Caulobacter	0.99898	1.11469e-10	p
Comamonas	Bacillus	0.926789	0.000325258	p
Comamonas	Sphingobium	0.999121	6.62899e-11	p
Comamonas	Massilia	0.999993	3.22766e-18	p
Leuconostoc	Leuconostoc	1	5.37128e-55	p
Leuconostoc	Pantoea	0.999629	3.2465e-12	p
Leuconostoc	Staphylococcus	0.979701	3.84704e-06	p
Leuconostoc	Klebsiella	0.999352	2.27916e-11	p
Leuconostoc	Azospira	0.910549	0.000645207	p
Leuconostoc	Sphingobacterium	0.911963	0.000611077	p
Leuconostoc	Advenella	0.99923	4.17669e-11	p
Leuconostoc	Ochrobactrum	0.997142	4.09543e-09	p
Leuconostoc	Brevibacterium	0.996713	6.68076e-09	p
Leuconostoc	Weissella	0.989032	4.50122e-07	p
Leuconostoc	Achromobacter	0.996845	5.78719e-09	p
Leuconostoc	Brevundimonas	0.921509	0.000412843	p
Leuconostoc	Bacillus	0.998417	5.19197e-10	p
Leuconostoc	Enterococcus	0.996551	7.9064e-09	p
Leuconostoc	Massilia	0.905805	0.000769456	p
Pantoea	Staphylococcus	0.973874	9.25083e-06	p
Pantoea	Klebsiella	0.999962	1.14316e-15	p
Pantoea	Azospira	0.921475	0.000413455	p
Pantoea	Sphingobacterium	0.922804	0.000390009	p
Pantoea	Advenella	0.997789	1.66947e-09	p
Pantoea	Ochrobactrum	0.994714	3.51809e-08	p
Pantoea	Brevibacterium	0.994136	5.05578e-08	p
Pantoea	Weissella	0.98464	1.45671e-06	p
Pantoea	Achromobacter	0.998638	3.06643e-10	p
Pantoea	Brevundimonas	0.931749	0.000255705	p
Pantoea	Bacillus	0.999579	5.05128e-12	p
Pantoea	Enterococcus	0.99392	5.73646e-08	p
Pantoea	Massilia	0.917013	0.000499458	p
Staphylococcus	Klebsiella	0.97185	1.19883e-05	p
Staphylococcus	Advenella	0.986813	8.55882e-07	p
Staphylococcus	Ochrobactrum	0.992045	1.46688e-07	p
Staphylococcus	Brevibacterium	0.99272	1.07605e-07	p
Staphylococcus	Weissella	0.998564	3.68632e-10	p
Staphylococcus	Achromobacter	0.9607	3.81249e-05	p
Staphylococcus	Bacillus	0.966873	2.10909e-05	p
Staphylococcus	Enterococcus	0.992957	9.58896e-08	p
Klebsiella	Azospira	0.924839	0.000355911	p
Klebsiella	Sphingobacterium	0.926139	0.000335255	p
Klebsiella	Advenella	0.997169	3.9621e-09	p
Klebsiella	Ochrobactrum	0.993777	6.22104e-08	p
Klebsiella	Brevibacterium	0.993151	8.69415e-08	p
Klebsiella	Weissella	0.983075	2.04284e-06	p
Klebsiella	Achromobacter	0.999056	8.4939e-11	p
Klebsiella	Brevundimonas	0.934891	0.000217505	p
Klebsiella	Caulobacter	0.900242	0.000935338	p
Klebsiella	Bacillus	0.999794	4.10162e-13	p
Klebsiella	Enterococcus	0.992918	9.77226e-08	p
Klebsiella	Sphingobium	0.901645	0.000891358	p
Klebsiella	Massilia	0.920468	0.000431879	p
Azospira	Sphingobacterium	0.999994	1.63693e-18	p
Azospira	Achromobacter	0.940487	0.000159691	p
Azospira	Brevundimonas	0.999626	3.32028e-12	p
Azospira	Caulobacter	0.998183	8.4006e-10	p
Azospira	Bacillus	0.932361	0.000247921	p
Azospira	Sphingobium	0.998373	5.71288e-10	p
Azospira	Massilia	0.999936	6.99684e-15	p
Sphingobacterium	Sphingobacterium	1	4.74759e-56	p
Sphingobacterium	Achromobacter	0.941648	0.000149221	p
Sphingobacterium	Brevundimonas	0.999714	1.29793e-12	p
Sphingobacterium	Caulobacter	0.99797	1.23751e-09	p
Sphingobacterium	Bacillus	0.933597	0.000232712	p
Sphingobacterium	Sphingobium	0.998171	8.59748e-10	p
Sphingobacterium	Massilia	0.999891	4.45911e-14	p
Advenella	Advenella	1	4.74759e-56	p
Advenella	Ochrobactrum	0.999339	2.44215e-11	p
Advenella	Brevibacterium	0.999125	6.5259e-11	p
Advenella	Weissella	0.994067	5.26645e-08	p
Advenella	Achromobacter	0.992963	9.56122e-08	p
Advenella	Brevundimonas	0.905558	0.000776348	p
Advenella	Bacillus	0.99544	2.09916e-08	p
Advenella	Enterococcus	0.99904	9.01597e-11	p
Ochrobactrum	Brevibacterium	0.999985	4.33629e-17	p
Ochrobactrum	Weissella	0.997364	3.08916e-09	p
Ochrobactrum	Achromobacter	0.988001	6.15788e-07	p
Ochrobactrum	Bacillus	0.991314	1.99377e-07	p
Ochrobactrum	Enterococcus	0.999972	3.7463e-16	p
Brevibacterium	Weissella	0.997747	1.78426e-09	p
Brevibacterium	Achromobacter	0.98714	7.84306e-07	p
Brevibacterium	Bacillus	0.990578	2.6485e-07	p
Brevibacterium	Enterococcus	0.999998	3.44937e-20	p
Weissella	Weissella	1	4.74759e-56	p
Weissella	Achromobacter	0.97419	8.86884e-06	p
Weissella	Bacillus	0.979158	4.2169e-06	p
Weissella	Enterococcus	0.997877	1.44756e-09	p
Achromobacter	Brevundimonas	0.949425	9.11514e-05	p
Achromobacter	Caulobacter	0.918303	0.000473421	p
Achromobacter	Bacillus	0.999732	1.04301e-12	p
Achromobacter	Enterococcus	0.986821	8.54078e-07	p
Achromobacter	Sphingobium	0.919578	0.000448629	p
Achromobacter	Massilia	0.936575	0.000198779	p
Brevundimonas	Caulobacter	0.996163	1.14763e-08	p
Brevundimonas	Bacillus	0.941895	0.000147055	p
Brevundimonas	Sphingobium	0.996441	8.8245e-09	p
Brevundimonas	Massilia	0.999252	3.76176e-11	p
Caulobacter	Bacillus	0.908885	0.000687057	p
Caulobacter	Sphingobium	0.999995	1.07542e-18	p
Caulobacter	Massilia	0.998802	1.95682e-10	p
Bacillus	Bacillus	1	4.74759e-56	p
Bacillus	Enterococcus	0.990305	2.92602e-07	p
Bacillus	Sphingobium	0.910229	0.000653123	p
Bacillus	Massilia	0.928203	0.000304222	p
Sphingobium	Massilia	0.998955	1.21314e-10	p
Rhizobium	Rhizobium	1	5.37128e-55	p

## Sheet: Sheet4
Source	target	cor	p	cor		node	abundance	phylum	degree
Stenotrophomonas	Pseudomonas	0.994719	3.50681e-08	p		Enterobacter	32064	Proteobacteria	12
Stenotrophomonas	Acinetobacter	0.929216	0.000289759	p		Weissella	14628	Firmicutes	12
Stenotrophomonas	Delftia	0.99674	6.49118e-09	p		Alcaligenes	800	Proteobacteria	12
Stenotrophomonas	Azospira	0.977375	5.61098e-06	p		Leuconostoc	13574	Firmicutes	11
Stenotrophomonas	Comamonas	0.963525	2.94462e-05	p		Paraburkholderia	13049	Proteobacteria	11
Stenotrophomonas	Bradyrhizobium	0.926879	0.000323886	p		Pantoea	10179	Proteobacteria	11
Stenotrophomonas	Aquabacterium	0.973331	9.93696e-06	p		Serratia	4036	Proteobacteria	11
Stenotrophomonas	Xanthomonas	0.925121	0.000351357	p		Klebsiella	3025	Proteobacteria	11
Stenotrophomonas	Pseudoxanthomonas	0.981739	2.6616e-06	p		Bacillus	2077	Firmicutes	11
Stenotrophomonas	Lysobacter	0.977102	5.84919e-06	p		Kosakonia	1402	Proteobacteria	11
Enterobacter	Weissella	0.999331	2.55229e-11	p		Rahnella	1094	Proteobacteria	11
Enterobacter	Leuconostoc	0.997	4.85241e-09	p		Pediococcus	1003	Firmicutes	11
Enterobacter	Paraburkholderia	0.980991	3.06111e-06	p		Stenotrophomonas	42230	Proteobacteria	10
Enterobacter	Pantoea	0.977624	5.39857e-06	p		Xanthomonas	1165	Proteobacteria	10
Enterobacter	Serratia	0.998464	4.67042e-10	p		Pseudomonas	15911	Proteobacteria	8
Enterobacter	Klebsiella	0.952702	7.23349e-05	p		Delftia	8318	Proteobacteria	8
Enterobacter	Bacillus	0.96887	1.7e-05	p		Lactococcus	1539	Firmicutes	8
Enterobacter	Lactococcus	-0.903479	0.00083607	n		Pseudoxanthomonas	793	Proteobacteria	9
Enterobacter	Kosakonia	0.998315	6.45483e-10	p		Lysobacter	762	Proteobacteria	9
Enterobacter	Rahnella	0.929451	0.000286469	p		Azospira	7780	Proteobacteria	7
Enterobacter	Pediococcus	0.942408	0.000142637	p		Aquabacterium	2356	Proteobacteria	7
Enterobacter	Alcaligenes	0.999897	3.65752e-14	p		Comamonas	3692	Proteobacteria	7
Pseudomonas	Delftia	0.999757	7.38306e-13	p		Lactobacillus	5418	Firmicutes	5
Pseudomonas	Azospira	0.993922	5.72805e-08	p		Brevundimonas	1070	Proteobacteria	5
Pseudomonas	Comamonas	0.930968	0.000265891	p		Achromobacter	818	Proteobacteria	5
Pseudomonas	Aquabacterium	0.991736	1.67547e-07	p		Burkholderia	670	Proteobacteria	5
Pseudomonas	Xanthomonas	0.959204	4.33842e-05	p		Acinetobacter	8909	Proteobacteria	4
Pseudomonas	Pseudoxanthomonas	0.996079	1.23768e-08	p		Bradyrhizobium	2794	Proteobacteria	4
Pseudomonas	Lysobacter	0.99378	6.20955e-08	p		Shewanella	2196	Proteobacteria	4
Weissella	Leuconostoc	0.993502	7.23641e-08	p		Erwinia	833	Proteobacteria	4
Weissella	Paraburkholderia	0.973235	1.00613e-05	p
Weissella	Pantoea	0.984665	1.44858e-06	p
Weissella	Serratia	0.995769	1.6157e-08	p
Weissella	Klebsiella	0.940947	0.000155482	p
Weissella	Bacillus	0.977278	5.69481e-06	p
Weissella	Lactococcus	-0.918554	0.000468473	n
Weissella	Kosakonia	0.995524	1.96647e-08	p
Weissella	Rahnella	0.915333	0.000534855	p
Weissella	Pediococcus	0.929542	0.000285205	p
Weissella	Alcaligenes	0.999753	7.81068e-13	p
Leuconostoc	Paraburkholderia	0.993067	9.07444e-08	p
Leuconostoc	Pantoea	0.958411	4.63739e-05	p
Leuconostoc	Serratia	0.999757	7.34584e-13	p
Leuconostoc	Klebsiella	0.973365	9.89254e-06	p
Leuconostoc	Bacillus	0.946803	0.000108509	p
Leuconostoc	Kosakonia	0.999812	3.0241e-13	p
Leuconostoc	Rahnella	0.955218	5.98873e-05	p
Leuconostoc	Pediococcus	0.965467	2.43596e-05	p
Leuconostoc	Alcaligenes	0.995787	1.59205e-08	p
Paraburkholderia	Pantoea	0.918219	0.000475096	p
Paraburkholderia	Serratia	0.990235	3.00043e-07	p
Paraburkholderia	Klebsiella	0.993566	6.98929e-08	p
Paraburkholderia	Bacillus	0.90241	0.000867993	p
Paraburkholderia	Kosakonia	0.990598	2.62929e-07	p
Paraburkholderia	Rahnella	0.983379	1.91787e-06	p
Paraburkholderia	Pediococcus	0.989398	3.99829e-07	p
Paraburkholderia	Alcaligenes	0.978104	5.00681e-06	p
Pantoea	Lactobacillus	0.932814	0.000242264	p
Pantoea	Serratia	0.964467	2.6893e-05	p
Pantoea	Bacillus	0.999269	3.46898e-11	p
Pantoea	Lactococcus	-0.97343	9.80982e-06	n
Pantoea	Kosakonia	0.963771	2.87646e-05	p
Pantoea	Achromobacter	0.912614	0.000595786	p
Pantoea	Alcaligenes	0.980543	3.3192e-06	p
Acinetobacter	Comamonas	0.994218	4.81287e-08	p
Acinetobacter	Bradyrhizobium	0.99998	1.11351e-16	p
Acinetobacter	Shewanella	0.932889	0.000241344	p
Delftia	Azospira	0.991253	2.04321e-07	p
Delftia	Comamonas	0.938793	0.000175879	p
Delftia	Aquabacterium	0.988666	5.04753e-07	p
Delftia	Xanthomonas	0.952737	7.21521e-05	p
Delftia	Pseudoxanthomonas	0.993886	5.84805e-08	p
Delftia	Lysobacter	0.991083	2.18534e-07	p
Azospira	Aquabacterium	0.999832	2.0315e-13	p
Azospira	Xanthomonas	0.984497	1.50478e-06	p
Azospira	Pseudoxanthomonas	0.999764	6.64778e-13	p
Azospira	Lysobacter	0.999999	1.66328e-21	p
Lactobacillus	Bacillus	0.945906	0.000114949	p
Lactobacillus	Lactococcus	-0.990546	2.68024e-07	n
Lactobacillus	Erwinia	0.966897	2.10388e-05	p
Lactobacillus	Achromobacter	0.998622	3.19732e-10	p
Serratia	Klebsiella	0.968077	1.85505e-05	p
Serratia	Bacillus	0.953665	6.73749e-05	p
Serratia	Kosakonia	0.999997	2.49659e-19	p
Serratia	Rahnella	0.948465	9.72569e-05	p
Serratia	Pediococcus	0.959492	4.23358e-05	p
Serratia	Alcaligenes	0.997566	2.33819e-09	p
Comamonas	Comamonas	1	4.74759e-56	p
Comamonas	Bradyrhizobium	0.993525	7.14884e-08	p
Klebsiella	Kosakonia	0.968731	1.72642e-05	p
Klebsiella	Rahnella	0.997615	2.17733e-09	p
Klebsiella	Brevundimonas	0.920264	0.000435682	p
Klebsiella	Pediococcus	0.99948	1.05455e-11	p
Klebsiella	Alcaligenes	0.948241	9.87261e-05	p
Klebsiella	Burkholderia	0.94231	0.000143474	p
Bradyrhizobium	Shewanella	0.93513	0.000214771	p
Aquabacterium	Xanthomonas	0.987548	7.00839e-07	p
Aquabacterium	Pseudoxanthomonas	0.999197	4.81881e-11	p
Aquabacterium	Lysobacter	0.999855	1.22296e-13	p
Shewanella	Brevundimonas	0.991037	2.22522e-07	p
Shewanella	Burkholderia	0.981106	2.99709e-06	p
Bacillus	Lactococcus	-0.98147	2.80052e-06	n
Bacillus	Kosakonia	0.952872	7.14414e-05	p
Bacillus	Achromobacter	0.927573	0.00031348	p
Bacillus	Alcaligenes	0.972324	1.13017e-05	p
Lactococcus	Erwinia	-0.922752	0.000390902	n
Lactococcus	Achromobacter	-0.981981	2.54099e-06	n
Lactococcus	Alcaligenes	-0.909539	0.000670383	n
Kosakonia	Rahnella	0.949294	9.19695e-05	p
Kosakonia	Pediococcus	0.960228	3.97325e-05	p
Kosakonia	Alcaligenes	0.997379	3.02679e-09	p
Xanthomonas	Xanthomonas	1	5.37128e-55	p
Xanthomonas	Erwinia	-0.94868	9.58649e-05	n
Xanthomonas	Pseudoxanthomonas	0.980454	3.37279e-06	p
Xanthomonas	Lysobacter	0.984721	1.4303e-06	p
Rahnella	Brevundimonas	0.94508	0.000121112	p
Rahnella	Pediococcus	0.999322	2.67509e-11	p
Rahnella	Alcaligenes	0.924059	0.000368719	p
Rahnella	Burkholderia	0.963169	3.0453e-05	p
Brevundimonas	Pediococcus	0.932402	0.000247409	p
Brevundimonas	Burkholderia	0.998158	8.82183e-10	p
Pediococcus	Alcaligenes	0.937509	0.000188888	p
Pediococcus	Burkholderia	0.952613	7.28059e-05	p
Erwinia	Achromobacter	0.978957	4.36e-06	p
Pseudoxanthomonas	Pseudoxanthomonas	1	5.37128e-55	p
Pseudoxanthomonas	Lysobacter	0.999735	9.9323e-13	p
Lysobacter	Lysobacter	1	4.74759e-56	p
